# Supplementary material for: Protease‐resistant streptavidin for interaction proteomics
Source: Mol Syst Biol. 2020 May 13;16(5):e9370. doi: 10.15252/msb.20199370 (PMC7218406; doi:10.15252/msb.20199370)
Supplement: Supplementary file 2 — Dataset EV1 [file MSB-16-e9370-s002.xlsx]

## Sheet: 2i vs Serum, Suz12 ChIP-SICAP
Dataset EV1: Comparative Suz12 ChIP-SICAP 2i vs Serum
Protein.IDs	Gene.names	Ratio.H.L.normalized.(Forward, 2iH_SL)	Ratio.L.H.normalized.(Reverse 2iL_SH)	Ratio.L.M.(Forward, 2iH_SL)	Ratio.L.M.(Reverse 2iL_SH)	Ratio.H.M.(Forward, 2iH_SL)	Ratio.H.M.(Reverse 2iL_SH)	log2.mean.ratio	p-value.	p.adj.
Q9CWR8	Dnmt3l	0.2696	0.418148	12.2257	2.296	1.1533	7.9906	-1.54005	0.00766547	0.0422324
Q9CQJ4;O35730-3;O35730-2;O35730	Rnf2	0.50128	0.427625	33.9628	10.451	13.421	33.841	-1.1064	0.00265741	0.0360881
P09411;P09041	Pgk1;Pgk2	0.46905	0.476032	10.8559	4.05877	3.6959	10.146	-1.08149	0.00104057	0.0360881
P17182;P17183	Eno1	0.51892	0.527621	10.8334	3.41869	3.8635	8.1772	-0.934371	0.00152127	0.0360881
Q9EQ61	Pes1	0.55781	0.516876	9.70968	4.19252	4.1266	11.726	-0.896085	0.00227687	0.0360881
P28740-2;P28740;P28740-1	Kif2a	0.44565	0.635082	4.77601	5.29717	1.6217	12.058	-0.887991	0.0185967	0.0617071
Q9D1J3	Sarnp	0.58	0.528737	2.53505	1.29472	1.1074	3.5265	-0.851083	0.00294107	0.0360881
Q3URR7-3;Q3URR7-2;Q3URR7	Zscan10	0.56703	0.54339	8.49401	3.27279	3.5676	9.384	-0.848895	0.00212794	0.0360881
P63242;Q8BGY2	Eif5a;Eif5a2	0.55236	0.59641	7.75434	3.49186	3.0938	8.2374	-0.799911	0.00305387	0.0360881
Q8BG05	Hnrnpa3	0.80175	0.369604	2.97858	3.87237	1.5822	3.8855	-0.771823	0.101877	0.179205
E9Q5C9-2;E9Q5C9	Nolc1	0.64188	0.56338	3.07673	2.70424	1.5047	5.6512	-0.730655	0.00593753	0.0420316
Q569Z5-2;Q569Z5	Ddx46	0.61593	0.604558	4.43105	1.80551	2.1163	4.3174	-0.712541	0.00305891	0.0360881
Q9CQF6-2;Q9CQF6	Aasdhppt	0.60161	0.619963	9.03261	4.01945	4.1402	9.3726	-0.71126	0.00317515	0.0360881
P17751	Tpi1	0.5535	0.668405	11.8468	3.82336	4.9898	7.0208	-0.710868	0.0103634	0.0478972
Q62315;Q62315-2	Jarid2	0.62165	0.613949	23.3247	11.0591	10.971	1066.4	-0.694789	0.00322497	0.0360881
Q08288	Lyar	0.59893	0.648004	7.05716	3.93685	4.3887	8.7825	-0.681615	0.00465381	0.0420316
P63028	Tpt1	0.61018	0.665602	4.8821	2.42937	2.1948	4.0751	-0.648619	0.00560745	0.0420316
P97822-2;P97822;P97822-3	Anp32e	0.57826	0.705069	31.3607	10.9469	12.903	23.499	-0.640108	0.0144592	0.0567799
P68254-2;P68254;Q9CQV8-2;Q9CQV8	Ywhaq	0.7136	0.581395	8.0289	1.99298	4.5105	6.6165	-0.627053	0.0159987	0.0590758
Q8K3D3;Q8K3D3-2	Swi5	0.70514	0.617208	5.84659	4.08547	3.1334	9.5684	-0.596898	0.010064	0.0473982
Q8VDF2-2;Q8VDF2	Uhrf1	0.67755	0.670241	4.55208	2.92201	1.9522	6.3332	-0.569403	0.00533454	0.0420316
Q8CCG4	Dppa4	0.62288	0.731208	8.25083	4.81672	3.9258	9.0131	-0.562679	0.0145839	0.0567799
P56546;P56546-2;O88712-3;O88712-2;O88712	Ctbp2	0.69499	0.660415	10.7471	3.53945	5.8359	7.8371	-0.561276	0.00636061	0.0420316
O88271	Cfdp1	0.68335	0.688326	12.8929	8.52515	5.7324	17.898	-0.54406	0.00596157	0.0420316
Q3UHX9-2;Q3UHX9	D2Wsu81e	0.47294	0.90967	10.3409	1.77778	3.478	2.844	-0.532606	0.149651	0.228786
P17918	Pcna	0.68876	0.694493	9.31359	2.86533	3.6293	5.9645	-0.531935	0.0063162	0.0420316
Q9CPP0	Npm3	0.70022	0.685119	7.78877	5.65227	4.2619	12.006	-0.529761	0.0065363	0.0420316
P58252	Eef2	0.72082	0.666578	4.83442	2.18026	2.8399	4.7596	-0.527619	0.00882536	0.0444311
P09405	Ncl	0.72981	0.704225	9.47777	6.17818	5.2622	12.337	-0.479919	0.00876343	0.0444311
Q61937	Npm1	0.74175	0.711086	11.793	9.81162	6.3982	21.596	-0.461128	0.00995464	0.0473982
Q9EQU5;Q9EQU5-3	Set	0.7656	0.708416	26.0274	12.5774	15.182	26.242	-0.440248	0.0137522	0.0560525
P61957	Sumo2	0.74655	0.730194	15.3438	10.4834	9.5614	21.778	-0.437581	0.0105531	0.0478972
Q9JIK5	Ddx21	0.87509	0.602156	5.32425	1.72924	3.2716	5.9994	-0.43709	0.0950233	0.170373
Q61074	Ppm1g	0.6463	0.83703	10.2721	3.61376	5.2395	6.5135	-0.43116	0.0547797	0.115077
Q7TNS8		0.85147	0.640246	9.69932	7.01311	6.5058	13.629	-0.423027	0.0664525	0.133822
P35700	Prdx1	0.72909	0.768167	7.93336	4.66005	4.4069	10.993	-0.417678	0.0133627	0.0557415
P18760;P45591	Cfl1	0.7534	0.765521	9.16506	5.90772	5.261	9.307	-0.396953	0.0132482	0.0557415
Q9EQU5-2	Set	0.79346	0.740686	26.8759	16.121	16.248	31.462	-0.382564	0.0182602	0.061287
P25976-2;P25976	Ubtf	0.72848	0.806322	5.56359	4.43459	2.9207	8.0032	-0.381948	0.0231005	0.0686003
Q62318;Q62318-2	Trim28	0.80816	0.728757	17.0561	10.7431	10.315	20.602	-0.379961	0.0237282	0.0686003
Q9CWL8	Ctnnbl1	0.62247	0.920132	0.801667	5.07228	0.37927	8.0108	-0.374634	0.13409	0.212795
P52480;P52480-2;P53657	Pkm	0.6994	0.856604	6.82268	4.7576	6.2837	9.8412	-0.362154	0.0557251	0.116227
P62259	Ywhae	0.71066	0.850412	4.06075	3.67539	2.1987	6.2476	-0.357463	0.0487488	0.107027
O35841	Api5	0.87626	0.686436	2.08446	1.33724	1.3916	2.8882	-0.355963	0.0751013	0.144274
Q3UHX2	Pdap1	0.72622	0.838223	6.53296	7.76518	3.087	14.485	-0.354351	0.0380062	0.0908145
Q9JIF0-3;Q9JIF0-2;Q9JIF0	Prmt1	0.75871	0.821153	3.02645	3.01568	1.8122	5.7961	-0.340201	0.0258733	0.0719525
P08775	Polr2a	0.74655	0.839701	6.47501	2.04019	3.6829	3.5122	-0.334379	0.0356308	0.0896912
Q6NZB0	Dnajc8	0.74676	0.857927	0.965065	0.919456	0.58446	1.0489	-0.317708	0.0469169	0.104578
P10711-2;P10711;Q9QVN7	Tcea1	0.7956	0.812876	8.89205	4.62984	5.6906	7.7901	-0.314306	0.0236235	0.0686003
O88569-3;O88569-2;O88569	Hnrnpa2b1	0.79845	0.810898	2.94533	2.05099	1.7281	3.8672	-0.313523	0.0234756	0.0686003
P16858	Gapdh	0.82264	0.78672	7.95735	7.54148	5.6626	14.428	-0.313513	0.0257636	0.0719525
Q8BG05-2	Hnrnpa3	0.80584	0.805477	2.8516	2.30899	2.064	4.0503	-0.311759	0.0234794	0.0686003
P11499;P08113	Hsp90ab1	0.79697	0.820681	6.79948	4.46329	3.57	8.3108	-0.306099	0.0257072	0.0719525
Q7TMK9-2;Q7TMK9	Syncrip	0.75513	0.864528	3.28386	2.01658	1.6586	3.3694	-0.30431	0.0503045	0.108612
Q08943;Q08943-2	Ssrp1	0.84714	0.777182	6.11471	2.77439	3.9418	4.9173	-0.300162	0.0363675	0.0899941
Q99020	Hnrnpab	0.82202	0.803148	3.96495	3.15358	2.4787	5.7668	-0.299411	0.0266282	0.0733532
P17742	Ppia	0.82999	0.800512	10.0492	6.03318	7.5222	11.077	-0.294683	0.0287951	0.0757378
Q7TPV4	Mybbp1a	0.8926	0.766989	5.86613	2.82207	3.9373	5.4195	-0.269174	0.0735715	0.142271
P83917	Cbx1	0.85623	0.805477	11.2324	6.04412	6.4129	12.01	-0.267334	0.0405758	0.0932923
Q6ZWX6	Eif2s1	0.69589	0.97561	6.07903	4.31854	3.024	6.4418	-0.258857	0.202096	0.296544
P47963	Rpl13	0.91876	0.777665	4.85578	2.71665	2.9027	4.5006	-0.237502	0.104448	0.181056
Q9CSH3	Dis3	0.68056	1.01665	1.67766	3.05213	0.86777	4.1111	-0.236833	0.27144	0.375643
P10126;P62631	Eef1a1;Eef1a2	0.86154	0.845952	5.25265	3.86578	3.4	6.5101	-0.228121	0.0493228	0.10748
Q8CI33-2;Q8CI33	Cwf19l1	0.79378	0.913743	7.22909	2.95299	4.3613	4.7028	-0.228095	0.0956891	0.170373
P30416	Fkbp4	0.85235	0.863185	7.26216	4.53721	4.7162	7.5987	-0.221341	0.0522857	0.110723
Q920B9	Supt16h	0.93922	0.777484	14.1235	4.12167	10.768	7.3228	-0.220359	0.13698	0.21514
Q3U0V1	Khsrp	0.9376	0.791264	2.06847	2.14385	1.5402	4.0116	-0.210175	0.133596	0.212795
P53996-2;P53996-3;P53996	Cnbp	0.66298	1.06855	6.36537	2.52353	3.2075	3.4367	-0.207955	0.357858	0.464421
P62137;P63087;P62141;P63087-2	Ppp1ca;Ppp1cc;Ppp1cb	0.65593	1.08982	3.37724	3.26041	1.6837	4.3536	-0.19615	0.391442	0.499131
P07901	Hsp90aa1	0.9224	0.828226	8.42744	6.51084	6.2125	10.859	-0.192129	0.108495	0.183595
Q587J6	L1td1	0.86153	0.895817	5.84044	2.32029	3.8242	3.7417	-0.186601	0.0805647	0.151773
Q01768;P15532	Nme2;Nme1	0.89803	0.862813	5.4942	3.30863	3.8939	5.573	-0.183734	0.0834727	0.155022
Q8CFI7	Polr2b	0.87598	0.902446	17.5162	4.72277	11.598	7.5653	-0.169399	0.0954224	0.170373
Q91VM5;Q9WV02;Q9WV02-2	Rbmxl1;Rbmx	0.91214	0.87184	1.84237	1.48254	1.29	2.5485	-0.164901	0.105722	0.181593
P52293	Kpna2	0.76623	1.01782	10.712	8.38153	6.2536	15.733	-0.164842	0.309858	0.410928
Q9CY58-3;Q9CY58-2;Q9CY58;Q9CY58-4	Serbp1	0.84067	0.948227	4.33576	3.48784	2.59	5.3573	-0.16093	0.161362	0.242874
P56183-2;P56183-3;P56183	Rrp1	0.87619	0.915499	4.88639	2.62833	3.7639	4.0405	-0.158679	0.113393	0.18813
B2RY56	Rbm25	0.9434	0.859771	3.89529	3.65872	2.3903	5.6608	-0.149464	0.158191	0.240583
P60335;P57722-2;P57722	Pcbp1	0.87435	0.932662	4.74563	4.1731	3.3347	6.5988	-0.146394	0.143189	0.222399
Q99MR6-3;Q99MR6-4;Q99MR6-2;Q99MR6	Srrt	0.91472	0.894214	2.30585	2.28352	1.6166	3.6918	-0.14486	0.127256	0.206437
Q9JIX8-3;Q9JIX8-2;Q9JIX8-4;Q9JIX8	Acin1	0.99165	0.818733	4.3518	4.11489	3.2798	6.3273	-0.143705	0.269226	0.374352
Q99JX7	Nxf1	0.59072	1.22513	1.6469	1.183	0.76779	1.4033	-0.139355	0.541146	0.634597
Q3UMU9-4;Q3UMU9-2;Q3UMU9;Q3UMU9-3	Hdgfrp2	0.99284	0.829256	8.10438	2.84843	6.1156	4.5677	-0.134401	0.280615	0.377739
Q8CGF7-2;Q8CGF7;Q8CGF7-3	Tcerg1	1.0068	0.815528	6.23403	3.96197	4.4633	6.749	-0.134218	0.314148	0.413204
P62827;Q61820	Ran;Rasl2-9	0.90932	0.926097	9.09256	10.4897	6.3266	16.602	-0.123892	0.167301	0.249245
Q60817;P70670	Naca	0.91856	0.917095	2.88959	1.50283	2.0693	2.3418	-0.123705	0.165607	0.247987
Q64152-2;Q64152	Btf3	0.85616	0.990884	6.44995	5.87372	3.78	8.0303	-0.114782	0.299971	0.401796
P17225;Q8BHD7-2;Q8BHD7	Ptbp1	0.95505	0.896138	3.15219	3.17632	2.159	4.5348	-0.111549	0.223865	0.320434
Q921F2	Tardbp	0.97957	0.873591	1.80362	1.62792	1.3372	2.5025	-0.110012	0.279223	0.377739
Q9Z2X1;Q9Z2X1-2	Hnrnpf	0.95285	0.900414	5.25155	4.54794	3.6474	7.0336	-0.109931	0.223358	0.320434
Q91WJ8;Q91WJ8-2	Fubp1	1.099	0.754945	2.54595	1.74341	2.2355	3.5975	-0.109402	0.516556	0.615651
Q60737	Csnk2a1	0.99767	0.857927	4.8033	3.85862	2.9501	5.7912	-0.108116	0.328036	0.429536
Q3V300	Kif22	1.0952	0.76063	0.363438	4.24791	2.8699	7.2449	-0.107936	0.51508	0.615651
P13864;P13864-2	Dnmt1	1.0281	0.828981	3.87913	4.17362	2.8645	6.8421	-0.106963	0.403814	0.50176
Q9D0D5	Gtf2e1	1.0003	0.874967	5.64844	5.94601	4.2942	9.8895	-0.0929038	0.366178	0.473116
Q6DFW4	Nop58	1.0501	0.83626	3.93113	1.99613	3.0782	3.4505	-0.0843948	0.502019	0.603249
Q3UKJ7;Q3UKJ7-2	Smu1	0.91834	0.971817	3.88259	4.3956	2.9378	6.7181	-0.0814937	0.333926	0.435296
Q8R081	Hnrnpl	0.92376	0.981547	1.87441	1.84839	1.4426	2.6287	-0.0699766	0.398055	0.500672
P11031	Sub1	0.83357	1.07244	0.554662	0.355872	0.35141	0.4829	-0.0694416	0.584295	0.664569
Q6P4T2	Snrnp200	1.0187	0.89214	4.94976	4.73664	4.1311	8.4642	-0.0657928	0.497392	0.600159
Q7TNC4-2;Q7TNC4-3;Q7TNC4-4;Q7TNC4	Luc7l2	0.90033	1.01171	7.14643	3.10694	3.9109	4.4394	-0.0648907	0.485238	0.590373
Q9R0Q7	Ptges3	0.84509	1.07023	2.72532	7.75434	1.7548	10.544	-0.0624158	0.605691	0.685511
Q9WUK2-2;Q9WUK2	Eif4h	1.1365	0.786782	2.36485	2.45387	1.9114	4.046	-0.0564296	0.683725	0.747744
P43274	Hist1h1e	0.90461	1.02194	37.0137	24.2313	25.511	34.277	-0.0539796	0.557709	0.648809
Q9CYI4-2;Q9CYI4	Luc7l	0.89462	1.03759	3.54421	2.71813	2.2459	3.6927	-0.0497466	0.608514	0.686047
Q99NB9	Sf3b1	0.96632	0.968429	6.08865	3.31104	4.2046	10.772	-0.0478534	0.520179	0.616455
Q6A026	Pds5a	0.97156	0.968148	3.35751	3.93407	2.4793	6.3532	-0.0441606	0.550346	0.642804
P61979-3;P61979;P61979-2	Hnrnpk	0.98005	0.962279	3.37268	3.2173	2.615	4.8284	-0.0422126	0.569068	0.65679
P54276	Msh6	1.0217	0.933445	8.34028	2.58866	6.8975	5.1172	-0.0327241	0.688476	0.75013
Q9D0B0	Srsf9	1.0492	0.908348	1.9986	1.4079	1.6524	2.3621	-0.0309525	0.732922	0.77823
P84104-2;P84104	Srsf3	0.9214	1.03637	2.43605	2.22064	1.6417	2.9653	-0.0307916	0.72018	0.769925
P84089	Erh	1.0077	0.955566	11.4345	16.624	8.7759	24.098	-0.0267442	0.722464	0.769925
Q6NV83-2;Q6NV83;Q6NV83-3	U2surp	0.87685	1.0959	5.17679	2.61247	3.9148	3.469	-0.0197901	0.82686	0.859229
Q9Z1N5	Ddx39b	1.0472	0.926784	1.09279	1.22962	0.77517	1.918	-0.0188897	0.817623	0.852664
P60843;P10630;P10630-2	Eif4a1	1.0158	0.958222	6.61551	4.62984	5.1895	7.1036	-0.0188623	0.800642	0.837948
Q91YR7;Q91YR7-2	Prpf6	0.98919	0.998602	5.85583	2.09376	4.4026	3.0513	-0.00883323	0.90118	0.926565
Q62093	Srsf2	0.97202	1.01786	2.58491	2.61718	1.9423	3.9359	-0.00731603	0.917817	0.940023
Q8VE97	Srsf4	1.0121	0.994135	3.99233	3.35807	3.0712	4.9155	0.00449032	0.950615	0.957171
Q60848-2;Q60848	Hells	1.0418	0.968335	10.9286	8.99281	8.5897	12.919	0.00729271	0.936668	0.947091
Q8VDW0;Q8VDW0-2	Ddx39a	1.2632	0.750863	1.31204	1.15588	1.2628	1.7986	0.0101092	0.886062	0.914241
Q64012-2;Q64012	Raly	1.0089	1.00578	2.50947	1.55649	1.9289	2.2446	0.010553	0.882164	0.913446
Q8BZX4;Q8BZX4-2	Srek1	0.89703	1.13389	1.79614	2.24881	1.2246	2.8861	0.0221332	0.927952	0.944119
P49717	Mcm4	0.74225	1.30577	4.91811	3.07182	2.8307	3.4009	0.0342318	0.93736	0.947091
P49312;P49312-2	Hnrnpa1	1.0228	1.02819	2.63019	2.6137	2.1955	3.6968	0.0363226	0.619082	0.689969
Q61656	Ddx5	1.0414	1.01022	3.89803	4.05927	3.0635	5.6729	0.036766	0.623484	0.692233
Q9CX86	Hnrnpa0	1.0234	1.02829	3.64193	3.18867	2.8295	4.6476	0.0368115	0.614578	0.689316
Q62167;P16381;Q61496	Ddx3x;D1Pas1	1.0986	0.957488	2.11135	1.47647	1.6736	2.2304	0.0399017	0.713926	0.769248
Q8C854-3;Q8C854;Q8C854-1;Q8C854-2	Myef2	0.94998	1.11276	1.96113	1.82725	1.5165	2.436	0.0445589	0.70819	0.765894
Q5SUF2;Q5SUF2-3;Q5SUF2-2	Luc7l3	0.95485	1.11922	2.14169	3.43336	1.5581	4.4346	0.0524641	0.65713	0.724083
Q6PDM2;Q6PDM2-3;Q6PDM2-2	Srsf1	0.99315	1.08355	2.31123	2.38561	1.7271	3.2408	0.0542947	0.54075	0.634597
Q04750	Top1	1	1.07721	9.53471	4.08147	8.2782	5.4068	0.0546504	0.521453	0.616455
Q99K48;Q99K48-2	Nono	1.0615	1.02218	3.78759	3.79363	3.0335	5.4189	0.0591347	0.451946	0.556828
A2A432-2;A2A432	Cul4b	1.0568	1.03581	8.61549	6.24025	6.9201	8.7672	0.065302	0.401224	0.500672
Q8K019-2;Q8K019;Q8K019-3	Bclaf1	1.0247	1.06847	38.5164	45.3885	31.127	61.744	0.0656877	0.412773	0.510719
P63017;P17156;P16627;Q61696;P17879;P20029	Hspa8	1.0825	1.02172	7.78452	5.62968	6.0612	8.2982	0.0732868	0.383685	0.493551
P12970	Rpl7a	0.93742	1.1711	2.93315	2.98561	2.0949	3.6855	0.0762289	0.616136	0.689316
Q8VH51-3;Q8VH51-2;Q8VH51	Rbm39	0.98727	1.12256	4.55311	4.58358	3.4248	2.938	0.0771276	0.463091	0.565784
P25444	Rps2	0.77614	1.33878	2.5939	3.13146	1.467	3.3813	0.0806015	0.920707	0.940023
Q8CCS6-2;Q8CCS6	Pabpn1	1.1091	1.00587	2.99625	4.91159	2.4327	4.8595	0.0806401	0.396614	0.500672
Q91WK2	Eif3h	1.0026	1.12149	3.67215	3.15936	2.8051	3.8177	0.0868457	0.387742	0.496581
O35280-2;O35280	Chek1	1.2205	0.905469	2.94785	4.47487	2.8692	7.1443	0.0881206	0.665239	0.730262
O35286	Dhx15	1.2096	0.929973	3.02051	3.37735	2.7769	5.285	0.0973229	0.578492	0.66243
Q9CPS7	Pno1	0.92728	1.21283	2.30824	4.52612	1.8779	5.4308	0.0976828	0.584912	0.664569
Q569Z6	Thrap3	1.0322	1.11006	24.4129	21.2486	19.964	27.333	0.0991354	0.280717	0.377739
Q501J6;Q501J6-2	Ddx17	1.0999	1.04244	3.04451	4.0494	2.95	5.5254	0.0991859	0.260946	0.364576
Q9D883;Q8BGJ9-4;Q8BGJ9-2;Q8BGJ9;Q8BGJ9-3	U2af1	1.1159	1.03137	4.66853	4.03828	3.7994	6.35	0.102507	0.275141	0.377739
Q9DBY8	Nvl	1.471	0.680272	2.99356	1.91461	3.3468	4.0687	0.10519	0.998986	0.998986
P62751	Rpl23a	1.0391	1.11643	3.20164	3.50668	2.569	4.555	0.108044	0.247821	0.349583
P97310	Mcm2	1.1972	0.961261	4.13565	3.68243	4.2227	5.1732	0.110003	0.46116	0.565784
O35381;Q64G17;Q9EST5;Q9EST5-2	Anp32a	0.97897	1.1911	24.9894	24.8287	19.472	29.824	0.117742	0.394661	0.500672
P70351;P70351-2	Ezh1	1.5446	0.629644	9.47418	4.65701	7.2451	9.8957	0.120514	0.964196	0.967509
Q91VC3	Eif4a3	1.0643	1.12394	5.52456	4.69991	3.4375	6.0799	0.129769	0.172247	0.25531
Q8BTI8-3;Q8BTI8;Q8BTI8-2	Srrm2	1.1725	1.03578	2.48503	3.05923	2.1421	2.8974	0.14292	0.212404	0.308567
P62996	Tra2b	1.1228	1.09588	1.60777	2.18637	1.521	2.6663	0.149701	0.120301	0.197202
Q9Z1N2	Orc1	0.7943	1.43168	10.3379	1.91088	6.241	1.9423	0.154441	0.758517	0.802489
P62702	Rps4x	1.1168	1.11535	2.65322	2.97327	2.3298	3.8792	0.158434	0.104789	0.181056
Q8K310	Matr3	1.1231	1.11185	1.88048	1.93821	1.5266	2.4726	0.160244	0.102973	0.180049
Q99M28-2;Q99M28	Rnps1	1.0818	1.15867	4.1724	4.3204	3.4595	5.3904	0.1638	0.120887	0.197202
Q3TWW8	Srsf6	1.0817	1.16198	3.02042	3.7955	2.4111	4.4394	0.165867	0.119943	0.197202
P40142	Tkt	1.2453	1.01289	6.93866	10.8941	6.168	16.067	0.17517	0.247799	0.349583
Q61881	Mcm7	1.3182	0.948497	5.21839	0.875733	5.5807	3.0871	0.180591	0.400686	0.500672
P68040	Gnb2l1	1.0833	1.20353	2.99267	3.47669	2.4905	4.3004	0.193348	0.109937	0.184493
Q9D0T1	Nhp2l1	1.1245	1.16391	4.01397	4.31127	3.4304	5.3904	0.194348	0.0732071	0.142271
P08043;P08043-2;Q8BZW4-2;Q8BZW4;Q6GQR8;E9QAG8;Q07231;Q571J5;Q6P560	Zfp2;Zfp120;Znf329;Znf431;Zscan21;Znf354c;Znf182	1.1356	1.15316	11.612	13.209	10.072	16.775	0.194568	0.0695543	0.138162
Q9D0E1-2;Q9D0E1	Hnrnpm	1.1697	1.11914	1.58529	1.71101	1.4554	2.2392	0.194619	0.0757832	0.144632
P67984	Rpl22	0.99536	1.29808	3.68256	4.75873	2.7859	5.3348	0.197512	0.278282	0.377739
P28656;Q78ZA7	Nap1l1;Nap1l4	1.0584	1.23515	2.8397	2.91206	2.2899	3.4173	0.197581	0.147834	0.228065
P23198	Cbx3	1.2379	1.058	12.4254	6.53509	9.7655	9.0102	0.19906	0.148398	0.228065
P28352	Apex1	1.132	1.16659	9.05633	8.57927	7.7917	10.576	0.200748	0.0673598	0.13472
Q8C5N3-2;Q8C5N3	Cwc22	0.99431	1.30769	9.01226	7.9968	6.0649	8.6725	0.202885	0.278259	0.377739
P97311	Mcm6	1.1927	1.11717	3.73148	2.78878	3.2686	3.9693	0.207811	0.0734255	0.142271
Q9Z130	Hnrnpdl	1.1942	1.11714	2.37057	2.59525	2.088	3.3413	0.208732	0.0732805	0.142271
P10639	Txn	1.0644	1.24852	9.04732	8.47099	7.0539	9.249	0.209714	0.137041	0.21514
P62245	Rps15a	1.0046	1.31032	2.925	NA	2.5561	NA	0.210965	0.252645	0.354675
P62908	Rps3	1.0992	1.21972	2.88251	2.89503	2.3514	3.4689	0.213453	0.0893432	0.163051
Q0VBL3-2;Q0VBL3	Rbm15	1.3635	0.974659	2.7474	4.14834	2.664	5.8477	0.225373	0.311011	0.410928
P47857;P47857-2;P47857-3	Pfkm	1.232	1.11042	10.054	7.73994	7.7248	11.655	0.228	0.0778007	0.147518
Q60668-3;Q60668;Q60668-4;Q60668-2	Hnrnpd	1.1526	1.19426	3.25786	3.19173	2.6774	3.3585	0.230731	0.0505864	0.108612
O35737	Hnrnph1	1.1567	1.19461	3.02243	3.72398	2.7207	4.2604	0.233468	0.0487017	0.107027
Q8VDS3	Cbx7	1.984	0.371044	15.2812	1.99287	23.042	7.8053	0.235754	0.791183	0.831027
Q9CY57-5;Q9CY57-4;Q9CY57-3;Q9CY57-2;Q9CY57	Chtop	1.3538	1.00563	0.364219	0.506278	0.375	0.63718	0.238439	0.243152	0.346343
P56959	Fus	1.1373	1.22225	2.79392	3.60425	2.4536	3.8266	0.238515	0.0567147	0.117452
P62960	Ybx1	1.0361	1.32723	2.38192	2.63456	1.7359	2.7713	0.24082	0.185432	0.273465
Q99L45	Eif2s2	1.1872	1.17666	9.11993	8.82535	8.4482	10.842	0.241147	0.0429622	0.0970349
P26350	Ptma	1.1251	1.24603	4.804	7.43439	3.6078	8.1584	0.245574	0.0655024	0.132824
Q9CXW4	Rpl11	1.1978	1.17401	3.9367	4.21496	3.8172	5.1434	0.24599	0.0418073	0.0953729
Q9WUM4	Coro1c	0.69788	1.6946	0.354183	0.411963	0.17523	0.3801	0.258506	0.786131	0.828701
O70133;O70133-2;O70133-3	Dhx9	1.2859	1.107	1.665	1.96831	1.5755	2.3505	0.258762	0.0840901	0.155022
P14602-3;P14602-2;P14602	Hspb1	1.0646	1.3414	5.31378	5.47975	5.6762	5.7741	0.266636	0.139771	0.218252
P35980	Rpl18	1.3046	1.10843	3.27129	3.30415	3.1591	4.3379	0.270844	0.0844128	0.155022
P63325	Rps10	1.0961	1.3235	2.77639	2.9129	2.2874	3.6609	0.274771	0.0989198	0.175058
Q9CW03	Smc3	1.2565	1.17321	7.44158	3.59635	7.0386	3.9317	0.280786	0.0383887	0.0908145
P97351	Rps3a	1.0876	1.35223	3.01723	3.03095	2.8893	3.6967	0.28678	0.11122	0.185579
P47915	Rpl29	1.2328	1.20734	2.55545	0.872981	2.4002	1.0453	0.286961	0.0293095	0.0757378
Q810A7-2;Q810A7	Ddx42	0.80821	1.64644	4.68099	3.56201	5.9067	3.1275	0.295519	0.577562	0.66243
P48432;Q62247;P43267;Q04892;Q811W0;P53784;P53783	Sox2	1.1741	1.28826	8.54993	7.90451	9.7537	7.5289	0.300042	0.0390149	0.0911387
P62264	Rps14	1.0929	1.38506	3.43607	3.90122	2.9818	4.0889	0.309153	0.10862	0.183595
P11103;P11103-2	Parp1	1.2746	1.20543	10.9704	7.51936	14.639	9.6613	0.310357	0.028125	0.0757378
Q60749	Khdrbs1	1.2831	1.20317	2.01151	2.09525	1.8201	2.5754	0.313981	0.02879	0.0757378
O35326	Srsf5	1.2061	1.28513	2.78389	3.66475	2.6499	4.0953	0.31686	0.0280266	0.0757378
Q52KI8-2;Q52KI8	Srrm1	1.2174	1.28464	4.44998	5.26482	3.897	6.3123	0.323103	0.0252728	0.0719525
Q61686	Cbx5	1.3621	1.14471	1.98783	3.1054	1.7617	3.9986	0.325855	0.0616378	0.125862
P39749	Fen1	1.2929	1.2315	13.1919	11.27	12.994	13.299	0.335939	0.0224049	0.0686003
C0HKD9;C0HKD8		1.2841	1.24197	5.67601	6.50364	5.4569	7.5703	0.336897	0.0207793	0.0661426
P25206	Mcm3	1.3206	1.20668	5.58098	4.42654	5.5726	5.4243	0.337586	0.0290521	0.0757378
Q9Z204-4;Q9Z204-3;Q9Z204-2;Q9Z204-5;Q9Z204	Hnrnpc	1.2501	1.28954	3.04053	3.43147	2.8642	3.6893	0.344624	0.0195088	0.0640064
P63158	Hmgb1	1.2805	1.26597	7.45545	5.64048	6.5691	7.3852	0.348497	0.0180912	0.061287
P49718	Mcm5	1.2614	1.28713	4.69131	5.5816	4.6508	6.3314	0.349667	0.0182398	0.061287
Q4FK66	Prpf38a	0.79067	1.76445	0.936242	0.850847	0.56402	0.69708	0.353389	0.564347	0.653926
Q99MD9;Q99MD9-2	Nasp	1.8546	0.70141	3.2307	1.9156	5.6265	4.8789	0.353893	0.699697	0.759522
P17095-1;P17095	Hmga1	1.2643	1.31863	13.6949	8.34446	13.192	9.1478	0.369011	0.0172875	0.0608186
O55128	Sap18	1.768	0.828432	3.83671	2.69535	4.7701	4.7033	0.37653	0.492031	0.596154
Q8R2M2	Dnttip2	1.4035	1.19786	6.67111	4.02966	7.1336	4.8631	0.379268	0.0385651	0.0908145
Q921F4-4;Q921F4	Hnrnpll	1.1208	1.48188	4.27113	3.87462	3.6471	3.7999	0.379996	0.0932362	0.169099
Q8VEK3-2;Q8VEK3	Hnrnpu	1.3031	1.30402	3.67755	5.01832	3.7951	5.47	0.382456	0.0143062	0.0567799
Q8C2Q3;Q8C2Q3-2	Rbm14	1.4081	1.21953	2.16755	2.57666	2.3239	3.268	0.393761	0.0312498	0.0800432
P20152;CON__Q61726;CON__O43790;CON__Q6NT21;CON__P78385;CON__Q14533;CON__P78386;P03995-2;P03995;Q9ERE2;P97861;Q6IMF0;Q9Z2T6	Vim	1.6832	0.949487	4.58316	8.07037	7.1557	12.288	0.396536	0.303208	0.404278
Q07076	Anxa7	1.2069	1.43645	2.68226	6.32551	2.4604	6.4082	0.402368	0.038244	0.0908145
Q3THW5;P0C0S6	H2afv;H2afz	1.3279	1.31697	26.4795	61.9771	20.796	54.393	0.403196	0.0126141	0.0541662
P43276	Hist1h1b	1.3621	1.28404	35.7718	23.8129	37.137	26.093	0.403891	0.0151865	0.0575902
Q8VIJ6	Sfpq	1.2879	1.36603	3.35211	4.41638	3.4794	4.4599	0.408129	0.0147917	0.0568314
Q921E6;Q921E6-2;Q921E6-3	Eed	1.4122	1.25294	29.2946	32.5298	31.999	520.69	0.414214	0.0225862	0.0686003
Q61598-2;Q61598	Gdi2	1.5552	1.11088	3.13489	5.01203	3.7055	6.5567	0.414718	0.108774	0.183595
O35691	Pnn	1.4045	1.26274	5.68893	5.26371	6.3059	7.2715	0.415346	0.0200942	0.0651944
P63101	Ywhaz	1.0179	1.65044	3.53819	4.76667	2.7374	4.203	0.415941	0.210069	0.306701
Q9D554	Sf3a3	1.5923	1.0882	4.13274	3.41974	5.6306	4.7217	0.422501	0.131777	0.211423
Q99JF8-2;Q99JF8	Psip1	1.2672	1.43271	3.06222	5.1023	3.7279	5.1483	0.432909	0.0208395	0.0661426
Q9DBR1-2;Q9DBR1	Xrn2	1.4614	1.24221	4.39812	3.81825	4.4233	4.4731	0.434884	0.0289137	0.0757378
P33174	Kif4	1.3377	1.36833	6.79579	5.09528	6.9093	5.4152	0.436176	0.0106621	0.0478972
P11440	Cdk1	1.4566	1.26226	3.02994	4.22905	3.1037	4.8756	0.443002	0.0234719	0.0686003
Q60520;Q60520-1	Sin3a	1.2423	1.50691	9.80104	22.024	9.2768	21.128	0.459017	0.0327659	0.0831969
P70372	Elavl1	0.63596	2.12251	2.91095	3.42255	1.5248	2.3311	0.463869	0.720985	0.769925
Q60972	Rbbp4	1.4116	1.36554	12.3312	14.753	13.238	14.963	0.473601	0.00898994	0.0444926
P51859	Hdgf	1.4038	1.37792	11.6698	7.75314	12.482	8.1554	0.475979	0.00849199	0.0442797
Q61545	Ewsr1	1.3938	1.38835	2.27366	3.28052	2.4606	3.3188	0.4762	0.00831402	0.0441399
P35550	Fbl	1.4845	1.3108	3.56011	4.1029	5.5001	4.5249	0.483006	0.0161851	0.0590758
Q9R0L6;Q9R0L6-2	Pcm1	1.7011	1.09785	0.0862441	0.126788	0.053591	0.10629	0.484886	0.130989	0.211319
Q60973	Rbbp7	1.4475	1.35465	13.8036	15.0442	15.093	100.47	0.486532	0.0100393	0.0473982
Q61188;Q61188-2	Ezh2	1.5025	1.30995	21.5165	16.86	221.26	237.19	0.491826	0.0172787	0.0608186
Q8BG81	Poldip3	1.3138	1.50399	0.778331	1.13113	0.73148	1.0674	0.494562	0.0167598	0.0604181
Q8VE37	Rcc1	1.3973	1.43957	5.15066	8.01282	5.0518	8.3226	0.504302	0.00758747	0.0422324
Q01320;Q64511	Top2a	1.4557	1.42027	5.20508	5.92171	5.88	5.8978	0.52405	0.00677569	0.0420958
P68373;P05214;P68369;P05213;P68368;Q9JJZ2	Tuba1c;Tuba3a;Tuba1a;Tuba1b;Tuba4a	1.3285	1.56438	3.9412	4.26803	3.8655	3.8827	0.532508	0.0178609	0.061287
Q5SVQ0-4;Q5SVQ0-2;Q5SVQ0-3;Q5SVQ0;Q5SVQ0-5	Kat7	1.3115	1.58758	4.68713	0.961261	4.6836	0.87759	0.535595	0.0222522	0.0686003
P70333	Hnrnph2	2.2483	0.668941	1.33449	2.16277	2.2859	4.2885	0.544605	0.632913	0.70004
O54962	Banf1	1.351	1.58657	9.83091	9.09504	10.119	8.2303	0.554624	0.0157867	0.0590758
Q6ZPI0;Q6ZPI0-2	Jade1	1.4206	1.52704	6.07497	0.990393	6.3621	0.96062	0.559562	0.00736944	0.0422324
Q80U70	Suz12	1.5245	1.45345	23.9532	20.6787	3939	999.1	0.574318	0.00592069	0.0420316
P63037	Dnaja1	1.7218	1.28612	6.48466	4.65289	7.4965	6.4067	0.588768	0.0379058	0.0908145
Q80XU3	Nucks1	1.4372	1.58275	6.82128	12.4833	7.4696	11.402	0.594527	0.00762165	0.0422324
Q8BK67	Rcc2	1.5339	1.50338	6.1267	5.10699	7.8227	5.2974	0.602778	0.00470008	0.0420316
Q02395	Mtf2	1.6021	1.45775	12.1803	13.1945	20.265	51.907	0.61346	0.00692658	0.0421367
P63260;P60710	Actg1;Actb	1.4009	1.67235	5.71004	4.90172	5.9044	5.0762	0.619766	0.0138212	0.0560525
O08583;O08583-2;Q9JJW6-2;Q9JJW6	Alyref;Alyref2	1.6234	1.46297	0.597193	0.867077	0.74914	0.87884	0.625912	0.00713068	0.0422324
Q6PCM1-2;Q6PCM1	Kdm3a	1.904	1.20241	8.04052	10.26	11.664	12.335	0.63525	0.0819237	0.153344
Q00PI9	Hnrnpul2	1.6504	1.46278	3.30863	4.02317	4.6648	3.976	0.638389	0.00782579	0.0423173
O89086	Rbm3	1.6972	1.43373	1.94757	2.93247	2.6482	2.824	0.646593	0.0115641	0.0503988
P84228;P84244;P68433;P02301	Hist1h3b;H3f3a;Hist1h3a;H3f3c	1.6489	1.48597	22.0444	40.4907	28.68	38.867	0.648407	0.00652218	0.0420316
P62806	Hist1h4a	1.6505	1.51694	34.2524	41.5576	42.381	40.107	0.663319	0.00524865	0.0420316
Q8CGP2;Q8CGP1;Q64475;P10853;Q8CGP2-2;Q6ZWY9;Q64525;Q64478;P10854;Q9D2U9;Q8CGP0;Q64524;P70696	Hist1h2bp;Hist1h2bk;Hist1h2bb;Hist1h2bf;Hist1h2bc;Hist2h2bb;Hist1h2bh;Hist1h2bm;Hist3h2ba;Hist3h2bb;Hist2h2be;Hist1h2ba	1.6853	1.50044	31.6256	42.1372	39.389	40.476	0.67163	0.00662142	0.0420316
Q6PDQ2;A2A8L1	Chd4	1.3087	1.88136	18.7786	9.60246	17.959	7.3787	0.673584	0.0432004	0.0970349
Q8VEE4	Rpa1	1.3264	1.86686	4.78263	5.26288	4.83	4.0754	0.675028	0.0378565	0.0908145
Q9QWT9-3;Q9QWT9-2;Q9QWT9	Kifc1	1.6056	1.6022	2.2411	3.69932	2.7349	3.36	0.681586	0.00335596	0.0360881
Q91ZW3;Q6PGB8;Q6PGB8-2	Smarca5	1.5946	1.62127	7.12606	7.91014	8.2007	6.5863	0.68521	0.00336648	0.0360881
Q93092	Taldo1	1.6322	1.58645	2.49128	5.48396	3.0982	5.0303	0.686454	0.0034605	0.0360881
Q61539	Esrrb	1.9614	1.29446	7.26375	3.48809	6.2434	3.9213	0.703041	0.052328	0.110723
Q8BJ05-2;Q8BJ05-3;Q8BJ05	Zc3h14	1.631	1.68005	1.0101	1.52348	1.2823	1.5398	0.727289	0.00299864	0.0360881
E9Q7G0	Numa1	1.7478	1.56676	9.56023	4.39174	7.6968	3.1392	0.728817	0.00507495	0.0420316
Q9Z248-2;Q9Z248;Q9Z248-5	Aebp2	1.8464	1.50349	2.53408	3.84202	3.5562	4.8017	0.744113	0.0111392	0.0492825
C0HKE9;C0HKE8;C0HKE7;C0HKE6;C0HKE5;C0HKE4;C0HKE3;C0HKE2;C0HKE1;Q8CGP6;Q8R1M2;Q64523;Q8CGP7;Q8CGP5;Q8BFU2;Q6GSS7;P27661;Q64522	Hist1h2ah;H2afj;Hist2h2ac;Hist1h2ak;Hist1h2af;Hist3h2a;Hist2h2aa1;H2afx	1.7442	1.61077	15.8506	25.8552	21.844	23.505	0.746301	0.00374938	0.0377524
P99027	Rplp2	1.0906	2.28728	2.41202	4.20575	2.0043	2.6582	0.756119	0.160221	0.242406
Q9D6F9	Tubb4a	1.3737	2.00965	4.20663	6.6357	4.1505	4.5004	0.758451	0.0360748	0.0899941
P62984;P62983;P0CG49;P0CG50	Uba52;Rps27a;Ubb;Ubc	1.8548	1.61734	18.4563	17.4981	27.203	16.22	0.795824	0.00517542	0.0420316
Q5PSV9	Mdc1	1.7892	1.69912	8.18867	20.2351	15.228	17.307	0.802532	0.00258291	0.0360881
Q8BUI3	LRWD1	1.827	1.67918	9.28419	5.92593	12.924	5.1151	0.809899	0.00315722	0.0360881
O09106;P70288	Hdac1;Hdac2	1.7515	1.75976	5.62746	4.88353	7.5095	4.0251	0.811988	0.00214769	0.0360881
P14733;P21619-2;P21619;P48678-3;P48678-2;P48678	Lmnb1	1.9037	1.62195	2.7767	3.60269	4.0496	3.5842	0.817891	0.00593577	0.0420316
P99024;Q7TMM9;Q9ERD7;Q922F4;CON__ENSEMBL:ENSBTAP00000025008;A2AQ07	Tubb5;Tubb2a;Tubb3;Tubb6	2.152	1.38918	2.94959	3.51952	4.5971	3.6354	0.824229	0.0403792	0.0932923
P43277	Hist1h1d	1.8088	1.75165	21.2337	23.2078	29.262	19.153	0.83206	0.00214457	0.0360881
Q7TNV0	Dek	1.7838	1.85264	2.46494	8.72676	3.4053	6.8094	0.862527	0.00200249	0.0360881
Q60862	Orc2	1.8925	1.86961	11.7594	14.4613	16.915	11.256	0.911543	0.00160875	0.0360881
P20263	Pou5f1	1.9327	2.20264	3.6414	10.4618	5.2769	6.9025	1.04801	0.0024222	0.0360881
Q04447	Ckb	2.1635	2.08672	4.38558	4.87734	6.0586	3.3798	1.08754	0.00109522	0.0360881
Q9CXS4;Q9CXS4-2	Cenpv	2.25	2.10717	12.5483	16.443	21.511	13.03	1.12339	0.00118788	0.0360881
G5E870	Trip12	1.4711	3.02526	4.7856	2.79337	5.3641	1.3437	1.16876	0.0574402	0.118116
P97496-2;P97496	Smarcc1	1.9977	2.68651	3.10607	7.90826	4.6297	5.3303	1.22781	0.0063274	0.0420316
P97329	Kif20a	2.603	2.27495	2.40079	1.84369	5.0239	2.4256	1.28628	0.00148187	0.0360881
Q80Y84-2;Q80Y84;Q62240-3;Q62240-4;Q62240;P41230-2;P41230	Kdm5b	3.994	0.998303	4.28798	3.56633	13.049	5.1987	1.31971	0.222083	0.320434
P15864;Q07133	Hist1h1c	2.7476	2.39889	16.9794	37.1471	35.544	22.061	1.36359	0.00128655	0.0360881
P43275	Hist1h1a	2.9987	2.53107	8.21355	19.0738	16.796	10.448	1.46722	0.001443	0.0360881
Q8CCK0	H2afy2	3.0181	3.21285	0.782534	4.09383	1.795	1.8481	1.63945	0.000438576	0.0360881
Q6PR54-2;Q6PR54;Q6PR54-3	Rif1	3.9091	3.93236	1.98859	6.08495	5.9228	2.3644	1.97112	0.000218144	0.0360881
A2RTL5	Rsrc2	NA	0.660895	NA	1.72634	NA	3.8013	NA	NA	NA
B1AYB6	Mbd5	0.008611	NA	150.159	NA	0.98274	NA	NA	NA	NA
E9PVX6-2;E9PVX6	Mki67	NA	1.32314	NA	3.4808	NA	3.9968	NA	NA	NA
E9Q557	Dsp	NA	8.07037	NA	5.65835	NA	1.0196	NA	NA	NA
F7BJB9	Morc3	NA	1.04188	NA	2.34071	NA	3.2693	NA	NA	NA
O08807	Prdx4	0.66028	NA	9.1083	NA	4.5709	NA	NA	NA	NA
O08810	Eftud2	NA	1.244	NA	4.1365	NA	4.807	NA	NA	NA
O09130	Nfatc2ip	2.6664	NA	3.04739	NA	6.1908	NA	NA	NA	NA
O35685	Nudc	NA	NA	NA	NA	NA	NA	NA	NA	NA
O54825	Bysl	NA	0.943931	NA	5.96303	NA	8.668	NA	NA	NA
O55201-2;O55201	Supt5h	NA	0.605034	NA	2.10389	NA	5.0269	NA	NA	NA
O70250;Q9DBJ1	Pgam2;Pgam1	NA	NA	NA	NA	NA	NA	NA	NA	NA
O88509-3;O88509-4;O88509-2;O88509	Dnmt3b	NA	NA	NA	NA	NA	NA	NA	NA	NA
P01942	Hba	NA	NA	NA	NA	NA	NA	NA	NA	NA
P02802	Mt1	NA	NA	NA	NA	NA	NA	NA	NA	NA
P05064	Aldoa	NA	1.1288	NA	3.20256	NA	4.1014	NA	NA	NA
P08228	Sod1	NA	NA	NA	NA	NA	NA	NA	NA	NA
P09838;P09838-1	Dntt	0.0085936	170.59	196.483	102.591	1.2833	1.0127	NA	NA	NA
P14206	Rpsa	NA	1.28798	NA	2.2483	NA	2.5402	NA	NA	NA
P14869	Rplp0	2.471	NA	2.21469	NA	6.4161	NA	NA	NA	NA
P16045	Lgals1	1.0504	NA	1.99191	NA	1.9363	NA	NA	NA	NA
P21107-2		NA	1.09638	NA	2.87513	NA	3.8161	NA	NA	NA
P23475	Xrcc6	NA	0.653851	NA	11.7808	NA	26.046	NA	NA	NA
P23798	Pcgf2	NA	0.375728	NA	2.49451	NA	10.38	NA	NA	NA
P30658	Cbx2	NA	0.783453	NA	10.2209	NA	18.985	NA	NA	NA
P30681	Hmgb2	0.94026	NA	8.00961	NA	5.7378	NA	NA	NA	NA
P31266-2;P31266	Rbpj	0.74644	NA	5.10595	NA	3.1825	NA	NA	NA	NA
P32067	Ssb	NA	0.740192	NA	4.62642	NA	9.0352	NA	NA	NA
P35979	Rpl12	1.6609	NA	3.22497	NA	4.0711	NA	NA	NA	NA
P38647	Hspa9	NA	4.16632	NA	1.18374	NA	0.43369	NA	NA	NA
P42208	2002-09-01	NA	1.23784	NA	4.69439	NA	5.5187	NA	NA	NA
P47856-2;Q9Z2Z9;P47856	Gfpt1;Gfpt2	NA	0.945448	NA	2.37366	NA	3.6536	NA	NA	NA
P47962	Rpl5	0.66872	NA	5.54078	NA	2.3877	NA	NA	NA	NA
P50247	Ahcy	1.024	NA	3.67215	NA	2.6475	NA	NA	NA	NA
P51410	Rpl9	NA	1.03854	NA	4.52284	NA	6.2955	NA	NA	NA
P53026	Rpl10a	NA	0.892777	NA	1.02807	NA	1.6647	NA	NA	NA
P54227;P63042	Stmn1	NA	0.550025	NA	4.75941	NA	12.509	NA	NA	NA
P57784	Snrpa1	NA	1.0677	NA	1.65456	NA	2.252	NA	NA	NA
P60762-2;P60762	Morf4l1	1.3901	NA	2.53485	NA	2.6847	NA	NA	NA	NA
P60867	Rps20	1.286	NA	2.99958	NA	2.8849	NA	NA	NA	NA
P61982	Ywhag	0.87378	NA	3.51173	NA	2.3794	NA	NA	NA	NA
P62082	Rps7	1.571	NA	2.6801	NA	3.208	NA	NA	NA	NA
P62196	Psmc5	NA	1.60705	NA	0.822639	NA	0.74495	NA	NA	NA
P62270	Rps18	1.4242	NA	2.72799	NA	2.9528	NA	NA	NA	NA
P62301	Rps13	NA	1.67715	NA	2.21391	NA	1.9083	NA	NA	NA
P62307	Snrpf	NA	0.847099	NA	2.63776	NA	4.5313	NA	NA	NA
P62320	Snrpd3	NA	0.847961	NA	4.64145	NA	7.9656	NA	NA	NA
P62754	Rps6	NA	2.19631	NA	NA	NA	3.7264	NA	NA	NA
P62830	Rpl23	NA	1.18968	NA	6.18544	NA	7.1313	NA	NA	NA
P62858	Rps28	NA	1.36962	NA	1.79999	NA	1.9125	NA	NA	NA
P63073	Eif4e	NA	0.803988	NA	2.72353	NA	4.8973	NA	NA	NA
P63166	Sumo1	0.92378	NA	5.5894	NA	3.934	NA	NA	NA	NA
P63323	Rps12	NA	1.28844	NA	2.7046	NA	3.0345	NA	NA	NA
P70296	Pebp1	NA	0.803988	NA	2.43404	NA	4.3911	NA	NA	NA
P83940	Tceb1	NA	1.25055	NA	2.65513	NA	3.0693	NA	NA	NA
P97379-2;P97379	G3bp2	NA	1.32116	NA	3.33545	NA	4.2753	NA	NA	NA
Q0VBD2	Mcm10	NA	0.306166	NA	0.896138	NA	3.9332	NA	NA	NA
Q1HFZ0-2;Q1HFZ0	Nsun2	0.77147	NA	5.90214	NA	3.4691	NA	NA	NA	NA
Q3TKT4;Q3TKT4-2	Smarca4	NA	1.1948	NA	1.76551	NA	2.1503	NA	NA	NA
Q3U9G9	Lbr	1.8755	NA	2.28613	NA	3.3323	NA	NA	NA	NA
Q3UPC7;Q3UPC7-2		NA	0.0224729	NA	2.78009	NA	180.02	NA	NA	NA
Q3UV17	Krt76	0.0058397	569.444	153.572	154.15	0.68328	0.39134	NA	NA	NA
Q3V0C5;Q3V0C5-5;Q3V0C5-2	Usp48	NA	1.58053	NA	9.78665	NA	8.9511	NA	NA	NA
Q60596	Xrcc1	2.4756	NA	1.62578	NA	2.6187	NA	NA	NA	NA
Q61029-3;Q61029	Tmpo	NA	1.38591	NA	3.20564	NA	4.8078	NA	NA	NA
Q61316	Hspa4	NA	1.04168	NA	3.20523	NA	5.8119	NA	NA	NA
Q61687	Atrx	NA	NA	NA	NA	NA	NA	NA	NA	NA
Q61990-2;Q61990-3;Q61990	Pcbp2	0.83957	NA	4.12746	NA	2.3664	NA	NA	NA	NA
Q62376;Q62376-2	Snrnp70	NA	0.804182	NA	2.56984	NA	4.6351	NA	NA	NA
Q64127-2;Q64127	Trim24	NA	NA	NA	NA	NA	NA	NA	NA	NA
Q64213-2;Q64213-3;Q64213	Sf1	NA	0.943663	NA	2.61151	NA	3.9974	NA	NA	NA
Q68FD5	Cltc	NA	0.754318	NA	3.96432	NA	7.5972	NA	NA	NA
Q6A4J8-3;Q6A4J8;Q6A4J8-2	Usp7	NA	NA	NA	NA	NA	NA	NA	NA	NA
Q6NZF1	Zc3h11a	NA	0.875964	NA	1.07628	NA	1.8235	NA	NA	NA
Q6P8I4	Pcnp	NA	NA	NA	NA	NA	NA	NA	NA	NA
Q6PHZ2-2;Q6PHZ2-4;Q923T9-3;Q6PHZ2;Q6PHZ2-5;Q923T9-2;Q923T9;P28652	Camk2d;Camk2g;Camk2b	NA	1.26258	NA	1.50816	NA	1.7383	NA	NA	NA
Q6VNB8	Wdfy3	NA	NA	NA	NA	NA	NA	NA	NA	NA
Q710D3	Unc93a	0.18488	NA	3.22082	NA	0.38744	NA	NA	NA	NA
Q7JJ13-2;Q7JJ13	Brd2	NA	1.00651	NA	2.22375	NA	3.589	NA	NA	NA
Q7TSZ8	Nacc1	NA	1.47139	NA	3.83347	NA	3.7914	NA	NA	NA
Q80YR5	Safb2	NA	1.07003	NA	1.22603	NA	1.6674	NA	NA	NA
Q80Z64-2;Q80Z64;Q5TM83	Nanog	NA	4.19903	NA	5.43478	NA	2.0237	NA	NA	NA
Q8BGD9	Eif4b	NA	0.555494	NA	1.46847	NA	3.8469	NA	NA	NA
Q8BGT7	Smndc1	NA	NA	NA	NA	NA	NA	NA	NA	NA
Q8BHX3;Q8BHX3-2	Cdca8	NA	NA	NA	NA	NA	NA	NA	NA	NA
Q8BL97-3;Q8BL97-4;Q8BL97-2;Q8BL97	Srsf7	NA	1.08672	NA	2.13024	NA	2.8507	NA	NA	NA
Q8BLB7-2		NA	6606.77	NA	5463.88	NA	1.2931	NA	NA	NA
Q8BMJ3;Q60872	Eif1ax;Eif1a	NA	0.686012	NA	2.12666	NA	4.4816	NA	NA	NA
Q8BSL7;P84078;P61205	Arf2;Arf1;Arf3	NA	0.992556	NA	2.47298	NA	3.6017	NA	NA	NA
Q8BVQ5	Ppme1	NA	NA	NA	NA	NA	NA	NA	NA	NA
Q8BY71	Hat1	NA	0.6744	NA	3.77074	NA	8.1364	NA	NA	NA
Q8C6P8-2;Q8C6P8	Zfp57	0.77191	NA	8.6326	NA	5.0645	NA	NA	NA	NA
Q8CEE7	Rdh13	NA	0.95039	NA	3.56837	NA	5.4391	NA	NA	NA
Q8CGY8	Ogt	NA	NA	NA	NA	NA	NA	NA	NA	NA
Q8JZX4	Rbm17	NA	NA	NA	NA	NA	NA	NA	NA	NA
Q8K284-2;Q8K284	Gtf3c1	1.4036	NA	4.38558	NA	4.858	NA	NA	NA	NA
Q8K4Z5	Sf3a1	0.94474	NA	2.57805	NA	2.9747	NA	NA	NA	NA
Q8R0F5	Rbmx2	NA	0.988826	NA	3.00003	NA	4.4153	NA	NA	NA
Q8R323	Rfc3	1.6032	NA	10.1631	NA	12.384	NA	NA	NA	NA
Q8VDQ9	Kri1	NA	1.77151	NA	1.8685	NA	1.5339	NA	NA	NA
Q8VHX6-2;Q8VHX6	Flnc	NA	1.13926	NA	10.2011	NA	12.944	NA	NA	NA
Q91VJ1	Aim2	NA	NA	NA	NA	NA	NA	NA	NA	NA
Q91WA1	Tipin	NA	0.987557	NA	3.86279	NA	5.692	NA	NA	NA
Q91WN1	Dnajc9	NA	1.29426	NA	3.2144	NA	3.5903	NA	NA	NA
Q91YE5-2;Q91YE5;Q91YE5-3	Baz2a	1.3624	NA	11.8676	NA	12.288	NA	NA	NA	NA
Q91YU8	Ppan	1.3987	NA	3.2745	NA	3.4811	NA	NA	NA	NA
Q922S8	Kif2c	0.99419	NA	3.39202	NA	2.5631	NA	NA	NA	NA
Q923G2	Polr2h	NA	3.89302	NA	6.79025	NA	2.5382	NA	NA	NA
Q99J95-3;Q99J95-2;Q99J95	Cdk9	NA	0.998702	NA	0.405927	NA	0.59069	NA	NA	NA
Q99KP6-3;Q99KP6;Q99KP6-2	Prpf19	NA	0.967118	NA	5.4407	NA	8.4669	NA	NA	NA
Q99LI5	Znf281	NA	1.12719	NA	5.25017	NA	6.7335	NA	NA	NA
Q99NA9	Pcgf6	NA	NA	NA	NA	NA	NA	NA	NA	NA
Q99PV0	Prpf8	NA	0.91878	NA	3.5041	NA	5.3971	NA	NA	NA
Q9CQL1;P61327	Magohb;Magoh	NA	0.937647	NA	3.00463	NA	4.6444	NA	NA	NA
Q9CQL7	Mrfap1	1.3852	NA	6.95943	NA	7.3268	NA	NA	NA	NA
Q9CT10	Ranbp3	0.57577	NA	14.4904	NA	6.3568	NA	NA	NA	NA
Q9CU62	Smc1a	1.333	NA	3.75052	NA	3.8044	NA	NA	NA	NA
Q9CWZ3-2;Q9CWZ3	Rbm8a	1.1307	NA	3.11798	NA	2.5071	NA	NA	NA	NA
Q9CXL3		NA	NA	NA	NA	NA	NA	NA	NA	NA
Q9CY97-2;Q9CY97	Ssu72	NA	NA	NA	NA	NA	NA	NA	NA	NA
Q9CZX8	Rps19	1.4574	NA	3.81621	NA	3.472	NA	NA	NA	NA
Q9D0L8-2;Q9D0L8-3;Q9D0L8	Rnmt	NA	0.541419	NA	1.40054	NA	3.7519	NA	NA	NA
Q9D6Z1	Nop56	NA	1.05894	NA	1.44576	NA	1.9737	NA	NA	NA
Q9D8E6	Rpl4	NA	1.69193	NA	4.86547	NA	4.1792	NA	NA	NA
Q9D8N0	Eef1g	1.5873	NA	3.87312	NA	4.8521	NA	NA	NA	NA
Q9DAW6	Prpf4	1.1771	NA	1.68277	NA	1.5091	NA	NA	NA	NA
Q9DBR0	Akap8	NA	0.941176	NA	2.69114	NA	5.94	NA	NA	NA
Q9JHC9-3;Q9JHC9-4		2.5757	NA	2.67594	NA	5.2515	NA	NA	NA	NA
Q9JKB3-2;Q9JKB3	Ybx3	NA	0.734754	NA	0.924642	NA	1.5649	NA	NA	NA
Q9QYJ0	Dnaja2	NA	1.46578	NA	1.84454	NA	1.8192	NA	NA	NA
Q9R020-2;Q9R020	Zranb2	NA	NA	NA	NA	NA	NA	NA	NA	NA
Q9R0L7	Akap8l	NA	1.38269	NA	2.2298	NA	2.3313	NA	NA	NA
Q9R0P9	Uchl1	NA	NA	NA	NA	NA	NA	NA	NA	NA
Q9R190	Mta2	NA	1.82428	NA	10.4262	NA	8.3057	NA	NA	NA
Q9R1T2-2;Q9R1T2	Sae1	0.6735	NA	24.7623	NA	12.707	NA	NA	NA	NA
Q9WTJ4	Fiz1	NA	NA	NA	NA	NA	NA	NA	NA	NA
Q9WTX5	Skp1	NA	1.20247	NA	11.0715	NA	14.396	NA	NA	NA
Q9WVA3	Bub3	NA	1.04419	NA	3.1408	NA	3.8485	NA	NA	NA
Q9Z1F9	Uba2	NA	1.02321	NA	2.0245	NA	2.8603	NA	NA	NA
Q9Z1M8	Ik	NA	1.04598	NA	3.53669	NA	4.9205	NA	NA	NA
Q9Z277-2;Q9Z277	Baz1b	NA	3.87958	NA	5.39345	NA	2.0231	NA	NA	NA

## Sheet: Aebp2 peptides
Dataset EV1: Aebp2 peptides. Peptides from isoform 3/4 are highlighted
Confidence	Sequence	Modifications	Qvality PEP	Qvality q-value	Number of Protein Groups	Number of Proteins	Number of PSMs	Master Protein Accessions	Number of Missed Cleavages	Theo MHplus in Da	Precursor Quan Result ID	Quan Channel	Confidence by Search Engine Sequest HT	Percolator q-Value by Search Engine Sequest HT	Percolator PEP by Search Engine Sequest HT	XCorr by Search Engine Sequest HT	Top Apex RT in min
High	SLSPGAASSSSGDGDGK	1xLabel:13C(6)15N(2) [K17]	0.00152478	0	1	2	2	Q9Z248	0	1487.67	1996	Heavy	High	0	0.000418	3.42	19.18
High	SLSPGAASSSSGDGDGK		0.00213695	0.000410236	1	2	2	Q9Z248	0	1479.66	1996	Light	High	0.0004827	0.0006151	3.55	19.18
High	MDIDSTISSGR	1xAcetyl [N-Term]	0.00138311	0	1	2	1	Q9Z248-3	0	1223.56	1511	Light	High	0	0.0003736	2.81
High	MDIDSTISSGR	1xAcetyl [N-Term]; 1xLabel:13C(6)15N(4) [R11]	0.00459143	0.000410236	1	2	1	Q9Z248-3	0	1233.57	1511	Heavy	High	0.0008208	0.001486	2.86	64.85
High	STPAMMNGQGSTTASSK	1xLabel:13C(6)15N(2) [K17]	0.000153488	0	2	5	3	Q9Z248-3; Q9Z248	0	1663.75	2059	Heavy	High	0	2.979e-05	3.78	23.63
High	HVPTHFSQQNSSK		0.000413283	0	2	5	2	Q9Z248-3; Q9Z248	0	1496.72	1063	Light	High	0	9.272e-05	2.77	17.03
High	HVPTHFSQQNSSK	1xLabel:13C(6)15N(2) [K13]	0.000322631	0	2	5	2	Q9Z248-3; Q9Z248	0	1504.74	1063	Heavy	High	0	9.183e-05	4.22	17.03
High	VYNTPSTSQSWLQR		0.00775759	0.000410236	2	5	2	Q9Z248-3; Q9Z248	0	1666.82	2404	Light	High	0.0009659	0.002711	2.77	49.88
High	DTALLLDPNIYR		0.0187474	0.000410236	2	5	2	Q9Z248-3; Q9Z248	0	1403.75	366	Light	High	0.0009659	0.007504	3.41	76.34
High	CVVGGCNASFASQGGLAR	2xCarbamidomethyl [C1; C6]	0.00662848	0.000410236	2	5	2	Q9Z248-3; Q9Z248	0	1810.83	215	Light	High	0.0009659	0.002272	3.6	44.88
High	HIAYNCCWDQCQACFNSSPDLADHIR	4xCarbamidomethyl [C6; C7; C11; C14]	0.00775759	0.000410236	2	5	2	Q9Z248-3; Q9Z248	0	3238.33	1017	Light	High	0.0009659	0.002723	3.44	57.81
High	STPAMMNGQGSTTASSK		0.0315517	0.00151421	2	5	2	Q9Z248-3; Q9Z248	0	1655.74	2059	Light	High	0.001542	0.01377	2.31	23.63
High	SLPRPHDFFDAQTLDAIR	2xLabel:13C(6)15N(4) [R4; R18]	0.0382402	0.00176907	2	5	1	Q9Z248-3; Q9Z248	0	2119.08	1991	Heavy	High	0.001652	0.01725	2.74	64.61
High	DTALLLDPNIYR	1xLabel:13C(6)15N(4) [R12]	0.0576693	0.00315995	2	5	1	Q9Z248-3; Q9Z248	0	1413.76	366	Heavy	High	0.002554	0.02799	3.03	76.32
High	VYNTPSTSQSWLQR	1xLabel:13C(6)15N(4) [R14]	0.103187	0.00626453	2	5	1	Q9Z248-3; Q9Z248	0	1676.83	2404	Heavy	High	0.005121	0.05597	2.01	49.88

## Sheet: Comparing with Barshop et al
Dataset EV1: Comparing with Barshop et. al - Mock beads. Sum of the intensities of the streptavidin peptides was highlighted
Sequence	N-term cleavage window	C-term cleavage window	Missed cleavages	Mass	Proteins	Leading razor protein	Start position	End position	Unique (Groups)	Unique (Proteins)	Charges	PEP	Score	Experiment Barshop	Experiment prS	Intensity	Intensity Barshop	Intensity prS	Reverse	Potential contaminant	id	Protein group IDs	Mod. peptide IDs	Evidence IDs	MS/MS IDs	Best MS/MS	Oxidation (M) site IDs	MS/MS Count
INTQWLLTSGTTEANAWK	ATTWSGQYVGGAEARINTQWLLTSGTTEAN	QWLLTSGTTEANAWKSTLVGHDTFTKVKPS	0	2033.02	CON__Streptavidin;P22629	CON__Streptavidin	105	122	yes	no	2	2.4777e-20	99.732	1		10079000000	10079000000	0		+	21	10	22	41	62;63;64;65	64		4
NAHSATTWSGQYVGGAEAR	GTALGWTVAWKNNYRNAHSATTWSGQYVGG	ATTWSGQYVGGAEARINTQWLLTSGTTEAN	0	1961.9	CON__Streptavidin;P22629	CON__Streptavidin	86	104	yes	no	2;3	2.0018e-81	169.04	71	9	83918000000	83673000000	244550000		+	28	10	29	76;77;78;79;80;81;82;83;84;85;86;87;88;89;90;91;92;93;94;95;96;97;98;99;100;101;102;103;104;105;106;107;108;109;110;111;112;113;114;115;116;117;118;119;120;121;122;123;124;125;126;127;128;129;130;131;132;133;134;135;136;137;138;139;140;141;142;143;144;145;146;147;148;149;150;151;152;153;154;155	148;149;150;151;152;153;154;155;156;157;158;159;160;161;162;163;164;165;166;167;168;169;170;171;172;173;174;175;176;177;178;179;180;181;182;183;184;185;186;187;188;189;190;191;192;193;194;195;196;197;198;199;200;201;202;203;204;205;206;207;208;209;210;211;212;213;214;215;216;217;218;219;220;221;222;223;224;225;226;227;228;229;230;231;232;233;234;235;236;237;238;239;240;241;242;243;244;245;246;247…	150		157
NNYRNAHSATTWSGQYVGGAEAR	TDGSGTALGWTVAWKNNYRNAHSATTWSGQ	ATTWSGQYVGGAEARINTQWLLTSGTTEAN	1	2509.15	CON__Streptavidin;P22629	CON__Streptavidin	82	104	yes	no	4	0.042063	12.314	1		26726000	26726000	0		+	32	10	33	160	311	311		1
STLVGHDTFTK	QWLLTSGTTEANAWKSTLVGHDTFTKVKPS	NAWKSTLVGHDTFTKVKPSAASIDAAKKAG	0	1204.61	CON__Streptavidin;P22629	CON__Streptavidin	123	133	yes	no	2	0.001155	51.276		1	12495000	0	12495000		+	44	10	45	184	354	354		1
YVLTGR	LTGTYESAVGNAESRYVLTGRYDSAPATDG	SAVGNAESRYVLTGRYDSAPATDGSGTALG	0	707.397	CON__Streptavidin;P22629	CON__Streptavidin	55	60	yes	no	1;2	8.4294e-26	130.84	85	11	79149000000	72780000000	6368700000		+	54	10	56	262;263;264;265;266;267;268;269;270;271;272;273;274;275;276;277;278;279;280;281;282;283;284;285;286;287;288;289;290;291;292;293;294;295;296;297;298;299;300;301;302;303;304;305;306;307;308;309;310;311;312;313;314;315;316;317;318;319;320;321;322;323;324;325;326;327;328;329;330;331;332;333;334;335;336;337;338;339;340;341;342;343;344;345;346;347;348;349;350;351;352;353;354;355;356;357	510;511;512;513;514;515;516;517;518;519;520;521;522;523;524;525;526;527;528;529;530;531;532;533;534;535;536;537;538;539;540;541;542;543;544;545;546;547;548;549;550;551;552;553;554;555;556;557;558;559;560;561;562;563;564;565;566;567;568;569;570;571;572;573;574;575;576;577;578;579;580;581;582;583;584;585;586;587;588;589;590;591;592;593;594;595;596;597;598;599;600;601;602;603;604;605;606;607;608;609…	647		211
																Barshop/prS SA intensity	25.1381

## Sheet: Comparing … Suz12 ChIP-SICAP
Dataset EV1: Comparing with Barshop et. al - Suz12 ChIP-SCIAP. Streptavidin was highlighted
Uniprot.ID	Gene.names.1	Intensity	Intensity.IgG_prS	Intensity.Suz12_Barshop	Intensity.Suz12_prS	iBAQ	iBAQ.IgG_prS	iBAQ.Suz12_Barshop	iBAQ.Suz12_prS	rank.Barshop	rank.prS	Protein.IDs	Majority.protein.IDs	Peptide.counts..all.	Peptide.counts..razor.unique.	Peptide.counts..unique.	Protein.names	Gene.names	Fasta.headers	Number.of.proteins	Peptides	Razor...unique.peptides	Unique.peptides	Peptides.IgG_prS	Peptides.Suz12_Barshop	Peptides.Suz12_prS	Razor...unique.peptides.IgG_prS	Razor...unique.peptides.Suz12_Barshop	Razor...unique.peptides.Suz12_prS	Unique.peptides.IgG_prS	Unique.peptides.Suz12_Barshop	Unique.peptides.Suz12_prS	Sequence.coverage....	Unique...razor.sequence.coverage....	Unique.sequence.coverage....	Mol..weight..kDa.	Sequence.length	Sequence.lengths	Q.value	Score	Sequence.coverage.IgG_prS....	Sequence.coverage.Suz12_Barshop....	Sequence.coverage.Suz12_prS....	MS.MS.count	Only.identified.by.site	Reverse	Potential.contaminant	id	Peptide.IDs
Q8CGP2	Hist1h2bp	10600000000	30299000	8581600000	1964700000	881380000	2524900	715130000	163730000	4	1	Q8CGP2;Q8CGP1;Q64475;P10853;Q8CGP2-2;Q9D2U9;Q8CGP0;P70696;Q64524	Q8CGP2;Q8CGP1;Q64475;P10853;Q8CGP2-2;Q9D2U9;Q8CGP0;P70696	10;10;10;10;10;6;6;6;3	10;10;10;10;10;6;6;6;3	3;3;3;3;3;3;3;2;0	Histone H2B type 1-P;Histone H2B type 1-K;Histone H2B type 1-B;Histone H2B type 1-F/J/L;Histone H2B type 3-A;Histone H2B type 3-B;Histone H2B type 1-A	Hist1h2bp;Hist1h2bk;Hist1h2bb;Hist1h2bf;Hist3h2ba;Hist3h2bb;Hist1h2ba	sp|Q8CGP2|H2B1P_MOUSE Histone H2B type 1-P OS=Mus musculus OX=10090 GN=Hist1h2bp PE=1 SV=3;sp|Q8CGP1|H2B1K_MOUSE Histone H2B type 1-K OS=Mus musculus OX=10090 GN=H2bc12 PE=1 SV=3;sp|Q64475|H2B1B_MOUSE Histone H2B type 1-B OS=Mus musculus OX=10090 GN=Hist1h	9	10	10	3	2	10	5	2	10	5	0	3	0	57.1	57.1	23	13.992	126	126;126;126;126;138;126;126;127;126	0	172.22	15.9	57.1	35.7	38	NA	NA	NA	78	73;75;219;255;405;406;489;576;821;956
P62806	Hist1h4a	15200000000	10021000	14800000000	372940000	2530600000	1670100	2466800000	62156000	2	2	P62806	P62806	17	17	17	Histone H4	Hist1h4a	sp|P62806|H4_MOUSE Histone H4 OS=Mus musculus OX=10090 GN=H4c1 PE=1 SV=2	1	17	17	17	2	17	7	2	17	7	2	17	7	62.1	62.1	62.1	11.367	103	103	0	78.978	19.4	62.1	52.4	57	NA	NA	NA	152	120;121;151;152;153;464;465;517;518;840;841;1050;1051;1072;1073;1096;1097
CON__Streptavidin	Streptavidin	84400000000	394420000	83600000000	392110000	10500000000	49303000	10400000000	49014000	1	3	CON__Streptavidin	CON__Streptavidin	9	9	9				1	9	9	9	5	8	5	5	8	5	5	8	5	50.6	50.6	50.6	16.622	160	160	0	323.31	38.1	50.6	46.9	193	NA	NA	NA	40	452;453;454;715;957;1139;1140;1163;1164
P43276	Hist1h1b	1052500000	1753600	674930000	375790000	75177000	125260	48210000	26842000	9	4	P43276	P43276	6	6	6	Histone H1.5	Hist1h1b	sp|P43276|H15_MOUSE Histone H1.5 OS=Mus musculus OX=10090 GN=H1-5 PE=1 SV=2	1	6	6	6	1	4	5	1	4	5	1	4	5	23.3	23.3	23.3	22.576	223	223	0	5.9068	7.2	18.4	22.9	11	NA	NA	NA	117	55;97;242;478;482;883
P43275	Hist1h1a	2354600000	0	2010300000	344270000	181120000	0	154640000	26483000	6	5	P43275	P43275	11	11	7	Histone H1.1	Hist1h1a	sp|P43275|H11_MOUSE Histone H1.1 OS=Mus musculus OX=10090 GN=H1-1 PE=1 SV=2	1	11	11	7	0	7	9	0	7	9	0	4	6	34.7	34.7	29.1	21.785	213	213	0	93.327	0	25.4	33.8	23	NA	NA	NA	116	243;244;359;493;778;884;885;886;901;902;916
P15864	Hist1h1c	1292900000	0	1005300000	287610000	92352000	0	71808000	20543000	7	6	P15864	P15864	9	5	2	Histone H1.2	Hist1h1c	sp|P15864|H12_MOUSE Histone H1.2 OS=Mus musculus OX=10090 GN=H1-2 PE=1 SV=2	1	9	5	2	0	7	6	0	4	3	0	2	1	26.4	21.2	9.4	21.266	212	212	0	5.6695	0	26.4	18.4	10	NA	NA	NA	90	54;243;244;477;481;872;873;901;902
Q80U70	Suz12	3490000000	0	2723100000	768950000	71266000	0	55573000	15693000	8	7	Q80U70;Q9JJQ0	Q80U70	37;1	37;1	37;1	Polycomb protein Suz12	Suz12	sp|Q80U70|SUZ12_MOUSE Polycomb protein Suz12 OS=Mus musculus OX=10090 GN=Suz12 PE=1 SV=2	2	37	37	37	0	32	16	0	32	16	0	32	16	59.1	59.1	59.1	83.025	741	741;542	0	323.31	0	49.1	34.3	93	NA	NA	NA	262	59;90;103;104;257;258;289;322;375;412;424;512;513;540;601;607;611;633;636;664;716;737;760;779;782;824;825;830;894;951;970;991;1002;1003;1016;1025;1033
C0HKE9	Hist1h2ah	6648300000	30951000	6521800000	95461000	949750000	4421500	931690000	13637000	3	8	C0HKE9;C0HKE8;C0HKE7;C0HKE6;C0HKE5;C0HKE4;C0HKE3;C0HKE2;C0HKE1;Q8CGP6;Q8R1M2;Q8CGP7;Q8CGP5;Q8BFU2	C0HKE9;C0HKE8;C0HKE7;C0HKE6;C0HKE5;C0HKE4;C0HKE3;C0HKE2;C0HKE1;Q8CGP6;Q8R1M2;Q8CGP7;Q8CGP5;Q8BFU2	6;6;6;6;6;6;6;6;6;6;6;6;6;6	6;6;6;6;6;6;6;6;6;6;6;6;6;6	1;1;1;1;1;1;1;1;1;1;1;1;1;1	Histone H2A type 1-H;Histone H2A.J;Histone H2A type 1-K;Histone H2A type 1-F;Histone H2A type 3	Hist1h2ah;H2afj;Hist1h2ak;Hist1h2af;Hist3h2a	sp|C0HKE9|H2A1P_MOUSE Histone H2A type 1-P OS=Mus musculus OX=10090 GN=Hist1h2ap PE=1 SV=1;sp|C0HKE8|H2A1O_MOUSE Histone H2A type 1-O OS=Mus musculus OX=10090 GN=Hist1h2ao PE=1 SV=1;sp|C0HKE7|H2A1N_MOUSE Histone H2A type 1-N OS=Mus musculus OX=10090 GN=His	14	6	6	1	2	6	4	2	6	4	0	1	0	60	60	17.7	14.135	130	130;130;130;130;130;130;130;130;130;128;129;130;130;130	0	115.03	24.6	60	42.3	46	NA	NA	NA	9	45;391;573;1079;1080;1122
P62984	Uba52	355840000	3373700	246220000	106250000	27372000	259510	18940000	8173000	14	9	P62984;P62983;P0CG49;P0CG50	P62984;P62983;P0CG49;P0CG50	5;5;5;5	5;5;5;5	5;5;5;5	Ubiquitin-60S ribosomal protein L40;Ubiquitin;60S ribosomal protein L40;Ubiquitin-40S ribosomal protein S27a;Ubiquitin;40S ribosomal protein S27a;Polyubiquitin-B;Ubiquitin;Polyubiquitin-C;Ubiquitin;Ubiquitin-related 1;Ubiquitin-related 2	Uba52;Rps27a;Ubb;Ubc	sp|P62984|RL40_MOUSE Ubiquitin-60S ribosomal protein L40 OS=Mus musculus OX=10090 GN=Uba52 PE=1 SV=2;sp|P62983|RS27A_MOUSE Ubiquitin-40S ribosomal protein S27a OS=Mus musculus OX=10090 GN=Rps27a PE=1 SV=2;sp|P0CG49|UBB_MOUSE Polyubiquitin-B OS=Mus musculus	4	5	5	5	1	3	4	1	3	4	1	3	4	41.4	41.4	41.4	14.728	128	128;156;305;734	0	185.5	12.5	31.2	36.7	12	NA	NA	NA	75	252;455;803;1001;1014
Q60972	Rbbp4	640070000	0	499510000	140550000	35559000	0	27751000	7808600	10	10	Q60972	Q60972	11	11	7	Histone-binding protein RBBP4	Rbbp4	sp|Q60972|RBBP4_MOUSE Histone-binding protein RBBP4 OS=Mus musculus OX=10090 GN=Rbbp4 PE=1 SV=5	1	11	11	7	0	9	5	0	9	5	0	7	3	38.1	38.1	31.1	47.655	425	425	0	83.896	0	34.8	14.8	16	NA	NA	NA	209	19;181;182;395;427;598;627;843;999;1028;1045
Q61188	Ezh2	1006800000	0	776980000	229820000	19741000	0	15235000	4506200	15	11	Q61188-2;Q61188	Q61188-2;Q61188	17;17	17;17	15;15	Histone-lysine N-methyltransferase EZH2	Ezh2	sp|Q61188-2|EZH2_MOUSE Isoform ENX-1B of Histone-lysine N-methyltransferase EZH2 OS=Mus musculus OX=10090 GN=Ezh2;sp|Q61188|EZH2_MOUSE Histone-lysine N-methyltransferase EZH2 OS=Mus musculus OX=10090 GN=Ezh2 PE=1 SV=2	2	17	17	15	0	15	6	0	15	6	0	13	6	28.1	28.1	25.4	80.535	704	704;746	0	80.028	0	22.4	12.1	28	NA	NA	NA	216	51;204;228;250;279;387;388;420;421;446;671;826;829;839;989;1094;1162
P84228	Hist1h3b	3910000000	7368800	3865200000	37508000	434450000	818750	429460000	4167500	5	12	P84228;P84244;P68433;P02301	P84228;P84244;P68433;P02301	5;4;4;4	5;4;4;4	5;4;4;4	Histone H3.2;Histone H3.3;Histone H3.1;Histone H3.3C	Hist1h3b;H3f3a;Hist1h3a;H3f3c	sp|P84228|H32_MOUSE Histone H3.2 OS=Mus musculus OX=10090 GN=Hist1h3b PE=1 SV=2;sp|P84244|H33_MOUSE Histone H3.3 OS=Mus musculus OX=10090 GN=H3-3a PE=1 SV=2;sp|P68433|H31_MOUSE Histone H3.1 OS=Mus musculus OX=10090 GN=H3c1 PE=1 SV=2;sp|P02301|H3C_MOUSE His	4	5	5	5	1	4	1	1	4	1	1	4	1	44.1	44.1	44.1	15.388	136	136;136;136;136	0	11.276	5.1	39	5.1	8	NA	NA	NA	172	214;301;631;855;952
P43274	Hist1h1e	38410000	0	0	38410000	2743600	0	0	2743600	NA	13	P43274	P43274	8	2	2	Histone H1.4	Hist1h1e	sp|P43274|H14_MOUSE Histone H1.4 OS=Mus musculus OX=10090 GN=H1-4 PE=1 SV=2	1	8	2	2	1	5	7	1	1	2	1	1	2	23.3	12.8	12.8	21.977	219	219	0	1.8919	7.3	17.8	23.3	1	NA	NA	NA	115	54;243;244;477;880;901;902;1035
Q8BR65	Suds3	105780000	0	45568000	60212000	4808100	0	2071300	2736900	31	14	Q8BR65	Q8BR65	1	1	1	Sin3 histone deacetylase corepressor complex component SDS3	Suds3	sp|Q8BR65|SDS3_MOUSE Sin3 histone deacetylase corepressor complex component SDS3 OS=Mus musculus OX=10090 GN=Suds3 PE=1 SV=1	1	1	1	1	0	1	1	0	1	1	0	1	1	5.8	5.8	5.8	38.107	328	328	0	0.76217	0	5.8	5.8	1	NA	NA	NA	279	623
Q64523	Hist2h2ac	34685000	5998900	11745000	16942000	4955000	856990	1677800	2420300	38	15	Q64523;Q6GSS7	Q64523;Q6GSS7	4;4	1;1	0;0	Histone H2A type 2-C;Histone H2A type 2-A	Hist2h2ac;Hist2h2aa1	sp|Q64523|H2A2C_MOUSE Histone H2A type 2-C OS=Mus musculus OX=10090 GN=Hist2h2ac PE=1 SV=3;sp|Q6GSS7|H2A2A_MOUSE Histone H2A type 2-A OS=Mus musculus OX=10090 GN=Hist2h2aa1 PE=1 SV=3	2	4	1	0	1	4	3	1	1	1	0	0	0	55	22.5	0	13.988	129	129;130	0	29.79	22.5	55	40.3	15	NA	NA	NA	234	45;391;1081;1122
Q61937	Npm1	149970000	2753700	110220000	36992000	7893000	144930	5801100	1946900	21	16	Q61937	Q61937	9	9	9	Nucleophosmin	Npm1	sp|Q61937|NPM_MOUSE Nucleophosmin OS=Mus musculus OX=10090 GN=Npm1 PE=1 SV=1	1	9	9	9	1	5	6	1	5	6	1	5	6	44.2	44.2	44.2	32.56	292	292	0	23.012	7.2	22.9	32.5	17	NA	NA	NA	225	128;290;345;660;699;701;861;1049;1062
Q9QZQ8	H2afy	164400000	0	129660000	34734000	8652400	0	6824300	1828100	18	17	Q9QZQ8-2;Q9QZQ8	Q9QZQ8-2;Q9QZQ8	5;5	5;5	4;4	Core histone macro-H2A.1	H2afy	sp|Q9QZQ8-2|H2AY_MOUSE Isoform 1 of Core histone macro-H2A.1 OS=Mus musculus OX=10090 GN=H2afy;sp|Q9QZQ8|H2AY_MOUSE Core histone macro-H2A.1 OS=Mus musculus OX=10090 GN=H2afy PE=1 SV=3	2	5	5	4	0	4	2	0	4	2	0	3	2	23.3	23.3	20.9	39.289	369	369;372	0	32.939	0	19.2	10	8	NA	NA	NA	387	11;48;52;370;724
Q9EQU5	Set	71293000	0	49570000	21723000	5941100	0	4130800	1810300	25	18	Q9EQU5-2;Q9EQU5;Q9EQU5-3	Q9EQU5-2;Q9EQU5	5;5;2	5;5;2	5;5;2	Protein SET	Set	sp|Q9EQU5-2|SET_MOUSE Isoform 2 of Protein SET OS=Mus musculus OX=10090 GN=Set;sp|Q9EQU5|SET_MOUSE Protein SET OS=Mus musculus OX=10090 GN=Set PE=1 SV=1	3	5	5	5	0	3	3	0	3	3	0	3	3	25.3	25.3	25.3	32.105	277	277;289;146	0	21.508	0	20.2	13.7	7	NA	NA	NA	374	206;238;409;594;1070
Q64105	Spr	34876000	5236000	0	29640000	2051500	308000	0	1743500	NA	19	Q64105	Q64105	1	1	1	Sepiapterin reductase	Spr	sp|Q64105|SPRE_MOUSE Sepiapterin reductase OS=Mus musculus OX=10090 GN=Spr PE=1 SV=1	1	1	1	1	1	0	1	1	0	1	1	0	1	6.9	6.9	6.9	27.883	261	261	0.0090909	0.48121	6.9	0	6.9	17	NA	NA	NA	230	654
P18608	Hmgn1	5007400	0	0	5007400	1669100	0	0	1669100	NA	20	P18608	P18608	1	1	1	Non-histone chromosomal protein HMG-14	Hmgn1	sp|P18608|HMGN1_MOUSE Non-histone chromosomal protein HMG-14 OS=Mus musculus OX=10090 GN=Hmgn1 PE=1 SV=2	1	1	1	1	0	0	1	0	0	1	0	0	1	31.2	31.2	31.2	10.152	96	96	0	0.81436	0	0	31.2	1	NA	NA	NA	96	784
P09405	Ncl	259090000	7704800	164910000	86477000	4626600	137590	2944800	1544200	27	21	P09405	P09405	23	23	23	Nucleolin	Ncl	sp|P09405|NUCL_MOUSE Nucleolin OS=Mus musculus OX=10090 GN=Ncl PE=1 SV=2	1	23	23	23	7	17	14	7	17	14	7	17	14	32.2	32.2	32.2	76.722	707	707	0	67.476	11.3	25.5	20.5	39	NA	NA	NA	72	16;71;188;247;256;265;278;286;325;341;342;371;473;491;541;717;742;802;963;1017;1066;1071;1107
P43277	Hist1h1d	137300000	0	116840000	20460000	9807100	0	8345700	1461400	17	22	P43277	P43277	8	1	1	Histone H1.3	Hist1h1d	sp|P43277|H13_MOUSE Histone H1.3 OS=Mus musculus OX=10090 GN=H1-3 PE=1 SV=2	1	8	1	1	0	6	6	0	1	1	0	1	1	23.5	7.2	7.2	22.099	221	221	0	1.1224	0	23.5	17.6	2	NA	NA	NA	118	54;243;244;477;481;881;901;902
P61957	Sumo2	8681600	0	0	8681600	1446900	0	0	1446900	NA	23	P61957;Q9Z172-2;Q9Z172	P61957;Q9Z172-2;Q9Z172	2;1;1	2;1;1	2;1;1	Small ubiquitin-related modifier 2;Small ubiquitin-related modifier 3	Sumo2;Sumo3	sp|P61957|SUMO2_MOUSE Small ubiquitin-related modifier 2 OS=Mus musculus OX=10090 GN=Sumo2 PE=1 SV=1;sp|Q9Z172-2|SUMO3_MOUSE Isoform 2 of Small ubiquitin-related modifier 3 OS=Mus musculus OX=10090 GN=Sumo3;sp|Q9Z172|SUMO3_MOUSE Small ubiquitin-related mod	3	2	2	2	0	0	2	0	0	2	0	0	2	23.2	23.2	23.2	10.871	95	95;110;110	0.005102	0.60286	0	0	23.2	1	NA	NA	NA	144	987;1055
Q62315	Jarid2	697570000	0	576900000	120670000	8018000	0	6631000	1387000	19	24	Q62315;Q62315-2	Q62315;Q62315-2	34;29	34;29	34;29	Protein Jumonji	Jarid2	sp|Q62315|JARD2_MOUSE Protein Jumonji OS=Mus musculus OX=10090 GN=Jarid2 PE=1 SV=1;sp|Q62315-2|JARD2_MOUSE Isoform 2 of Protein Jumonji OS=Mus musculus OX=10090 GN=Jarid2	2	34	34	34	0	25	18	0	25	18	0	25	18	29.9	29.9	29.9	137.44	1234	1234;1196	0	253.64	0	23.7	19	46	NA	NA	NA	228	61;62;102;107;123;124;205;233;237;339;355;361;362;384;471;490;522;524;527;560;561;572;585;586;696;723;823;835;842;848;903;962;983;1138
Q921E6	Eed	817320000	0	776710000	40608000	26365000	0	25055000	1309900	11	25	Q921E6;Q921E6-3	Q921E6;Q921E6-3	17;13	17;13	2;0	Polycomb protein EED	Eed	sp|Q921E6|EED_MOUSE Polycomb protein EED OS=Mus musculus OX=10090 GN=Eed PE=1 SV=1;sp|Q921E6-3|EED_MOUSE Isoform 3 of Polycomb protein EED OS=Mus musculus OX=10090 GN=Eed	2	17	17	2	0	15	7	0	15	7	0	2	2	36.5	36.5	4.3	50.197	441	441;427	0	74.651	0	34.5	14.7	31	NA	NA	NA	332	157;163;195;208;254;268;269;288;305;402;430;637;657;658;877;878;1023
Q3THW5	H2afv	189310000	1469500	178730000	9107400	23663000	183680	22341000	1138400	12	26	Q3THW5;P0C0S6	Q3THW5;P0C0S6	5;5	4;4	4;4	Histone H2A.V;Histone H2A.Z	H2afv;H2afz	sp|Q3THW5|H2AV_MOUSE Histone H2A.V OS=Mus musculus OX=10090 GN=H2afv PE=1 SV=3;sp|P0C0S6|H2AZ_MOUSE Histone H2A.Z OS=Mus musculus OX=10090 GN=H2az1 PE=1 SV=2	2	5	4	4	1	3	5	1	2	4	1	2	4	53.9	46.9	46.9	13.509	128	128;128	0	43.985	22.7	43	53.9	20	NA	NA	NA	74	45;98;318;390;1082
P17742	Ppia	105500000	0	89379000	16125000	7033600	0	5958600	1075000	20	27	P17742	P17742	5	5	5	Peptidyl-prolyl cis-trans isomerase A;Peptidyl-prolyl cis-trans isomerase A, N-terminally processed	Ppia	sp|P17742|PPIA_MOUSE Peptidyl-prolyl cis-trans isomerase A OS=Mus musculus OX=10090 GN=Ppia PE=1 SV=2	1	5	5	5	0	4	3	0	4	3	0	4	3	31.1	31.1	31.1	17.971	164	164	0	28.744	0	25.6	17.1	12	NA	NA	NA	95	212;281;707;1103;1118
P51859	Hdgf	47556000	0	30256000	17299000	2642000	0	1680900	961080	37	28	P51859	P51859	5	5	5	Hepatoma-derived growth factor	Hdgf	sp|P51859|HDGF_MOUSE Hepatoma-derived growth factor OS=Mus musculus OX=10090 GN=Hdgf PE=1 SV=2	1	5	5	5	0	2	3	0	2	3	0	2	3	41.8	41.8	41.8	26.268	237	237	0	4.3411	0	20.7	21.1	5	NA	NA	NA	128	142;351;408;767;864
Q9Z248	Aebp2	208810000	0	187820000	20987000	9491400	0	8537500	953940	16	29	Q9Z248-5;Q9Z248-2;Q9Z248	Q9Z248-5;Q9Z248-2;Q9Z248	7;7;7	7;7;7	2;2;2	Zinc finger protein AEBP2	Aebp2	sp|Q9Z248-5|AEBP2_MOUSE Isoform 5 of Zinc finger protein AEBP2 OS=Mus musculus OX=10090 GN=Aebp2;sp|Q9Z248-2|AEBP2_MOUSE Isoform 2 of Zinc finger protein AEBP2 OS=Mus musculus OX=10090 GN=Aebp2;sp|Q9Z248|AEBP2_MOUSE Zinc finger protein AEBP2 OS=Mus musculu	3	7	7	2	0	6	4	0	6	4	0	1	2	27.3	27.3	8.9	44.766	414	414;496;504	0	16.075	0	22	15.9	12	NA	NA	NA	397	3;167;394;575;651;959;1128
Q02395	Mtf2	851840000	0	816480000	35365000	20777000	0	19914000	862560	13	30	Q02395	Q02395	16	16	2	Metal-response element-binding transcription factor 2	Mtf2	sp|Q02395|MTF2_MOUSE Metal-response element-binding transcription factor 2 OS=Mus musculus OX=10090 GN=Mtf2 PE=1 SV=2	1	16	16	2	0	14	6	0	14	6	0	1	2	32	32	3.7	66.924	593	593	0	39.975	0	27.8	13.3	27	NA	NA	NA	179	32;234;283;386;462;761;819;879;961;967;976;986;1114;1133;1146;1148
P16858	Gapdh	89528000	0	74931000	14597000	3892500	0	3257900	634640	26	31	P16858	P16858	4	4	4	Glyceraldehyde-3-phosphate dehydrogenase	Gapdh	sp|P16858|G3P_MOUSE Glyceraldehyde-3-phosphate dehydrogenase OS=Mus musculus OX=10090 GN=Gapdh PE=1 SV=2	1	4	4	4	0	4	2	0	4	2	0	4	2	19.5	19.5	19.5	35.81	333	333	0	19.932	0	19.5	8.7	5	NA	NA	NA	92	311;562;1084;1126
P14733	Lmnb1	71526000	0	42740000	28786000	1521800	0	909370	612470	48	32	P14733	P14733	13	13	13	Lamin-B1	Lmnb1	sp|P14733|LMNB1_MOUSE Lamin-B1 OS=Mus musculus OX=10090 GN=Lmnb1 PE=1 SV=3	1	13	13	13	0	5	9	0	5	9	0	5	9	25.9	25.9	25.9	66.785	588	588	0	28.783	0	11.9	19.7	16	NA	NA	NA	87	72;111;245;458;488;617;618;626;634;686;757;920;1043
Q62318	Trim28	74108000	0	50631000	23477000	1723400	0	1177500	545990	41	33	Q62318;Q62318-2	Q62318;Q62318-2	10;6	10;6	10;6	Transcription intermediary factor 1-beta	Trim28	sp|Q62318|TIF1B_MOUSE Transcription intermediary factor 1-beta OS=Mus musculus OX=10090 GN=Trim28 PE=1 SV=3;sp|Q62318-2|TIF1B_MOUSE Isoform 2 of Transcription intermediary factor 1-beta OS=Mus musculus OX=10090 GN=Trim28	2	10	10	10	0	7	7	0	7	7	0	7	7	21.7	21.7	21.7	88.846	834	834;500	0	76.499	0	15.8	15.6	13	NA	NA	NA	229	10;25;135;139;302;470;536;622;795;890
P30681	Hmgb2	34450000	0	26398000	8051800	2296700	0	1759900	536790	35	34	P30681	P30681	3	3	3	High mobility group protein B2	Hmgb2	sp|P30681|HMGB2_MOUSE High mobility group protein B2 OS=Mus musculus OX=10090 GN=Hmgb2 PE=1 SV=3	1	3	3	3	0	2	2	0	2	2	0	2	2	12.9	12.9	12.9	24.162	210	210	0	4.1187	0	12.4	5.7	5	NA	NA	NA	108	443;498;553
P62827	Ran	20110000	0	13460000	6650900	1436500	0	961390	475070	46	35	P62827;Q61820	P62827;Q61820	5;3	5;3	5;3	GTP-binding nuclear protein Ran;GTP-binding nuclear protein Ran, testis-specific isoform	Ran;Rasl2-9	sp|P62827|RAN_MOUSE GTP-binding nuclear protein Ran OS=Mus musculus OX=10090 GN=Ran PE=1 SV=3;sp|Q61820|RANT_MOUSE GTP-binding nuclear protein Ran, testis-specific isoform OS=Mus musculus OX=10090 GN=Rasl2-9 PE=2 SV=1	2	5	5	5	0	3	2	0	3	2	0	3	2	23.6	23.6	23.6	24.423	216	216;216	0	1.2884	0	13.4	10.2	5	NA	NA	NA	153	9;298;392;628;738
Q99JF8	Psip1	36195000	0	21060000	15135000	904870	0	526500	378370	56	36	Q99JF8;Q99JF8-2	Q99JF8;Q99JF8-2	6;4	6;4	6;4	PC4 and SFRS1-interacting protein	Psip1	sp|Q99JF8|PSIP1_MOUSE PC4 and SFRS1-interacting protein OS=Mus musculus OX=10090 GN=Psip1 PE=1 SV=1;sp|Q99JF8-2|PSIP1_MOUSE Isoform 2 of PC4 and SFRS1-interacting protein OS=Mus musculus OX=10090 GN=Psip1	2	6	6	6	0	4	3	0	4	3	0	4	3	15.3	15.3	15.3	59.696	528	528;331	0	11.426	0	11.2	6.6	7	NA	NA	NA	339	326;398;600;814;820;1120
P18760	Cfl1	5259000	0	0	5259000	375640	0	0	375640	NA	37	P18760;P45591	P18760;P45591	2;1	2;1	2;1	Cofilin-1;Cofilin-2	Cfl1;Cfl2	sp|P18760|COF1_MOUSE Cofilin-1 OS=Mus musculus OX=10090 GN=Cfl1 PE=1 SV=3;sp|P45591|COF2_MOUSE Cofilin-2 OS=Mus musculus OX=10090 GN=Cfl2 PE=1 SV=1	2	2	2	2	0	1	1	0	1	1	0	1	1	18.7	18.7	18.7	18.559	166	166;166	0	1.097	0	6.6	12	1	NA	NA	NA	97	217;1136
P60710	Actb	18392000	0	9516200	8875500	766320	0	396510	369810	65	38	P60710;P63268;P68134;P68033;P62737;Q8BFZ3	P60710;P63268;P68134;P68033;P62737	6;3;3;3;3;1	6;3;3;3;3;1	1;0;0;0;0;0	Actin, cytoplasmic 1;Actin, cytoplasmic 1, N-terminally processed;Actin, gamma-enteric smooth muscle;Actin, alpha skeletal muscle;Actin, alpha cardiac muscle 1;Actin, aortic smooth muscle	Actb;Actg2;Acta1;Actc1;Acta2	sp|P60710|ACTB_MOUSE Actin, cytoplasmic 1 OS=Mus musculus OX=10090 GN=Actb PE=1 SV=1;sp|P63268|ACTH_MOUSE Actin, gamma-enteric smooth muscle OS=Mus musculus OX=10090 GN=Actg2 PE=1 SV=1;sp|P68134|ACTS_MOUSE Actin, alpha skeletal muscle OS=Mus musculus OX=10	6	6	6	1	0	2	4	0	2	4	0	0	1	21.6	21.6	4.5	41.736	375	375;376;377;377;377;376	0	6.7825	0	5.9	15.7	8	NA	NA	NA	142	125;146;166;220;373;397
P63323	Rps12	3229700	0	0	3229700	358860	0	0	358860	NA	39	P63323	P63323	1	1	1	40S ribosomal protein S12	Rps12	sp|P63323|RS12_MOUSE 40S ribosomal protein S12 OS=Mus musculus OX=10090 GN=Rps12 PE=1 SV=2	1	1	1	1	0	0	1	0	0	1	0	0	1	16.7	16.7	16.7	14.525	132	132	0	60.223	0	0	16.7	1	NA	NA	NA	165	29
E9Q4S1	Pde8b	15639000	0	0	15639000	319160	0	0	319160	NA	40	E9Q4S1	E9Q4S1	1	1	1	High affinity cAMP-specific and IBMX-insensitive 3,5-cyclic phosphodiesterase 8B	Pde8b	sp|E9Q4S1|PDE8B_MOUSE High affinity cAMP-specific and IBMX-insensitive 3,5-cyclic phosphodiesterase 8B OS=Mus musculus OX=10090 GN=Pde8b PE=1 SV=1	1	1	1	1	0	0	1	0	0	1	0	0	1	0.7	0.7	0.7	96.738	865	865	0.010033	0.194	0	0	0.7	1	NA	NA	NA	44	1007
P28352	Apex1	15830000	0	8632000	7198200	688270	0	375310	312960	66	41	P28352	P28352	2	2	2	DNA-(apurinic or apyrimidinic site) lyase;DNA-(apurinic or apyrimidinic site) lyase, mitochondrial	Apex1	sp|P28352|APEX1_MOUSE DNA-(apurinic or apyrimidinic site) lyase OS=Mus musculus OX=10090 GN=Apex1 PE=1 SV=2	1	2	2	2	0	2	1	0	2	1	0	2	1	8.2	8.2	8.2	35.49	317	317	0	7.2831	0	8.2	5.4	3	NA	NA	NA	107	183;714
Q61686	Cbx5	6562300	0	2777500	3784800	468740	0	198390	270340	79	42	Q61686	Q61686	3	3	3	Chromobox protein homolog 5	Cbx5	sp|Q61686|CBX5_MOUSE Chromobox protein homolog 5 OS=Mus musculus OX=10090 GN=Cbx5 PE=1 SV=1	1	3	3	3	0	1	2	0	1	2	0	1	2	19.4	19.4	19.4	22.186	191	191	0	3.1523	0	6.8	12.6	3	NA	NA	NA	222	735;941;1132
Q60973	Rbbp7	42709000	0	37595000	5114100	2247900	0	1978700	269160	32	43	Q60973	Q60973	7	3	3	Histone-binding protein RBBP7	Rbbp7	sp|Q60973|RBBP7_MOUSE Histone-binding protein RBBP7 OS=Mus musculus OX=10090 GN=Rbbp7 PE=1 SV=1	1	7	3	3	0	4	3	0	2	1	0	2	1	21.4	14.4	14.4	47.789	425	425	0	4.4636	0	15.8	7.5	3	NA	NA	NA	210	175;230;426;598;843;1028;1045
P23198	Cbx3	11756000	0	8333400	3422100	839680	0	595240	244440	53	44	P23198	P23198	2	2	2	Chromobox protein homolog 3	Cbx3	sp|P23198|CBX3_MOUSE Chromobox protein homolog 3 OS=Mus musculus OX=10090 GN=Cbx3 PE=1 SV=2	1	2	2	2	0	2	1	0	2	1	0	2	1	14.8	14.8	14.8	20.855	183	183	0	1.3315	0	14.8	7.7	5	NA	NA	NA	99	520;1131
P17182	Eno1	13777000	670630	5320900	7785300	430530	20957	166280	243290	87	45	P17182	P17182	6	6	6	Alpha-enolase	Eno1	sp|P17182|ENOA_MOUSE Alpha-enolase OS=Mus musculus OX=10090 GN=Eno1 PE=1 SV=3	1	6	6	6	1	4	3	1	4	3	1	4	3	23.5	23.5	23.5	47.14	434	434	0	13.34	4.4	15.7	10.4	8	NA	NA	NA	94	15;119;369;425;888;1104
Q9Z248	Aebp2-isoform 3/4	4713400	0	0	4713400	235670	0	0	235670	NA	46	Q9Z248-4;Q9Z248-3	Q9Z248-4;Q9Z248-3	6;6	1;1	1;1	Zinc finger protein AEBP2	Aebp2	sp|Q9Z248-4|AEBP2_MOUSE Isoform 4 of Zinc finger protein AEBP2 OS=Mus musculus OX=10090 GN=Aebp2;sp|Q9Z248-3|AEBP2_MOUSE Isoform 3 of Zinc finger protein AEBP2 OS=Mus musculus OX=10090 GN=Aebp2	2	6	1	1	0	5	3	0	0	1	0	0	1	31.8	4	4	30.764	274	274;288	0	0.75825	0	27.7	14.6	1	NA	NA	NA	398	167;394;575;649;959;1128
P63017	Hspa8	14246000	0	4837000	9409200	347470	0	117980	229490	94	47	P63017;P17156;P16627;P20029	P63017;P17156	6;3;1;1	6;3;1;1	6;3;1;1	Heat shock cognate 71 kDa protein;Heat shock-related 70 kDa protein 2	Hspa8;Hspa2	sp|P63017|HSP7C_MOUSE Heat shock cognate 71 kDa protein OS=Mus musculus OX=10090 GN=Hspa8 PE=1 SV=1;sp|P17156|HSP72_MOUSE Heat shock-related 70 kDa protein 2 OS=Mus musculus OX=10090 GN=Hspa2 PE=1 SV=2	4	6	6	6	0	1	5	0	1	5	0	1	5	12.1	12.1	12.1	70.87	646	646;633;641;655	0	5.7205	0	2.6	11.9	7	NA	NA	NA	157	435;436;759;836;950;1052
Q8VE37	Rcc1	5419300	0	0	5419300	225810	0	0	225810	NA	48	Q8VE37	Q8VE37	2	2	2	Regulator of chromosome condensation	Rcc1	sp|Q8VE37|RCC1_MOUSE Regulator of chromosome condensation OS=Mus musculus OX=10090 GN=Rcc1 PE=1 SV=1	1	2	2	2	0	0	2	0	0	2	0	0	2	8.1	8.1	8.1	44.93	421	421	0	1.5969	0	0	8.1	2	NA	NA	NA	319	928;1127
P10126	Eef1a1	22672000	0	16529000	6143200	781780	0	569950	211830	54	49	P10126;P62631	P10126;P62631	4;3	4;3	4;3	Elongation factor 1-alpha 1;Elongation factor 1-alpha 2	Eef1a1;Eef1a2	sp|P10126|EF1A1_MOUSE Elongation factor 1-alpha 1 OS=Mus musculus OX=10090 GN=Eef1a1 PE=1 SV=3;sp|P62631|EF1A2_MOUSE Elongation factor 1-alpha 2 OS=Mus musculus OX=10090 GN=Eef1a2 PE=1 SV=1	2	4	4	4	0	3	2	0	3	2	0	3	2	9.5	9.5	9.5	50.113	462	462;463	0	1.6724	0	7.1	4.8	4	NA	NA	NA	77	352;428;652;783
Q61029	Tmpo	7510700	0	2040400	5470300	288870	0	78476	210400	100	50	Q61029-3;Q61029;Q61033-2;Q61029-4;Q61029-2	Q61029-3;Q61029;Q61033-2;Q61029-4;Q61029-2	4;4;2;2;2	4;4;2;2;2	2;2;0;0;0	Lamina-associated polypeptide 2, isoforms beta/delta/epsilon/gamma;Lamina-associated polypeptide 2, isoforms alpha/zeta	Tmpo	sp|Q61029-3|LAP2B_MOUSE Isoform Epsilon of Lamina-associated polypeptide 2, isoforms beta/delta/epsilon/gamma OS=Mus musculus OX=10090 GN=Tmpo;sp|Q61029|LAP2B_MOUSE Lamina-associated polypeptide 2, isoforms beta/delta/epsilon/gamma OS=Mus musculus OX=10090	5	4	4	2	0	1	4	0	1	4	0	1	2	13.6	13.6	6.8	46.049	412	412;452;225;343;380	0	11.547	0	2.7	13.6	8	NA	NA	NA	211	93;410;780;874
Q91ZW3	Smarca5	21591000	0	5218200	16373000	269890	0	65228	204660	104	51	Q91ZW3	Q91ZW3	8	8	8	SWI/SNF-related matrix-associated actin-dependent regulator of chromatin subfamily A member 5	Smarca5	sp|Q91ZW3|SMCA5_MOUSE SWI/SNF-related matrix-associated actin-dependent regulator of chromatin subfamily A member 5 OS=Mus musculus OX=10090 GN=Smarca5 PE=1 SV=1	1	8	8	8	0	2	6	0	2	6	0	2	6	8.9	8.9	8.9	121.63	1051	1051	0	4.8897	0	1.9	7	8	NA	NA	NA	330	246;282;407;429;584;625;809;988
Q01320	Top2a	46301000	0	23764000	22537000	409740	0	210300	199440	78	52	Q01320;Q64511	Q01320	14;2	14;2	14;2	DNA topoisomerase 2-alpha	Top2a	sp|Q01320|TOP2A_MOUSE DNA topoisomerase 2-alpha OS=Mus musculus OX=10090 GN=Top2a PE=1 SV=2	2	14	14	14	0	7	11	0	7	11	0	7	11	11.9	11.9	11.9	172.79	1528	1528;1612	0	34.578	0	6.3	9.4	19	NA	NA	NA	176	223;241;401;419;474;666;775;789;798;831;875;1027;1029;1161
P70351	Ezh1	14494000	0	4795300	9699000	289890	0	95906	193980	96	53	P70351;P70351-2	P70351	6;1	4;1	4;1	Histone-lysine N-methyltransferase EZH1	Ezh1	sp|P70351|EZH1_MOUSE Histone-lysine N-methyltransferase EZH1 OS=Mus musculus OX=10090 GN=Ezh1 PE=1 SV=1	2	6	4	4	0	3	3	0	1	3	0	1	3	10.4	7.9	7.9	85.187	747	747;579	0	3.8457	0	4.8	5.6	7	NA	NA	NA	169	209;279;389;720;721;1162
P0DP28	Calml3	1668000	0	0	1668000	185330	0	0	185330	NA	54	P0DP28;P0DP27;P0DP26;Q9D6P8	P0DP28;P0DP27;P0DP26;Q9D6P8	1;1;1;1	1;1;1;1	1;1;1;1	Calmodulin-like protein 3	Calml3	sp|P0DP28|CALM3_MOUSE Calmodulin-3 OS=Mus musculus OX=10090 GN=Calm3 PE=1 SV=1;sp|P0DP27|CALM2_MOUSE Calmodulin-2 OS=Mus musculus OX=10090 GN=Calm2 PE=1 SV=1;sp|P0DP26|CALM1_MOUSE Calmodulin-1 OS=Mus musculus OX=10090 GN=Calm1 PE=1 SV=1;sp|Q9D6P8|CALL3_MOU	4	1	1	1	0	0	1	0	0	1	0	0	1	8.7	8.7	8.7	16.837	149	149;149;149;149	0	1.0897	0	0	8.7	2	NA	NA	NA	76	24
Q7TNS8	Epop	3444100	0	0	3444100	181270	0	0	181270	NA	55	Q7TNS8	Q7TNS8	1	1	1	Uncharacterized protein C17orf96 homolog		sp|Q7TNS8|EPOP_MOUSE Elongin BC and Polycomb repressive complex 2-associated protein OS=Mus musculus OX=10090 GN=Epop PE=1 SV=1	1	1	1	1	0	0	1	0	0	1	0	0	1	2.7	2.7	2.7	38.095	369	369	0.0054945	0.69441	0	0	2.7	1	NA	NA	NA	254	323
P11103	Parp1	35041000	0	23395000	11646000	493540	0	329510	164020	69	56	P11103;P11103-2	P11103;P11103-2	8;6	8;6	8;6	Poly [ADP-ribose] polymerase 1	Parp1	sp|P11103|PARP1_MOUSE Poly [ADP-ribose] polymerase 1 OS=Mus musculus OX=10090 GN=Parp1 PE=1 SV=3;sp|P11103-2|PARP1_MOUSE Isoform 2 of Poly [ADP-ribose] polymerase 1 OS=Mus musculus OX=10090 GN=Parp1	2	8	8	8	0	4	5	0	4	5	0	4	5	11.6	11.6	11.6	113.1	1013	1013;492	0	4.0494	0	6.1	6.8	9	NA	NA	NA	81	70;193;226;310;332;505;1069;1074
Q7TNV0	Dek	13006000	0	8743400	4262600	464500	0	312260	152240	71	57	Q7TNV0	Q7TNV0	2	2	2	Protein DEK	Dek	sp|Q7TNV0|DEK_MOUSE Protein DEK OS=Mus musculus OX=10090 GN=Dek PE=1 SV=1	1	2	2	2	0	1	1	0	1	1	0	1	1	7.4	7.4	7.4	43.158	380	380	0	0.85113	0	3.9	3.4	3	NA	NA	NA	255	274;567
Q9CXS4	Cenpv	7615300	0	5580900	2034400	507690	0	372060	135630	68	58	Q9CXS4;Q9CXS4-2	Q9CXS4;Q9CXS4-2	2;1	2;1	2;1	Centromere protein V	Cenpv	sp|Q9CXS4|CENPV_MOUSE Centromere protein V OS=Mus musculus OX=10090 GN=Cenpv PE=1 SV=2;sp|Q9CXS4-2|CENPV_MOUSE Isoform 2 of Centromere protein V OS=Mus musculus OX=10090 GN=Cenpv	2	2	2	2	0	1	1	0	1	1	0	1	1	10.7	10.7	10.7	27.541	252	252;90	0	1.445	0	5.6	5.2	2	NA	NA	NA	355	574;965
P63242	Eif5a	1243100	0	0	1243100	124310	0	0	124310	NA	59	P63242	P63242	1	1	1	Eukaryotic translation initiation factor 5A-1	Eif5a	sp|P63242|IF5A1_MOUSE Eukaryotic translation initiation factor 5A-1 OS=Mus musculus OX=10090 GN=Eif5a PE=1 SV=2	1	1	1	1	0	0	1	0	0	1	0	0	1	16.9	16.9	16.9	16.832	154	154	0	4.694	0	0	16.9	2	NA	NA	NA	162	18
P63168	Dynll1	727840	0	0	727840	121310	0	0	121310	NA	60	P63168	P63168	1	1	1	Dynein light chain 1, cytoplasmic	Dynll1	sp|P63168|DYL1_MOUSE Dynein light chain 1, cytoplasmic OS=Mus musculus OX=10090 GN=Dynll1 PE=1 SV=1	1	1	1	1	0	0	1	0	0	1	0	0	1	24.7	24.7	24.7	10.366	89	89	0	6.7666	0	0	24.7	2	NA	NA	NA	161	712
Q9JIK5	Ddx21	14148000	0	7485300	6663100	235810	0	124760	111050	92	61	Q9JIK5	Q9JIK5	7	7	7	Nucleolar RNA helicase 2	Ddx21	sp|Q9JIK5|DDX21_MOUSE Nucleolar RNA helicase 2 OS=Mus musculus OX=10090 GN=Ddx21 PE=1 SV=3	1	7	7	7	0	3	5	0	3	5	0	3	5	11.6	11.6	11.6	93.55	851	851	0	65.204	0	5.4	7.8	10	NA	NA	NA	378	133;317;506;788;915;960;992
P61979	Hnrnpk	8024800	0	4947900	3076900	276720	0	170620	106100	86	62	P61979-2;P61979-3;P61979	P61979-2;P61979-3;P61979	5;4;4	5;4;4	5;4;4	Heterogeneous nuclear ribonucleoprotein K	Hnrnpk	sp|P61979-2|HNRPK_MOUSE Isoform 2 of Heterogeneous nuclear ribonucleoprotein K OS=Mus musculus OX=10090 GN=Hnrnpk;sp|P61979-3|HNRPK_MOUSE Isoform 3 of Heterogeneous nuclear ribonucleoprotein K OS=Mus musculus OX=10090 GN=Hnrnpk;sp|P61979|HNRPK_MOUSE Hetero	3	5	5	5	0	2	3	0	2	3	0	2	3	16.6	16.6	16.6	51.028	464	464;439;463	0	5.2045	0	6.2	10.3	6	NA	NA	NA	146	434;440;449;827;981
Q99L45	Eif2s2	2170300	0	0	2170300	98651	0	0	98651	NA	63	Q99L45	Q99L45	3	3	3	Eukaryotic translation initiation factor 2 subunit 2	Eif2s2	sp|Q99L45|IF2B_MOUSE Eukaryotic translation initiation factor 2 subunit 2 OS=Mus musculus OX=10090 GN=Eif2s2 PE=1 SV=1	1	3	3	3	0	1	2	0	1	2	0	1	2	17.2	17.2	17.2	38.092	331	331	0	13.945	0	4.5	12.7	3	NA	NA	NA	341	118;264;416
P62242	Rps8	1334500	0	0	1334500	88965	0	0	88965	NA	64	P62242	P62242	1	1	1	40S ribosomal protein S8	Rps8	sp|P62242|RS8_MOUSE 40S ribosomal protein S8 OS=Mus musculus OX=10090 GN=Rps8 PE=1 SV=2	1	1	1	1	0	0	1	0	0	1	0	0	1	6.2	6.2	6.2	24.205	208	208	0	8.2492	0	0	6.2	1	NA	NA	NA	147	467
Q9CWW6	Pin4	965740	0	0	965740	87794	0	0	87794	NA	65	Q9CWW6	Q9CWW6	1	1	1	Peptidyl-prolyl cis-trans isomerase NIMA-interacting 4	Pin4	sp|Q9CWW6|PIN4_MOUSE Peptidyl-prolyl cis-trans isomerase NIMA-interacting 4 OS=Mus musculus OX=10090 GN=Pin4 PE=1 SV=1	1	1	1	1	0	0	1	0	0	1	0	0	1	9.2	9.2	9.2	13.815	131	131	0	1.1258	0	0	9.2	1	NA	NA	NA	354	304
E9PVX6	Mki67	18867000	0	1772900	17094000	95769	0	8999.6	86770	119	66	E9PVX6-2;E9PVX6	E9PVX6-2;E9PVX6	12;12	12;12	12;12		Mki67	sp|E9PVX6-2|KI67_MOUSE Isoform 2 of Proliferation marker protein Ki-67 OS=Mus musculus OX=10090 GN=Mki67;sp|E9PVX6|KI67_MOUSE Proliferation marker protein Ki-67 OS=Mus musculus OX=10090 GN=Mki67 PE=1 SV=1	2	12	12	12	0	3	11	0	3	11	0	3	11	7.2	7.2	7.2	324.71	2936	2936;3177	0	18.904	0	2.7	6.5	14	NA	NA	NA	42	63;77;78;91;280;516;653;695;752;931;977;1032
P56959	Fus	2059300	0	0	2059300	85803	0	0	85803	NA	67	P56959	P56959	1	1	1	RNA-binding protein FUS	Fus	sp|P56959|FUS_MOUSE RNA-binding protein FUS OS=Mus musculus OX=10090 GN=Fus PE=1 SV=1	1	1	1	1	0	0	1	0	0	1	0	0	1	2.7	2.7	2.7	52.673	518	518	0.010345	0.22275	0	0	2.7	1	NA	NA	NA	135	319
P63276	Rps17	685060	0	0	685060	85632	0	0	85632	NA	68	P63276	P63276	1	1	1	40S ribosomal protein S17	Rps17	sp|P63276|RS17_MOUSE 40S ribosomal protein S17 OS=Mus musculus OX=10090 GN=Rps17 PE=1 SV=2	1	1	1	1	0	0	1	0	0	1	0	0	1	16.3	16.3	16.3	15.524	135	135	0	5.5455	0	0	16.3	1	NA	NA	NA	164	568
Q62093	Srsf2	1149400	0	0	1149400	82101	0	0	82101	NA	69	Q62093	Q62093	1	1	1	Serine/arginine-rich splicing factor 2	Srsf2	sp|Q62093|SRSF2_MOUSE Serine/arginine-rich splicing factor 2 OS=Mus musculus OX=10090 GN=Srsf2 PE=1 SV=4	1	1	1	1	0	1	1	0	1	1	0	1	1	7.2	7.2	7.2	25.476	221	221	0.011321	0.29549	0	7.2	7.2	2	NA	NA	NA	226	969
Q8K019	Bclaf1	5185700	0	0	5185700	79779	0	0	79779	NA	70	Q8K019-2;Q8K019;Q8K019-3	Q8K019-2;Q8K019;Q8K019-3	2;2;1	2;2;1	2;2;1	Bcl-2-associated transcription factor 1	Bclaf1	sp|Q8K019-2|BCLF1_MOUSE Isoform 2 of Bcl-2-associated transcription factor 1 OS=Mus musculus OX=10090 GN=Bclaf1;sp|Q8K019|BCLF1_MOUSE Bcl-2-associated transcription factor 1 OS=Mus musculus OX=10090 GN=Bclaf1 PE=1 SV=2;sp|Q8K019-3|BCLF1_MOUSE Isoform 3 of	3	2	2	2	0	0	2	0	0	2	0	0	2	3.2	3.2	3.2	105.83	917	917;919;748	0	74.248	0	0	3.2	3	NA	NA	NA	305	930;1160
Q7TPV4	Mybbp1a	21482000	0	14238000	7243700	233500	0	154770	78736	89	71	Q7TPV4	Q7TPV4	6	6	6	Myb-binding protein 1A	Mybbp1a	sp|Q7TPV4|MBB1A_MOUSE Myb-binding protein 1A OS=Mus musculus OX=10090 GN=Mybbp1a PE=1 SV=2	1	6	6	6	0	3	3	0	3	3	0	3	3	7.3	7.3	7.3	152.04	1344	1344	0	10.303	0	3.6	3.6	6	NA	NA	NA	256	35;69;620;711;929;1129
Q9D1J3	Sarnp	1266200	0	0	1266200	74481	0	0	74481	NA	72	Q9D1J3	Q9D1J3	1	1	1	SAP domain-containing ribonucleoprotein	Sarnp	sp|Q9D1J3|SARNP_MOUSE SAP domain-containing ribonucleoprotein OS=Mus musculus OX=10090 GN=Sarnp PE=1 SV=3	1	1	1	1	0	0	1	0	0	1	0	0	1	4.3	4.3	4.3	23.532	210	210	0.0050251	0.58184	0	0	4.3	1	NA	NA	NA	362	5
Q9CYI4	Luc7l	3267900	0	1782500	1485400	163390	0	89125	74268	97	73	Q9CYI4-2;Q9CYI4	Q9CYI4-2;Q9CYI4	1;1	1;1	1;1	Putative RNA-binding protein Luc7-like 1	Luc7l	sp|Q9CYI4-2|LUC7L_MOUSE Isoform 2 of Putative RNA-binding protein Luc7-like 1 OS=Mus musculus OX=10090 GN=Luc7l;sp|Q9CYI4|LUC7L_MOUSE Putative RNA-binding protein Luc7-like 1 OS=Mus musculus OX=10090 GN=Luc7l PE=1 SV=2	2	1	1	1	0	1	1	0	1	1	0	1	1	4.7	4.7	4.7	37.976	318	318;371	0	1.0281	0	4.7	4.7	2	NA	NA	NA	357	36
Q8R081	Hnrnpl	4851400	0	2786800	2064600	173260	0	99528	73736	95	74	Q8R081	Q8R081	4	4	4	Heterogeneous nuclear ribonucleoprotein L	Hnrnpl	sp|Q8R081|HNRPL_MOUSE Heterogeneous nuclear ribonucleoprotein L OS=Mus musculus OX=10090 GN=Hnrnpl PE=1 SV=2	1	4	4	4	0	1	3	0	1	3	0	1	3	14.2	14.2	14.2	63.963	586	586	0	43.631	0	3.1	11.1	4	NA	NA	NA	311	340;718;914;946
O09130	Nfatc2ip	1441500	0	0	1441500	72073	0	0	72073	NA	75	O09130	O09130	1	1	1	NFATC2-interacting protein	Nfatc2ip	sp|O09130|NF2IP_MOUSE NFATC2-interacting protein OS=Mus musculus OX=10090 GN=Nfatc2ip PE=1 SV=1	1	1	1	1	0	0	1	0	0	1	0	0	1	3.9	3.9	3.9	45.121	412	412	0.0048544	0.55483	0	0	3.9	2	NA	NA	NA	51	1113
P97310	Mcm2	4188500	0	0	4188500	68663	0	0	68663	NA	76	P97310	P97310	2	2	2	DNA replication licensing factor MCM2	Mcm2	sp|P97310|MCM2_MOUSE DNA replication licensing factor MCM2 OS=Mus musculus OX=10090 GN=Mcm2 PE=1 SV=3	1	2	2	2	0	0	2	0	0	2	0	0	2	5.9	5.9	5.9	102.08	904	904	0	22.596	0	0	5.9	3	NA	NA	NA	173	95;180
O35381	Anp32a	1076700	0	0	1076700	67291	0	0	67291	NA	77	O35381	O35381	1	1	1	Acidic leucine-rich nuclear phosphoprotein 32 family member A	Anp32a	sp|O35381|AN32A_MOUSE Acidic leucine-rich nuclear phosphoprotein 32 family member A OS=Mus musculus OX=10090 GN=Anp32a PE=1 SV=1	1	1	1	1	0	0	1	0	0	1	0	0	1	6.5	6.5	6.5	28.537	247	247	0.004717	0.51436	0	0	6.5	1	NA	NA	NA	54	919
Q6NZB0	Dnajc8	1195000	0	0	1195000	66390	0	0	66390	NA	78	Q6NZB0	Q6NZB0	1	1	1	DnaJ homolog subfamily C member 8	Dnajc8	sp|Q6NZB0|DNJC8_MOUSE DnaJ homolog subfamily C member 8 OS=Mus musculus OX=10090 GN=Dnajc8 PE=1 SV=2	1	1	1	1	0	0	1	0	0	1	0	0	1	10.7	10.7	10.7	29.812	253	253	0	3.276	0	0	10.7	1	NA	NA	NA	240	12
P40142	Tkt	9834500	0	7117300	2717300	239870	0	173590	66275	85	79	P40142	P40142	4	4	4	Transketolase	Tkt	sp|P40142|TKT_MOUSE Transketolase OS=Mus musculus OX=10090 GN=Tkt PE=1 SV=1	1	4	4	4	0	2	2	0	2	2	0	2	2	10.8	10.8	10.8	67.63	623	623	0	4.0297	0	6.3	4.5	5	NA	NA	NA	114	444;744;766;1040
Q8BG05	Hnrnpa3	6347600	0	4738700	1608900	253900	0	189550	64357	82	80	Q8BG05-2;Q8BG05	Q8BG05-2;Q8BG05	3;2	3;2	3;2	Heterogeneous nuclear ribonucleoprotein A3	Hnrnpa3	sp|Q8BG05-2|ROA3_MOUSE Isoform 2 of Heterogeneous nuclear ribonucleoprotein A3 OS=Mus musculus OX=10090 GN=Hnrnpa3;sp|Q8BG05|ROA3_MOUSE Heterogeneous nuclear ribonucleoprotein A3 OS=Mus musculus OX=10090 GN=Hnrnpa3 PE=1 SV=1	2	3	3	3	0	2	1	0	2	1	0	2	1	10.1	10.1	10.1	37.086	357	357;379	0.01107	0.27548	0	7.3	2.8	3	NA	NA	NA	272	198;417;662
Q61464	Znf638	78853000	77000000	0	1852400	2719100	2655200	0	63877	NA	81	Q61464-3;Q61464-7;Q61464-2;Q61464-5;Q61464-4;Q61464	Q61464-3;Q61464-7;Q61464-2;Q61464-5;Q61464-4;Q61464	1;1;1;1;1;1	1;1;1;1;1;1	1;1;1;1;1;1	Zinc finger protein 638	Znf638	sp|Q61464-3|ZN638_MOUSE Isoform 3 of Zinc finger protein 638 OS=Mus musculus OX=10090 GN=Znf638;sp|Q61464-7|ZN638_MOUSE Isoform 6 of Zinc finger protein 638 OS=Mus musculus OX=10090 GN=Znf638;sp|Q61464-2|ZN638_MOUSE Isoform 2 of Zinc finger protein 638 OS=	6	1	1	1	1	0	1	1	0	1	1	0	1	3.7	3.7	3.7	50.95	455	455;1240;1271;1274;1926;1960	0.011583	0.30268	3.7	0	3.7	0	NA	NA	NA	217	844
Q7TSE6	Stk38l	2040700	0	0	2040700	63770	0	0	63770	NA	82	Q7TSE6;Q7TSE6-2	Q7TSE6;Q7TSE6-2	1;1	1;1	1;1	Serine/threonine-protein kinase 38-like	Stk38l	sp|Q7TSE6|ST38L_MOUSE Serine/threonine-protein kinase 38-like OS=Mus musculus OX=10090 GN=Stk38l PE=1 SV=2;sp|Q7TSE6-2|ST38L_MOUSE Isoform 2 of Serine/threonine-protein kinase 38-like OS=Mus musculus OX=10090 GN=Stk38l	2	1	1	1	0	0	1	0	0	1	0	0	1	3.7	3.7	3.7	53.771	464	464;471	0.0050761	0.5965	0	0	3.7	1	NA	NA	NA	258	76
O88271	Cfdp1	1102800	0	0	1102800	61265	0	0	61265	NA	83	O88271	O88271	1	1	1	Craniofacial development protein 1	Cfdp1	sp|O88271|CFDP1_MOUSE Craniofacial development protein 1 OS=Mus musculus OX=10090 GN=Cfdp1 PE=1 SV=1	1	1	1	1	0	0	1	0	0	1	0	0	1	5.4	5.4	5.4	32.921	295	295	0.008	0.34709	0	0	5.4	1	NA	NA	NA	63	1054
O88569	Hnrnpa2b1	2109300	788490	0	1320900	95879	35840	0	60039	NA	84	O88569-3;O88569-2;O88569	O88569-3;O88569-2;O88569	1;1;1	1;1;1	1;1;1	Heterogeneous nuclear ribonucleoproteins A2/B1	Hnrnpa2b1	sp|O88569-3|ROA2_MOUSE Isoform 3 of Heterogeneous nuclear ribonucleoproteins A2/B1 OS=Mus musculus OX=10090 GN=Hnrnpa2b1;sp|O88569-2|ROA2_MOUSE Isoform 2 of Heterogeneous nuclear ribonucleoproteins A2/B1 OS=Mus musculus OX=10090 GN=Hnrnpa2b1;sp|O88569|ROA2	3	1	1	1	1	0	1	1	0	1	1	0	1	3.3	3.3	3.3	32.46	301	301;341;353	0.0054348	0.68491	3.3	0	3.3	2	NA	NA	NA	66	411
Q569Z6	Thrap3	6572100	0	2097000	4475100	85352	0	27233	58118	118	85	Q569Z6	Q569Z6	2	2	2	Thyroid hormone receptor-associated protein 3	Thrap3	sp|Q569Z6|TR150_MOUSE Thyroid hormone receptor-associated protein 3 OS=Mus musculus OX=10090 GN=Thrap3 PE=1 SV=1	1	2	2	2	0	1	2	0	1	2	0	1	2	2.6	2.6	2.6	108.18	951	951	0	2.3819	0	1.4	2.6	4	NA	NA	NA	199	30;240
Q9D6Z1	Nop56	2130500	0	0	2130500	54629	0	0	54629	NA	86	Q9D6Z1	Q9D6Z1	2	2	2	Nucleolar protein 56	Nop56	sp|Q9D6Z1|NOP56_MOUSE Nucleolar protein 56 OS=Mus musculus OX=10090 GN=Nop56 PE=1 SV=2	1	2	2	2	0	0	2	0	0	2	0	0	2	4	4	4	64.464	580	580	0	1.0491	0	0	4	2	NA	NA	NA	367	303;538
P39749	Fen1	1690300	0	0	1690300	52822	0	0	52822	NA	87	P39749	P39749	1	1	1	Flap endonuclease 1	Fen1	sp|P39749|FEN1_MOUSE Flap endonuclease 1 OS=Mus musculus OX=10090 GN=Fen1 PE=1 SV=1	1	1	1	1	0	0	1	0	0	1	0	0	1	2.9	2.9	2.9	42.314	378	378	0	1.3756	0	0	2.9	1	NA	NA	NA	113	1134
P25976	Ubtf	8094800	0	5069400	3025500	139570	0	87403	52163	98	88	P25976-2;P25976	P25976-2;P25976	3;3	3;3	3;3	Nucleolar transcription factor 1	Ubtf	sp|P25976-2|UBF1_MOUSE Isoform UBF2 of Nucleolar transcription factor 1 OS=Mus musculus OX=10090 GN=Ubtf;sp|P25976|UBF1_MOUSE Nucleolar transcription factor 1 OS=Mus musculus OX=10090 GN=Ubtf PE=1 SV=1	2	3	3	3	0	1	2	0	1	2	0	1	2	3.8	3.8	3.8	85.094	728	728;765	0	3.1116	0	2.5	3	3	NA	NA	NA	103	295;296;1042
Q61990	Pcbp2	5098300	0	3962700	1135600	231740	0	180120	51618	84	89	Q61990-2;Q61990-3;P60335;Q61990;P57722-2;P57722	Q61990-2;Q61990-3;P60335;Q61990;P57722-2;P57722	1;1;1;1;1;1	1;1;1;1;1;1	1;1;1;1;1;1	Poly(rC)-binding protein 2;Poly(rC)-binding protein 1;Poly(rC)-binding protein 3	Pcbp2;Pcbp1;Pcbp3	sp|Q61990-2|PCBP2_MOUSE Isoform 2 of Poly(rC)-binding protein 2 OS=Mus musculus OX=10090 GN=Pcbp2;sp|Q61990-3|PCBP2_MOUSE Isoform 3 of Poly(rC)-binding protein 2 OS=Mus musculus OX=10090 GN=Pcbp2;sp|P60335|PCBP1_MOUSE Poly(rC)-binding protein 1 OS=Mus musc	6	1	1	1	0	1	1	0	1	1	0	1	1	6	6	6	34.917	331	331;349;356;362;370;371	0	2.9459	0	6	6	2	NA	NA	NA	136	251
Q920B9	Supt16h	3912900	0	0	3912900	49530	0	0	49530	NA	90	Q920B9	Q920B9	2	2	2	FACT complex subunit SPT16	Supt16h	sp|Q920B9|SP16H_MOUSE FACT complex subunit SPT16 OS=Mus musculus OX=10090 GN=Supt16h PE=1 SV=2	1	2	2	2	0	0	2	0	0	2	0	0	2	3.4	3.4	3.4	119.82	1047	1047	0	5.7019	0	0	3.4	2	NA	NA	NA	331	225;1053
P50247	Ahcy	1432700	0	0	1432700	49403	0	0	49403	NA	91	P50247	P50247	1	1	1	Adenosylhomocysteinase	Ahcy	sp|P50247|SAHH_MOUSE Adenosylhomocysteinase OS=Mus musculus OX=10090 GN=Ahcy PE=1 SV=3	1	1	1	1	0	0	1	0	0	1	0	0	1	2.8	2.8	2.8	47.688	432	432	0.0082305	0.36207	0	0	2.8	1	NA	NA	NA	125	1106
Q07133	Hist1h1t	774310	0	0	774310	48394	0	0	48394	NA	92	Q07133	Q07133	3	1	1	Histone H1t	Hist1h1t	sp|Q07133|H1T_MOUSE Histone H1t OS=Mus musculus OX=10090 GN=Hist1h1t PE=1 SV=4	1	3	1	1	0	1	3	0	0	1	0	0	1	16.3	10.6	10.6	21.54	208	208	0	2.9648	0	5.3	16.3	2	NA	NA	NA	184	54;477;882
P62754	Rps6	1061300	0	0	1061300	48241	0	0	48241	NA	93	P62754	P62754	1	1	1	40S ribosomal protein S6	Rps6	sp|P62754|RS6_MOUSE 40S ribosomal protein S6 OS=Mus musculus OX=10090 GN=Rps6 PE=1 SV=1	1	1	1	1	0	0	1	0	0	1	0	0	1	3.6	3.6	3.6	28.68	249	249	0.0046296	0.49695	0	0	3.6	1	NA	NA	NA	151	558
Q8BHG9	Cggbp1	671830	0	0	671830	47988	0	0	47988	NA	94	Q8BHG9	Q8BHG9	1	1	1	CGG triplet repeat-binding protein 1	Cggbp1	sp|Q8BHG9|CGBP1_MOUSE CGG triplet repeat-binding protein 1 OS=Mus musculus OX=10090 GN=Cggbp1 PE=1 SV=1	1	1	1	1	0	0	1	0	0	1	0	0	1	8.4	8.4	8.4	18.761	167	167	0.0098684	0.18186	0	0	8.4	1	NA	NA	NA	275	1121
Q6URW6	Myh14	7304900	0	0	7304900	46234	0	0	46234	NA	95	Q6URW6-2;Q6URW6;Q6URW6-3	Q6URW6-2;Q6URW6;Q6URW6-3	1;1;1	1;1;1	1;1;1	Myosin-14	Myh14	sp|Q6URW6-2|MYH14_MOUSE Isoform 2 of Myosin-14 OS=Mus musculus OX=10090 GN=Myh14;sp|Q6URW6|MYH14_MOUSE Myosin-14 OS=Mus musculus OX=10090 GN=Myh14 PE=1 SV=1;sp|Q6URW6-3|MYH14_MOUSE Isoform 3 of Myosin-14 OS=Mus musculus OX=10090 GN=Myh14	3	1	1	1	0	0	1	0	0	1	0	0	1	0.6	0.6	0.6	227.76	1992	1992;2000;2033	0.0049751	0.57133	0	0	0.6	1	NA	NA	NA	248	639
P20152	Vim	1906600	0	0	1906600	44340	0	0	44340	NA	96	P20152	P20152	1	1	1	Vimentin	Vim	sp|P20152|VIME_MOUSE Vimentin OS=Mus musculus OX=10090 GN=Vim PE=1 SV=3	1	1	1	1	0	0	1	0	0	1	0	0	1	4.1	4.1	4.1	53.687	466	466	0	1.4229	0	0	4.1	1	NA	NA	NA	98	578
Q61164	Ctcf	1659800	0	0	1659800	43679	0	0	43679	NA	97	Q61164	Q61164	2	2	2	Transcriptional repressor CTCF	Ctcf	sp|Q61164|CTCF_MOUSE Transcriptional repressor CTCF OS=Mus musculus OX=10090 GN=Ctcf PE=1 SV=2	1	2	2	2	0	0	2	0	0	2	0	0	2	5.8	5.8	5.8	83.745	736	736	0	56.719	0	0	5.8	2	NA	NA	NA	214	173;661
Q61881	Mcm7	4213200	0	1954300	2259000	78023	0	36190	41833	114	98	Q61881	Q61881	2	2	2	DNA replication licensing factor MCM7	Mcm7	sp|Q61881|MCM7_MOUSE DNA replication licensing factor MCM7 OS=Mus musculus OX=10090 GN=Mcm7 PE=1 SV=1	1	2	2	2	0	1	2	0	1	2	0	1	2	4.3	4.3	4.3	81.21	719	719	0	2.1158	0	1.9	4.3	3	NA	NA	NA	224	545;865
P10922	H1f0	539670	0	0	539670	41513	0	0	41513	NA	99	P10922	P10922	1	1	1	Histone H1.0;Histone H1.0, N-terminally processed	H1f0	sp|P10922|H10_MOUSE Histone H1.0 OS=Mus musculus OX=10090 GN=H1-0 PE=2 SV=4	1	1	1	1	0	0	1	0	0	1	0	0	1	7.2	7.2	7.2	20.861	194	194	0.011364	0.29638	0	0	7.2	1	NA	NA	NA	80	702
P07356	Anxa2	16510000	2813700	12497000	1199100	569320	97022	430940	41350	61	100	P07356	P07356	4	4	4	Annexin A2	Anxa2	sp|P07356|ANXA2_MOUSE Annexin A2 OS=Mus musculus OX=10090 GN=Anxa2 PE=1 SV=2	1	4	4	4	2	3	1	2	3	1	2	3	1	12.4	12.4	12.4	38.676	339	339	0	9.3337	6.8	8.8	2.9	6	NA	NA	NA	71	138;790;1022;1024
Q8VEK3	Hnrnpu	32798000	0	30372000	2426100	555900	0	514780	41121	57	101	Q8VEK3;Q8VEK3-2	Q8VEK3;Q8VEK3-2	5;4	5;4	5;4	Heterogeneous nuclear ribonucleoprotein U	Hnrnpu	sp|Q8VEK3|HNRPU_MOUSE Heterogeneous nuclear ribonucleoprotein U OS=Mus musculus OX=10090 GN=Hnrnpu PE=1 SV=1;sp|Q8VEK3-2|HNRPU_MOUSE Isoform 2 of Heterogeneous nuclear ribonucleoprotein U OS=Mus musculus OX=10090 GN=Hnrnpu	2	5	5	5	0	5	1	0	5	1	0	5	1	8.1	8.1	8.1	87.917	800	800;793	0	17.55	0	8.1	1.5	5	NA	NA	NA	320	372;571;722;758;1156
Q9Z130	Hnrnpdl	806710	0	0	806710	40336	0	0	40336	NA	102	Q9Z130	Q9Z130	2	2	2	Heterogeneous nuclear ribonucleoprotein D-like	Hnrnpdl	sp|Q9Z130|HNRDL_MOUSE Heterogeneous nuclear ribonucleoprotein D-like OS=Mus musculus OX=10090 GN=Hnrnpdl PE=1 SV=1	1	2	2	2	0	1	1	0	1	1	0	1	1	11.3	11.3	11.3	33.558	301	301	0	0.83305	0	5.3	6	3	NA	NA	NA	393	659;1077
Q9Z2X1	Hnrnpf	5936600	0	4944800	991790	237460	0	197790	39672	80	103	Q9Z2X1-2;Q9Z2X1	Q9Z2X1-2;Q9Z2X1	2;2	2;2	1;1	Heterogeneous nuclear ribonucleoprotein F;Heterogeneous nuclear ribonucleoprotein F, N-terminally processed	Hnrnpf	sp|Q9Z2X1-2|HNRPF_MOUSE Isoform 2 of Heterogeneous nuclear ribonucleoprotein F OS=Mus musculus OX=10090 GN=Hnrnpf;sp|Q9Z2X1|HNRPF_MOUSE Heterogeneous nuclear ribonucleoprotein F OS=Mus musculus OX=10090 GN=Hnrnpf PE=1 SV=3	2	2	2	1	0	1	1	0	1	1	0	0	1	8.6	8.6	4.3	43.685	395	395;415	0	2.2464	0	4.3	4.3	2	NA	NA	NA	403	96;468
E9Q557	Dsp	117340000	5930400	101480000	9934900	460170	23256	397950	38960	64	104	E9Q557	E9Q557	17	17	17	Desmoplakin	Dsp	sp|E9Q557|DESP_MOUSE Desmoplakin OS=Mus musculus OX=10090 GN=Dsp PE=1 SV=1	1	17	17	17	3	13	4	3	13	4	3	13	4	6.7	6.7	6.7	332.91	2883	2883	0	117.55	1.4	5.3	1.5	24	NA	NA	NA	45	65;108;176;291;324;343;418;469;579;592;602;609;624;632;719;769;811
P62960	Ybx1	803400	0	0	803400	38257	0	0	38257	NA	105	P62960	P62960	2	2	2	Nuclease-sensitive element-binding protein 1	Ybx1	sp|P62960|YBOX1_MOUSE Y-box-binding protein 1 OS=Mus musculus OX=10090 GN=Ybx1 PE=1 SV=3	1	2	2	2	0	0	2	0	0	2	0	0	2	12.1	12.1	12.1	35.73	322	322	0	0.89337	0	0	12.1	2	NA	NA	NA	154	4;313
P97461	Rps5	545440	0	0	545440	36363	0	0	36363	NA	106	P97461	P97461	1	1	1	40S ribosomal protein S5;40S ribosomal protein S5, N-terminally processed	Rps5	sp|P97461|RS5_MOUSE 40S ribosomal protein S5 OS=Mus musculus OX=10090 GN=Rps5 PE=1 SV=3	1	1	1	1	0	0	1	0	0	1	0	0	1	8.3	8.3	8.3	22.889	204	204	0.0096154	0.17437	0	0	8.3	1	NA	NA	NA	175	990
Q3V0C5	Usp48	2653300	0	0	2653300	35856	0	0	35856	NA	107	Q3V0C5;Q3V0C5-5;Q3V0C5-2;Q3V0C5-4;Q3V0C5-3	Q3V0C5;Q3V0C5-5;Q3V0C5-2;Q3V0C5-4;Q3V0C5-3	2;2;2;1;1	2;2;2;1;1	2;2;2;1;1	Ubiquitin carboxyl-terminal hydrolase 48	Usp48	sp|Q3V0C5|UBP48_MOUSE Ubiquitin carboxyl-terminal hydrolase 48 OS=Mus musculus OX=10090 GN=Usp48 PE=1 SV=2;sp|Q3V0C5-5|UBP48_MOUSE Isoform 5 of Ubiquitin carboxyl-terminal hydrolase 48 OS=Mus musculus OX=10090 GN=Usp48;sp|Q3V0C5-2|UBP48_MOUSE Isoform 2 of	5	2	2	2	0	0	2	0	0	2	0	0	2	2.7	2.7	2.7	120.63	1052	1052;1053;1080;484;485	0	1.7348	0	0	2.7	2	NA	NA	NA	194	60;1039
Q9D6T0	Nosip	697420	0	0	697420	34871	0	0	34871	NA	108	Q9D6T0-2;Q9D6T0	Q9D6T0-2;Q9D6T0	1;1	1;1	1;1	Nitric oxide synthase-interacting protein	Nosip	sp|Q9D6T0-2|NOSIP_MOUSE Isoform 2 of Nitric oxide synthase-interacting protein OS=Mus musculus OX=10090 GN=Nosip;sp|Q9D6T0|NOSIP_MOUSE Nitric oxide synthase-interacting protein OS=Mus musculus OX=10090 GN=Nosip PE=1 SV=1	2	1	1	1	0	0	1	0	0	1	0	0	1	7.6	7.6	7.6	30.427	276	276;301	0.0051813	0.6341	0	0	7.6	1	NA	NA	NA	366	14
A2APB8	Tpx2	2059600	0	0	2059600	33764	0	0	33764	NA	109	A2APB8	A2APB8	2	2	2	Targeting protein for Xklp2	Tpx2	sp|A2APB8|TPX2_MOUSE Targeting protein for Xklp2 OS=Mus musculus OX=10090 GN=Tpx2 PE=1 SV=1	1	2	2	2	0	0	2	0	0	2	0	0	2	3.6	3.6	3.6	85.893	745	745	0	0.71602	0	0	3.6	2	NA	NA	NA	4	774;939
Q9CY58	Serbp1	557480	0	0	557480	32793	0	0	32793	NA	110	Q9CY58-4;Q9CY58-3;Q9CY58-2;Q9CY58	Q9CY58-4;Q9CY58-3;Q9CY58-2;Q9CY58	1;1;1;1	1;1;1;1	1;1;1;1	Plasminogen activator inhibitor 1 RNA-binding protein	Serbp1	sp|Q9CY58-4|PAIRB_MOUSE Isoform 4 of Plasminogen activator inhibitor 1 RNA-binding protein OS=Mus musculus OX=10090 GN=Serbp1;sp|Q9CY58-3|PAIRB_MOUSE Isoform 3 of Plasminogen activator inhibitor 1 RNA-binding protein OS=Mus musculus OX=10090 GN=Serbp1;sp|Q	4	1	1	1	0	0	1	0	0	1	0	0	1	6.8	6.8	6.8	25.678	235	235;386;392;407	0	61.728	0	0	6.8	1	NA	NA	NA	356	857
Q9CQM9	Glrx3	719620	0	0	719620	32710	0	0	32710	NA	111	Q9CQM9	Q9CQM9	1	1	1	Glutaredoxin-3	Glrx3	sp|Q9CQM9|GLRX3_MOUSE Glutaredoxin-3 OS=Mus musculus OX=10090 GN=Glrx3 PE=1 SV=1	1	1	1	1	0	0	1	0	0	1	0	0	1	8.3	8.3	8.3	37.778	337	337	0	13.174	0	0	8.3	2	NA	NA	NA	349	8
P54276	Msh6	2792900	0	0	2792900	32102	0	0	32102	NA	112	P54276	P54276	3	3	3	DNA mismatch repair protein Msh6	Msh6	sp|P54276|MSH6_MOUSE DNA mismatch repair protein Msh6 OS=Mus musculus OX=10090 GN=Msh6 PE=1 SV=3	1	3	3	3	0	0	3	0	0	3	0	0	3	2.9	2.9	2.9	151.08	1358	1358	0	2.406	0	0	2.9	4	NA	NA	NA	133	360;1119;1155
Q93092	Taldo1	864110	0	0	864110	32004	0	0	32004	NA	113	Q93092	Q93092	1	1	1	Transaldolase	Taldo1	sp|Q93092|TALDO_MOUSE Transaldolase OS=Mus musculus OX=10090 GN=Taldo1 PE=1 SV=2	1	1	1	1	0	0	1	0	0	1	0	0	1	3.3	3.3	3.3	37.387	337	337	0.011628	0.30318	0	0	3.3	1	NA	NA	NA	336	968
Q9DBE9	Ftsj3	1718300	0	0	1718300	31820	0	0	31820	NA	114	Q9DBE9	Q9DBE9	3	3	3	pre-rRNA processing protein FTSJ3	Ftsj3	sp|Q9DBE9|SPB1_MOUSE pre-rRNA 2-O-ribose RNA methyltransferase FTSJ3 OS=Mus musculus OX=10090 GN=Ftsj3 PE=1 SV=1	1	3	3	3	0	2	1	0	2	1	0	2	1	7.3	7.3	7.3	95.531	838	838	0	1.9409	0	5.5	1.8	3	NA	NA	NA	372	88;132;239
Q52KI8	Srrm1	1979200	0	0	1979200	30449	0	0	30449	NA	115	Q52KI8-2;Q52KI8	Q52KI8-2;Q52KI8	1;1	1;1	1;1	Serine/arginine repetitive matrix protein 1	Srrm1	sp|Q52KI8-2|SRRM1_MOUSE Isoform 2 of Serine/arginine repetitive matrix protein 1 OS=Mus musculus OX=10090 GN=Srrm1;sp|Q52KI8|SRRM1_MOUSE Serine/arginine repetitive matrix protein 1 OS=Mus musculus OX=10090 GN=Srrm1 PE=1 SV=2	2	1	1	1	0	0	1	0	0	1	0	0	1	1.7	1.7	1.7	101.1	897	897;946	0.0091324	0.48176	0	0	1.7	1	NA	NA	NA	198	164
Q9QUR7	Pin1	388410	0	0	388410	27744	0	0	27744	NA	116	Q9QUR7	Q9QUR7	1	1	1	Peptidyl-prolyl cis-trans isomerase NIMA-interacting 1	Pin1	sp|Q9QUR7|PIN1_MOUSE Peptidyl-prolyl cis-trans isomerase NIMA-interacting 1 OS=Mus musculus OX=10090 GN=Pin1 PE=1 SV=1	1	1	1	1	0	0	1	0	0	1	0	0	1	12.1	12.1	12.1	18.37	165	165	0	2.263	0	0	12.1	1	NA	NA	NA	385	889
Q8BK67	Rcc2	75560000	0	74611000	949700	2158900	0	2131700	27134	30	117	Q8BK67	Q8BK67	7	7	7	Protein RCC2	Rcc2	sp|Q8BK67|RCC2_MOUSE Protein RCC2 OS=Mus musculus OX=10090 GN=Rcc2 PE=1 SV=1	1	7	7	7	0	6	1	0	6	1	0	6	1	23.5	23.5	23.5	55.983	520	520	0	10.967	0	20.4	3.1	8	NA	NA	NA	278	7;168;312;727;943;1005;1075
Q60862	Orc2	1080900	0	0	1080900	27022	0	0	27022	NA	118	Q60862	Q60862	1	1	1	Origin recognition complex subunit 2	Orc2	sp|Q60862|ORC2_MOUSE Origin recognition complex subunit 2 OS=Mus musculus OX=10090 GN=Orc2 PE=1 SV=1	1	1	1	1	0	0	1	0	0	1	0	0	1	2.3	2.3	2.3	65.893	576	576	0.0088889	0.45805	0	0	2.3	1	NA	NA	NA	207	869
Q08943	Ssrp1	1393600	0	0	1393600	26800	0	0	26800	NA	119	Q08943;Q08943-2	Q08943;Q08943-2	1;1	1;1	1;1	FACT complex subunit SSRP1	Ssrp1	sp|Q08943|SSRP1_MOUSE FACT complex subunit SSRP1 OS=Mus musculus OX=10090 GN=Ssrp1 PE=1 SV=2;sp|Q08943-2|SSRP1_MOUSE Isoform 2 of FACT complex subunit SSRP1 OS=Mus musculus OX=10090 GN=Ssrp1	2	1	1	1	0	0	1	0	0	1	0	0	1	2	2	2	80.859	708	708;713	0	1.4386	0	0	2	1	NA	NA	NA	185	39
P50580	Pa2g4	643910	0	0	643910	25756	0	0	25756	NA	120	P50580-2;P50580	P50580-2;P50580	1;1	1;1	1;1	Proliferation-associated protein 2G4	Pa2g4	sp|P50580-2|PA2G4_MOUSE Isoform 2 of Proliferation-associated protein 2G4 OS=Mus musculus OX=10090 GN=Pa2g4;sp|P50580|PA2G4_MOUSE Proliferation-associated protein 2G4 OS=Mus musculus OX=10090 GN=Pa2g4 PE=1 SV=3	2	1	1	1	0	0	1	0	0	1	0	0	1	3.2	3.2	3.2	37.971	340	340;394	0.0078125	0.31261	0	0	3.2	1	NA	NA	NA	127	1000
O35737	Hnrnph1	733120	0	0	733120	25280	0	0	25280	NA	121	O35737	O35737	2	1	1	Heterogeneous nuclear ribonucleoprotein H;Heterogeneous nuclear ribonucleoprotein H, N-terminally processed	Hnrnph1	sp|O35737|HNRH1_MOUSE Heterogeneous nuclear ribonucleoprotein H OS=Mus musculus OX=10090 GN=Hnrnph1 PE=1 SV=3	1	2	1	1	0	1	1	0	0	1	0	0	1	6.9	3.1	3.1	49.199	449	449	0.009901	0.18644	0	3.8	3.1	1	NA	NA	NA	56	96;679
Q99ME9	Gtpbp4	3557800	0	2359000	1198700	71155	0	47181	23974	112	122	Q99ME9	Q99ME9	3	3	3	Nucleolar GTP-binding protein 1	Gtpbp4	sp|Q99ME9|NOG1_MOUSE Nucleolar GTP-binding protein 1 OS=Mus musculus OX=10090 GN=Gtpbp4 PE=1 SV=3	1	3	3	3	0	1	2	0	1	2	0	1	2	6.8	6.8	6.8	74.112	634	634	0	6.7974	0	1.6	5.2	3	NA	NA	NA	343	49;403;422
Q8CI11	Gnl3	1000000	0	0	1000000	23810	0	0	23810	NA	123	Q8CI11	Q8CI11	1	1	1	Guanine nucleotide-binding protein-like 3	Gnl3	sp|Q8CI11|GNL3_MOUSE Guanine nucleotide-binding protein-like 3 OS=Mus musculus OX=10090 GN=Gnl3 PE=1 SV=2	1	1	1	1	0	0	1	0	0	1	0	0	1	2.6	2.6	2.6	60.786	538	538	0.0046083	0.49668	0	0	2.6	1	NA	NA	NA	303	713
Q8K363	Ddx18	936320	0	0	936320	22293	0	0	22293	NA	124	Q8K363	Q8K363	2	2	2	ATP-dependent RNA helicase DDX18	Ddx18	sp|Q8K363|DDX18_MOUSE ATP-dependent RNA helicase DDX18 OS=Mus musculus OX=10090 GN=Ddx18 PE=1 SV=1	1	2	2	2	0	0	2	0	0	2	0	0	2	2.7	2.7	2.7	74.18	660	660	0	7.0327	0	0	2.7	2	NA	NA	NA	308	53;984
Q60848	Hells	1190200	0	0	1190200	21253	0	0	21253	NA	125	Q60848	Q60848	1	1	1	Lymphocyte-specific helicase	Hells	sp|Q60848|HELLS_MOUSE Lymphocyte-specific helicase OS=Mus musculus OX=10090 GN=Hells PE=1 SV=2	1	1	1	1	0	0	1	0	0	1	0	0	1	3.3	3.3	3.3	95.125	821	821	0	3.8381	0	0	3.3	2	NA	NA	NA	206	37
Q6A026	Pds5a	2174600	0	0	2174600	20515	0	0	20515	NA	126	Q6A026	Q6A026	2	2	2	Sister chromatid cohesion protein PDS5 homolog A	Pds5a	sp|Q6A026|PDS5A_MOUSE Sister chromatid cohesion protein PDS5 homolog A OS=Mus musculus OX=10090 GN=Pds5a PE=1 SV=3	1	2	2	2	0	0	2	0	0	2	0	0	2	2.2	2.2	2.2	150.33	1332	1332	0	1.3075	0	0	2.2	2	NA	NA	NA	237	218;267
Q9D0D5	Gtf2e1	579890	0	0	579890	19996	0	0	19996	NA	127	Q9D0D5	Q9D0D5	1	1	1	General transcription factor IIE subunit 1	Gtf2e1	sp|Q9D0D5|T2EA_MOUSE General transcription factor IIE subunit 1 OS=Mus musculus OX=10090 GN=Gtf2e1 PE=1 SV=1	1	1	1	1	0	0	1	0	0	1	0	0	1	3.2	3.2	3.2	49.593	440	440	0.0054645	0.68963	0	0	3.2	1	NA	NA	NA	358	253
Q8BX22	Sall4	1121100	0	0	1121100	19669	0	0	19669	NA	128	Q8BX22	Q8BX22	1	1	1	Sal-like protein 4	Sall4	sp|Q8BX22|SALL4_MOUSE Sal-like protein 4 OS=Mus musculus OX=10090 GN=Sall4 PE=1 SV=2	1	1	1	1	0	0	1	0	0	1	0	0	1	1.7	1.7	1.7	113.11	1067	1067	0.010169	0.21364	0	0	1.7	1	NA	NA	NA	283	44
P25206	Mcm3	1168700	0	0	1168700	19479	0	0	19479	NA	129	P25206	P25206	2	2	2	DNA replication licensing factor MCM3	Mcm3	sp|P25206|MCM3_MOUSE DNA replication licensing factor MCM3 OS=Mus musculus OX=10090 GN=Mcm3 PE=1 SV=2	1	2	2	2	0	0	2	0	0	2	0	0	2	4.2	4.2	4.2	91.545	812	812	0	5.0129	0	0	4.2	2	NA	NA	NA	102	980;1026
Q04750	Top1	3914700	0	2864800	1049900	68679	0	50260	18419	110	130	Q04750	Q04750	1	1	1	DNA topoisomerase 1	Top1	sp|Q04750|TOP1_MOUSE DNA topoisomerase 1 OS=Mus musculus OX=10090 GN=Top1 PE=1 SV=2	1	1	1	1	0	1	1	0	1	1	0	1	1	1.2	1.2	1.2	90.875	767	767	0	1.2992	0	1.2	1.2	2	NA	NA	NA	182	672
Q9Z2D6	Mecp2	503850	0	0	503850	17374	0	0	17374	NA	131	Q9Z2D6-2	Q9Z2D6-2	1	1	1			sp|Q9Z2D6-2|MECP2_MOUSE Isoform B of Methyl-CpG-binding protein 2 OS=Mus musculus OX=10090 GN=Mecp2	1	1	1	1	0	0	1	0	0	1	0	0	1	5.6	5.6	5.6	53.575	501	501	0	1.7527	0	0	5.6	0	NA	NA	NA	399	1
Q9ESX5	Dkc1	627490	0	0	627490	16959	0	0	16959	NA	132	Q9ESX5	Q9ESX5	1	1	1	H/ACA ribonucleoprotein complex subunit 4	Dkc1	sp|Q9ESX5|DKC1_MOUSE H/ACA ribonucleoprotein complex subunit DKC1 OS=Mus musculus OX=10090 GN=Dkc1 PE=1 SV=4	1	1	1	1	0	0	1	0	0	1	0	0	1	3.5	3.5	3.5	57.401	509	509	0.010135	0.21364	0	0	3.5	1	NA	NA	NA	377	1047
Q8VDD9	Phip	2015300	0	0	2015300	16935	0	0	16935	NA	133	Q8VDD9	Q8VDD9	1	1	1	PH-interacting protein	Phip	sp|Q8VDD9|PHIP_MOUSE PH-interacting protein OS=Mus musculus OX=10090 GN=Phip PE=1 SV=2	1	1	1	1	0	0	1	0	0	1	0	0	1	1	1	1	206.72	1821	1821	0.011029	0.27232	0	0	1	1	NA	NA	NA	317	1057
Q9CWP6	Mospd2	202560	0	0	202560	16880	0	0	16880	NA	134	Q9CWP6-4;Q9CWP6-2;Q9CWP6-3;Q9CWP6	Q9CWP6-4;Q9CWP6-2;Q9CWP6-3;Q9CWP6	1;1;1;1	1;1;1;1	1;1;1;1	Motile sperm domain-containing protein 2	Mospd2	sp|Q9CWP6-4|MSPD2_MOUSE Isoform 4 of Motile sperm domain-containing protein 2 OS=Mus musculus OX=10090 GN=Mospd2;sp|Q9CWP6-2|MSPD2_MOUSE Isoform 2 of Motile sperm domain-containing protein 2 OS=Mus musculus OX=10090 GN=Mospd2;sp|Q9CWP6-3|MSPD2_MOUSE Isofor	4	1	1	1	0	0	1	0	0	1	0	0	1	4.9	4.9	4.9	19.761	164	164;481;486;518	0.0084388	0.4058	0	0	4.9	1	NA	NA	NA	353	34
P49718	Mcm5	958430	0	0	958430	16815	0	0	16815	NA	135	P49718	P49718	2	2	2	DNA replication licensing factor MCM5	Mcm5	sp|P49718|MCM5_MOUSE DNA replication licensing factor MCM5 OS=Mus musculus OX=10090 GN=Mcm5 PE=1 SV=2	1	2	2	2	0	0	2	0	0	2	0	0	2	3.7	3.7	3.7	82.406	734	734	0	17.157	0	0	3.7	2	NA	NA	NA	124	891;892
Q99MR6	Srrt	989480	0	0	989480	16771	0	0	16771	NA	136	Q99MR6-3;Q99MR6-4;Q99MR6-2;Q99MR6	Q99MR6-3;Q99MR6-4;Q99MR6-2;Q99MR6	1;1;1;1	1;1;1;1	1;1;1;1	Serrate RNA effector molecule homolog	Srrt	sp|Q99MR6-3|SRRT_MOUSE Isoform C of Serrate RNA effector molecule homolog OS=Mus musculus OX=10090 GN=Srrt;sp|Q99MR6-4|SRRT_MOUSE Isoform D of Serrate RNA effector molecule homolog OS=Mus musculus OX=10090 GN=Srrt;sp|Q99MR6-2|SRRT_MOUSE Isoform B of Serrat	4	1	1	1	0	0	1	0	0	1	0	0	1	1.5	1.5	1.5	99.438	864	864;868;871;875	0	0.80205	0	0	1.5	1	NA	NA	NA	344	445
Q8VH51	Rbm39	459460	0	0	459460	16409	0	0	16409	NA	137	Q8VH51-2;Q8VH51	Q8VH51-2;Q8VH51	1;1	1;1	1;1	RNA-binding protein 39	Rbm39	sp|Q8VH51-2|RBM39_MOUSE Isoform 2 of RNA-binding protein 39 OS=Mus musculus OX=10090 GN=Rbm39;sp|Q8VH51|RBM39_MOUSE RNA-binding protein 39 OS=Mus musculus OX=10090 GN=Rbm39 PE=1 SV=2	2	1	1	1	0	0	1	0	0	1	0	0	1	3.1	3.1	3.1	58.683	524	524;530	0.0052083	0.63977	0	0	3.1	2	NA	NA	NA	321	17
Q9JK30	Orc3	758310	0	0	758310	15166	0	0	15166	NA	138	Q9JK30-2;Q9JK30	Q9JK30-2;Q9JK30	1;1	1;1	1;1	Origin recognition complex subunit 3	Orc3	sp|Q9JK30-2|ORC3_MOUSE Isoform 2 of Origin recognition complex subunit 3 OS=Mus musculus OX=10090 GN=Orc3;sp|Q9JK30|ORC3_MOUSE Origin recognition complex subunit 3 OS=Mus musculus OX=10090 GN=Orc3 PE=1 SV=1	2	1	1	1	0	0	1	0	0	1	0	0	1	2.8	2.8	2.8	82.27	714	714;715	0.0051546	0.62308	0	0	2.8	1	NA	NA	NA	379	1078
Q7TND5	Rpf1	349040	0	0	349040	14543	0	0	14543	NA	139	Q7TND5	Q7TND5	1	1	1	Ribosome production factor 1	Rpf1	sp|Q7TND5|RPF1_MOUSE Ribosome production factor 1 OS=Mus musculus OX=10090 GN=Rpf1 PE=2 SV=2	1	1	1	1	0	0	1	0	0	1	0	0	1	7.2	7.2	7.2	40.036	349	349	0	2.2324	0	0	7.2	1	NA	NA	NA	253	2
P13864	Dnmt1	1570900	0	0	1570900	14281	0	0	14281	NA	140	P13864-2;P13864	P13864-2;P13864	2;2	2;2	2;2	DNA (cytosine-5)-methyltransferase 1	Dnmt1	sp|P13864-2|DNMT1_MOUSE Isoform 2 of DNA (cytosine-5)-methyltransferase 1 OS=Mus musculus OX=10090 GN=Dnmt1;sp|P13864|DNMT1_MOUSE DNA (cytosine-5)-methyltransferase 1 OS=Mus musculus OX=10090 GN=Dnmt1 PE=1 SV=5	2	2	2	2	0	0	2	0	0	2	0	0	2	3.2	3.2	3.2	169.99	1502	1502;1620	0	13.478	0	0	3.2	3	NA	NA	NA	85	80;539
P61965	Wdr5	352710	0	0	352710	13566	0	0	13566	NA	141	P61965	P61965	1	1	1	WD repeat-containing protein 5	Wdr5	sp|P61965|WDR5_MOUSE WD repeat-containing protein 5 OS=Mus musculus OX=10090 GN=Wdr5 PE=1 SV=1	1	1	1	1	0	0	1	0	0	1	0	0	1	6.6	6.6	6.6	36.588	334	334	0.01083	0.25936	0	0	6.6	1	NA	NA	NA	145	555
F7BJB9	Morc3	806780	0	0	806780	13446	0	0	13446	NA	142	F7BJB9	F7BJB9	1	1	1		Morc3	sp|F7BJB9|MORC3_MOUSE MORC family CW-type zinc finger protein 3 OS=Mus musculus OX=10090 GN=Morc3 PE=1 SV=1	1	1	1	1	0	0	1	0	0	1	0	0	1	3.1	3.1	3.1	106.52	942	942	0	7.2175	0	0	3.1	1	NA	NA	NA	48	955
Q9CU62	Smc1a	1222000	0	0	1222000	11315	0	0	11315	NA	143	Q9CU62	Q9CU62	1	1	1	Structural maintenance of chromosomes protein 1A	Smc1a	sp|Q9CU62|SMC1A_MOUSE Structural maintenance of chromosomes protein 1A OS=Mus musculus OX=10090 GN=Smc1a PE=1 SV=4	1	1	1	1	0	1	1	0	1	1	0	1	1	0.8	0.8	0.8	143.23	1233	1233	0	1.4081	0	0.8	0.8	2	NA	NA	NA	350	595
Q9DBY8	Nvl	631660	0	0	631660	10706	0	0	10706	NA	144	Q9DBY8	Q9DBY8	1	1	1	Nuclear valosin-containing protein-like	Nvl	sp|Q9DBY8|NVL_MOUSE Nuclear valosin-containing protein-like OS=Mus musculus OX=10090 GN=Nvl PE=1 SV=1	1	1	1	1	0	0	1	0	0	1	0	0	1	1.8	1.8	1.8	94.475	855	855	0.0084034	0.39271	0	0	1.8	1	NA	NA	NA	373	548
Q80X90	Flnb	1731300	0	0	1731300	10621	0	0	10621	NA	145	Q80X90	Q80X90	2	2	2	Filamin-B	Flnb	sp|Q80X90|FLNB_MOUSE Filamin-B OS=Mus musculus OX=10090 GN=Flnb PE=1 SV=3	1	2	2	2	0	0	2	0	0	2	0	0	2	2	2	2	277.82	2602	2602	0	6.3764	0	0	2	4	NA	NA	NA	265	556;858
P23475	Xrcc6	400770	0	0	400770	9320.2	0	0	9320.2	NA	146	P23475	P23475	1	1	1	X-ray repair cross-complementing protein 6	Xrcc6	sp|P23475|XRCC6_MOUSE X-ray repair cross-complementing protein 6 OS=Mus musculus OX=10090 GN=Xrcc6 PE=1 SV=5	1	1	1	1	0	0	1	0	0	1	0	0	1	3.3	3.3	3.3	69.483	608	608	0	1.3743	0	0	3.3	1	NA	NA	NA	101	985
Q61033	Tmpo	432910	0	0	432910	8488.4	0	0	8488.4	NA	147	Q61033	Q61033	3	1	1	Lamina-associated polypeptide 2, isoforms alpha/zeta	Tmpo	sp|Q61033|LAP2A_MOUSE Lamina-associated polypeptide 2, isoforms alpha/zeta OS=Mus musculus OX=10090 GN=Tmpo PE=1 SV=4	1	3	1	1	0	0	3	0	0	1	0	0	1	6.2	2.2	2.2	75.167	693	693	0.0089686	0.47174	0	0	6.2	1	NA	NA	NA	212	780;874;1060
P11499	Hsp90ab1	6180800	0	5886400	294420	126140	0	120130	6008.7	93	148	P11499;P07901	P11499;P07901	2;1	2;1	2;1	Heat shock protein HSP 90-beta;Heat shock protein HSP 90-alpha	Hsp90ab1;Hsp90aa1	sp|P11499|HS90B_MOUSE Heat shock protein HSP 90-beta OS=Mus musculus OX=10090 GN=Hsp90ab1 PE=1 SV=3;sp|P07901|HS90A_MOUSE Heat shock protein HSP 90-alpha OS=Mus musculus OX=10090 GN=Hsp90aa1 PE=1 SV=4	2	2	2	2	0	1	1	0	1	1	0	1	1	2.8	2.8	2.8	83.28	724	724;733	0	2.678	0	1.2	1.5	2	NA	NA	NA	83	154;1151
Q07113	Igf2r	890470	0	0	890470	5936.5	0	0	5936.5	NA	149	Q07113	Q07113	1	1	1	Cation-independent mannose-6-phosphate receptor	Igf2r	sp|Q07113|MPRI_MOUSE Cation-independent mannose-6-phosphate receptor OS=Mus musculus OX=10090 GN=Igf2r PE=1 SV=1	1	1	1	1	0	0	1	0	0	1	0	0	1	0.4	0.4	0.4	273.81	2483	2483	0.0079365	0.33805	0	0	0.4	1	NA	NA	NA	183	134
Q9CW03	Smc3	560500	0	0	560500	5338.1	0	0	5338.1	NA	150	Q9CW03	Q9CW03	1	1	1	Structural maintenance of chromosomes protein 3	Smc3	sp|Q9CW03|SMC3_MOUSE Structural maintenance of chromosomes protein 3 OS=Mus musculus OX=10090 GN=Smc3 PE=1 SV=2	1	1	1	1	0	0	1	0	0	1	0	0	1	1	1	1	141.55	1217	1217	0.0099338	0.188	0	0	1	0	NA	NA	NA	351	476
A2A432	Cul4b	341400	0	0	341400	4877.1	0	0	4877.1	NA	151	A2A432-2;A2A432	A2A432-2;A2A432	1;1	1;1	1;1	Cullin-4B	Cul4b	sp|A2A432-2|CUL4B_MOUSE Isoform 2 of Cullin-4B OS=Mus musculus OX=10090 GN=Cul4b;sp|A2A432|CUL4B_MOUSE Cullin-4B OS=Mus musculus OX=10090 GN=Cul4b PE=1 SV=1	2	1	1	1	0	0	1	0	0	1	0	0	1	3	3	3	107.39	941	941;970	0	3.9623	0	0	3	1	NA	NA	NA	0	642
Q9Z2U2	Zfp292	770290	0	0	770290	4452.6	0	0	4452.6	NA	152	Q9Z2U2-2;Q9Z2U2	Q9Z2U2-2;Q9Z2U2	1;1	1;1	1;1	Zinc finger protein 292	Zfp292	sp|Q9Z2U2-2|ZN292_MOUSE Isoform 2 of Zinc finger protein 292 OS=Mus musculus OX=10090 GN=Zfp292;sp|Q9Z2U2|ZN292_MOUSE Zinc finger protein 292 OS=Mus musculus OX=10090 GN=Zfp292 PE=1 SV=2	2	1	1	1	0	0	1	0	0	1	0	0	1	0.7	0.7	0.7	300.44	2693	2693;2698	0.005	0.57174	0	0	0.7	1	NA	NA	NA	402	559
Q5DTT1	Kiaa2022	320900	0	0	320900	4114.2	0	0	4114.2	NA	153	Q5DTT1-2;Q5DTT1	Q5DTT1-2;Q5DTT1	1;1	1;1	1;1	Protein KIAA2022	Kiaa2022	sp|Q5DTT1-2|NEXMI_MOUSE Isoform 2 of Neurite extension and migration factor OS=Mus musculus OX=10090 GN=Nexmif;sp|Q5DTT1|NEXMI_MOUSE Neurite extension and migration factor OS=Mus musculus OX=10090 GN=Nexmif PE=2 SV=3	2	1	1	1	0	0	1	0	0	1	0	0	1	0.4	0.4	0.4	163.65	1485	1485;1515	0.0054054	0.68134	0	0	0.4	1	NA	NA	NA	200	47
G5E870	Trip12	7343200	0	6946300	396930	57821	0	54695	3125.5	107	154	G5E870	G5E870	2	2	2	E3 ubiquitin-protein ligase TRIP12	Trip12	sp|G5E870|TRIPC_MOUSE E3 ubiquitin-protein ligase TRIP12 OS=Mus musculus OX=10090 GN=Trip12 PE=1 SV=1	1	2	2	2	0	2	1	0	2	1	0	2	1	1.6	1.6	1.6	224.13	2025	2025	0	22.889	0	1.6	0.8	3	NA	NA	NA	49	640;768
A2AC93	Dnai2	16063000	0	16063000	0	401570	0	401570	0	63	NA	A2AC93-2;A2AC93	A2AC93-2;A2AC93	1;1	1;1	1;1	Dynein intermediate chain 2, axonemal	Dnai2	sp|A2AC93-2|DNAI2_MOUSE Isoform 2 of Dynein intermediate chain 2, axonemal OS=Mus musculus OX=10090 GN=Dnai2;sp|A2AC93|DNAI2_MOUSE Dynein intermediate chain 2, axonemal OS=Mus musculus OX=10090 GN=Dnai2 PE=1 SV=2	2	1	1	1	0	1	0	0	1	0	0	1	0	3.1	3.1	3.1	69.578	611	611;623	0.0077821	0.31185	0	3.1	0	0	NA	NA	NA	3	194
A3KGK3	Fer1l4	3514200	0	3514200	0	29531	0	29531	0	117	NA	A3KGK3-2;A3KGK3	A3KGK3-2;A3KGK3	1;1	1;1	1;1	Fer-1-like protein 4	Fer1l4	sp|A3KGK3-2|FR1L4_MOUSE Isoform 2 of Fer-1-like protein 4 OS=Mus musculus OX=10090 GN=Fer1l4;sp|A3KGK3|FR1L4_MOUSE Fer-1-like protein 4 OS=Mus musculus OX=10090 GN=Fer1l4 PE=2 SV=3	2	1	1	1	0	1	0	0	1	0	0	1	0	0.4	0.4	0.4	213.1	1901	1901;1992	0	0.713	0	0.4	0	1	NA	NA	NA	6	643
B2RY56	Rbm25	0	0	0	0	0	0	0	0	NA	NA	B2RY56	B2RY56	1	1	1	RNA-binding protein 25	Rbm25	sp|B2RY56|RBM25_MOUSE RNA-binding protein 25 OS=Mus musculus OX=10090 GN=Rbm25 PE=1 SV=2	1	1	1	1	0	1	0	0	1	0	0	1	0	1	1	1	99.551	838	838	0.0081967	0.36149	0	1	0	0	NA	NA	NA	8	834
E9Q5R7	Nlrp12	575590	575590	0	0	7994.3	7994.3	0	0	NA	NA	E9Q5R7	E9Q5R7	1	1	1	NACHT, LRR and PYD domains-containing protein 12	Nlrp12	sp|E9Q5R7|NAL12_MOUSE NACHT, LRR and PYD domains-containing protein 12 OS=Mus musculus OX=10090 GN=Nlrp12 PE=2 SV=1	1	1	1	1	1	0	0	1	0	0	1	0	0	1.1	1.1	1.1	119.32	1054	1054	0.01087	0.2604	1.1	0	0	1	NA	NA	NA	46	675
O08784	Tcof1	590980	0	590980	0	6871.8	0	6871.8	0	120	NA	O08784	O08784	1	1	1	Treacle protein	Tcof1	sp|O08784|TCOF_MOUSE Treacle protein OS=Mus musculus OX=10090 GN=Tcof1 PE=1 SV=1	1	1	1	1	0	1	0	0	1	0	0	1	0	1.4	1.4	1.4	135	1320	1320	0.0085106	0.4164	0	1.4	0	1	NA	NA	NA	50	100
O35144	Terf2	178710000	0	178710000	0	5764900	0	5764900	0	22	NA	O35144-2;O35144	O35144-2;O35144	1;1	1;1	1;1	Telomeric repeat-binding factor 2	Terf2	sp|O35144-2|TERF2_MOUSE Isoform 2 of Telomeric repeat-binding factor 2 OS=Mus musculus OX=10090 GN=Terf2;sp|O35144|TERF2_MOUSE Telomeric repeat-binding factor 2 OS=Mus musculus OX=10090 GN=Terf2 PE=1 SV=3	2	1	1	1	0	1	0	0	1	0	0	1	0	1.3	1.3	1.3	51.827	470	470;541	0	0.85215	0	1.3	0	3	NA	NA	NA	52	314
O35326	Srsf5	1333100	0	1333100	0	66654	0	66654	0	103	NA	O35326	O35326	2	2	2	Serine/arginine-rich splicing factor 5	Srsf5	sp|O35326|SRSF5_MOUSE Serine/arginine-rich splicing factor 5 OS=Mus musculus OX=10090 GN=Srsf5 PE=1 SV=2	1	2	2	2	0	1	1	0	1	1	0	1	1	10.8	10.8	10.8	30.891	269	269	0	0.97543	0	5.2	5.6	2	NA	NA	NA	53	593;785
O54879	Hmgb3	0	0	0	0	0	0	0	0	NA	NA	O54879	O54879	1	1	1	High mobility group protein B3	Hmgb3	sp|O54879|HMGB3_MOUSE High mobility group protein B3 OS=Mus musculus OX=10090 GN=Hmgb3 PE=1 SV=3	1	1	1	1	0	0	1	0	0	1	0	0	1	11	11	11	23.01	200	200	0	1.2061	0	0	11	1	NA	NA	NA	57	521
O55144	Tlx3	6044000	0	6044000	0	431710	0	431710	0	60	NA	O55144	O55144	1	1	1	T-cell leukemia homeobox protein 3	Tlx3	sp|O55144|TLX3_MOUSE T-cell leukemia homeobox protein 3 OS=Mus musculus OX=10090 GN=Tlx3 PE=2 SV=2	1	1	1	1	0	1	0	0	1	0	0	1	0	3.4	3.4	3.4	31.837	291	291	0.0099668	0.18914	0	3.4	0	0	NA	NA	NA	58	922
O70157	Top3a	1566000	1566000	0	0	25672	25672	0	0	NA	NA	O70157	O70157	1	1	1	DNA topoisomerase 3-alpha	Top3a	sp|O70157|TOP3A_MOUSE DNA topoisomerase 3-alpha OS=Mus musculus OX=10090 GN=Top3a PE=2 SV=1	1	1	1	1	1	0	0	1	0	0	1	0	0	0.8	0.8	0.8	112.36	1003	1003	0.0086207	0.42705	0.8	0	0	1	NA	NA	NA	60	33
O70169	Prss39	5292500	5292500	0	0	294030	294030	0	0	NA	NA	O70169	O70169	1	1	1	Inactive serine protease 39	Prss39	sp|O70169|PRS39_MOUSE Inactive serine protease 39 OS=Mus musculus OX=10090 GN=Prss39 PE=2 SV=1	1	1	1	1	1	0	0	1	0	0	1	0	0	3.5	3.5	3.5	40.765	367	367	0.011494	0.30178	3.5	0	0	1	NA	NA	NA	61	710
O70252	Hmox2	0	0	0	0	0	0	0	0	NA	NA	O70252	O70252	1	1	1	Heme oxygenase 2	Hmox2	sp|O70252|HMOX2_MOUSE Heme oxygenase 2 OS=Mus musculus OX=10090 GN=Hmox2 PE=1 SV=1	1	1	1	1	0	1	0	0	1	0	0	1	0	4.8	4.8	4.8	35.738	315	315	0.010239	0.21435	0	4.8	0	1	NA	NA	NA	62	147
O88487	Dync1i2	1644500	0	1644500	0	53048	0	53048	0	108	NA	O88487	O88487	1	1	1	Cytoplasmic dynein 1 intermediate chain 2	Dync1i2	sp|O88487|DC1I2_MOUSE Cytoplasmic dynein 1 intermediate chain 2 OS=Mus musculus OX=10090 GN=Dync1i2 PE=1 SV=1	1	1	1	1	0	1	0	0	1	0	0	1	0	1.5	1.5	1.5	68.393	612	612	0.010563	0.24098	0	1.5	0	0	NA	NA	NA	64	210
O88543	Cops3	5930000	5930000	0	0	197670	197670	0	0	NA	NA	O88543	O88543	1	1	1	COP9 signalosome complex subunit 3	Cops3	sp|O88543|CSN3_MOUSE COP9 signalosome complex subunit 3 OS=Mus musculus OX=10090 GN=Cops3 PE=1 SV=3	1	1	1	1	1	0	0	1	0	0	1	0	0	3.8	3.8	3.8	47.832	423	423	0.0094637	0.16335	3.8	0	0	1	NA	NA	NA	65	1157
O88738	Birc6	0	0	0	0	0	0	0	0	NA	NA	O88738-3;O88738-2;O88738	O88738-3;O88738-2;O88738	1;1;1	1;1;1	1;1;1	Baculoviral IAP repeat-containing protein 6	Birc6	sp|O88738-3|BIRC6_MOUSE Isoform 3 of Baculoviral IAP repeat-containing protein 6 OS=Mus musculus OX=10090 GN=Birc6;sp|O88738-2|BIRC6_MOUSE Isoform 2 of Baculoviral IAP repeat-containing protein 6 OS=Mus musculus OX=10090 GN=Birc6;sp|O88738|BIRC6_MOUSE Bacu	3	1	1	1	0	1	0	0	1	0	0	1	0	0.3	0.3	0.3	530.51	4867	4867;4873;4882	0.010417	0.229	0	0.3	0	0	NA	NA	NA	68	499
P09838	Dntt	6832100	0	6832100	0	184650	0	184650	0	83	NA	P09838-1;P09838	P09838-1;P09838	2;1	2;1	2;1	DNA nucleotidylexotransferase	Dntt	sp|P09838-1|TDT_MOUSE Isoform TDT-L of DNA nucleotidylexotransferase OS=Mus musculus OX=10090 GN=Dntt;sp|P09838|TDT_MOUSE DNA nucleotidylexotransferase OS=Mus musculus OX=10090 GN=Dntt PE=1 SV=4	2	2	2	2	0	2	0	0	2	0	0	2	0	4.9	4.9	4.9	60.331	530	530;510	0	1.3804	0	4.9	0	1	NA	NA	NA	73	40;678
P11268	env	0	0	0	0	0	0	0	0	NA	NA	P11268	P11268	1	1	1			sp|P11268|ENV_MLVRD Envelope glycoprotein OS=Radiation murine leukemia virus OX=11787 GN=env PE=3 SV=2	1	1	1	1	0	1	0	0	1	0	0	1	0	2.7	2.7	2.7	73.083	665	665	0.0096774	0.17601	0	2.7	0	1	NA	NA	NA	82	1125
P12960	Cntn1	0	0	0	0	0	0	0	0	NA	NA	P12960	P12960	1	1	1	Contactin-1	Cntn1	sp|P12960|CNTN1_MOUSE Contactin-1 OS=Mus musculus OX=10090 GN=Cntn1 PE=1 SV=1	1	1	1	1	0	1	0	0	1	0	0	1	0	2	2	2	113.39	1020	1020	0.0097403	0.17931	0	2	0	0	NA	NA	NA	84	129
P14148	Rpl7	8406200	0	8406200	0	420310	0	420310	0	62	NA	P14148	P14148	2	2	2	60S ribosomal protein L7	Rpl7	sp|P14148|RL7_MOUSE 60S ribosomal protein L7 OS=Mus musculus OX=10090 GN=Rpl7 PE=1 SV=2	1	2	2	2	0	2	0	0	2	0	0	2	0	7.8	7.8	7.8	31.419	270	270	0	1.887	0	7.8	0	2	NA	NA	NA	86	190;404
P14873	Map1b	553410	553410	0	0	3953	3953	0	0	NA	NA	P14873	P14873	1	1	1	Microtubule-associated protein 1B;MAP1B heavy chain;MAP1 light chain LC1	Map1b	sp|P14873|MAP1B_MOUSE Microtubule-associated protein 1B OS=Mus musculus OX=10090 GN=Map1b PE=1 SV=2	1	1	1	1	1	0	0	1	0	0	1	0	0	0.7	0.7	0.7	270.25	2464	2464	0.0049261	0.56705	0.7	0	0	1	NA	NA	NA	88	949
P15806	Tcf3	3640400	3640400	0	0	145610	145610	0	0	NA	NA	P15806-2;P15806	P15806-2;P15806	1;1	1;1	1;1	Transcription factor E2-alpha	Tcf3	sp|P15806-2|TFE2_MOUSE Isoform E47 of Transcription factor E2-alpha OS=Mus musculus OX=10090 GN=Tcf3;sp|P15806|TFE2_MOUSE Transcription factor E2-alpha OS=Mus musculus OX=10090 GN=Tcf3 PE=1 SV=2	2	1	1	1	1	0	0	1	0	0	1	0	0	2.2	2.2	2.2	67.417	648	648;651	0	0.81638	2.2	0	0	0	NA	NA	NA	89	681
P16092	Fgfr1	0	0	0	0	0	0	0	0	NA	NA	P16092-4;P16092-5;P16092-2;P16092-6;P16092;P16092-3	P16092-4;P16092-5;P16092-2;P16092-6;P16092;P16092-3	1;1;1;1;1;1	1;1;1;1;1;1	1;1;1;1;1;1	Fibroblast growth factor receptor 1	Fgfr1	sp|P16092-4|FGFR1_MOUSE Isoform 4 of Fibroblast growth factor receptor 1 OS=Mus musculus OX=10090 GN=Fgfr1;sp|P16092-5|FGFR1_MOUSE Isoform 5 of Fibroblast growth factor receptor 1 OS=Mus musculus OX=10090 GN=Fgfr1;sp|P16092-2|FGFR1_MOUSE Isoform 2 of Fibro	6	1	1	1	0	1	0	0	1	0	0	1	0	2.6	2.6	2.6	81.898	731	731;733;733;820;822;832	0	0.76525	0	2.6	0	0	NA	NA	NA	91	145
P17095	Hmga1	34826000	0	34826000	0	4975100	0	4975100	0	23	NA	P17095	P17095	2	2	2	High mobility group protein HMG-I/HMG-Y	Hmga1	sp|P17095|HMGA1_MOUSE High mobility group protein HMG-I/HMG-Y OS=Mus musculus OX=10090 GN=Hmga1 PE=1 SV=4	1	2	2	2	0	2	0	0	2	0	0	2	0	23.4	23.4	23.4	11.614	107	107	0	9.0567	0	23.4	0	4	NA	NA	NA	93	509;510
P27659	Rpl3	7432800	0	7432800	0	247760	0	247760	0	76	NA	P27659	P27659	1	1	1	60S ribosomal protein L3	Rpl3	sp|P27659|RL3_MOUSE 60S ribosomal protein L3 OS=Mus musculus OX=10090 GN=Rpl3 PE=1 SV=3	1	1	1	1	0	1	0	0	1	0	0	1	0	4	4	4	46.109	403	403	0	2.1445	0	4	0	1	NA	NA	NA	106	122
P35700	Prdx1	5754300	0	5754300	0	319690	0	319690	0	70	NA	P35700	P35700	2	2	2	Peroxiredoxin-1	Prdx1	sp|P35700|PRDX1_MOUSE Peroxiredoxin-1 OS=Mus musculus OX=10090 GN=Prdx1 PE=1 SV=1	1	2	2	2	0	1	1	0	1	1	0	1	1	10.6	10.6	10.6	22.176	199	199	0.005291	0.65455	0	5	5.5	1	NA	NA	NA	110	94;630
P36993	Ppm1b	0	0	0	0	0	0	0	0	NA	NA	P36993-4	P36993-4	1	1	1			sp|P36993-4|PPM1B_MOUSE Isoform 3 of Protein phosphatase 1B OS=Mus musculus OX=10090 GN=Ppm1b	1	1	1	1	0	0	1	0	0	1	0	0	1	4.9	4.9	4.9	42.888	390	390	0.008658	0.43425	0	0	4.9	0	NA	NA	NA	112	596
P47810	Wee1	27152000	0	27152000	0	646470	0	646470	0	52	NA	P47810	P47810	1	1	1	Wee1-like protein kinase	Wee1	sp|P47810|WEE1_MOUSE Wee1-like protein kinase OS=Mus musculus OX=10090 GN=Wee1 PE=1 SV=2	1	1	1	1	0	1	0	0	1	0	0	1	0	2.8	2.8	2.8	71.577	646	646	0	0.7433	0	2.8	0	1	NA	NA	NA	120	1100
P47911	Rpl6	45346000	0	45346000	0	1889400	0	1889400	0	33	NA	P47911	P47911	4	4	4	60S ribosomal protein L6	Rpl6	sp|P47911|RL6_MOUSE 60S ribosomal protein L6 OS=Mus musculus OX=10090 GN=Rpl6 PE=1 SV=3	1	4	4	4	0	4	0	0	4	0	0	4	0	14.5	14.5	14.5	33.509	296	296	0	1.0836	0	14.5	0	3	NA	NA	NA	121	105;224;944;1165
P49025	Cit	0	0	0	0	0	0	0	0	NA	NA	P49025-3;P49025-4;P49025;P49025-5	P49025-3;P49025-4;P49025;P49025-5	1;1;1;1	1;1;1;1	1;1;1;1	Citron Rho-interacting kinase	Cit	sp|P49025-3|CTRO_MOUSE Isoform 3 of Citron Rho-interacting kinase OS=Mus musculus OX=10090 GN=Cit;sp|P49025-4|CTRO_MOUSE Isoform 4 of Citron Rho-interacting kinase OS=Mus musculus OX=10090 GN=Cit;sp|P49025|CTRO_MOUSE Citron Rho-interacting kinase OS=Mus mu	4	1	1	1	0	1	0	0	1	0	0	1	0	1	1	1	183.45	1597	1597;2012;2055;2085	0.010909	0.2646	0	1	0	0	NA	NA	NA	122	591
P49312	Hnrnpa1	333250	333250	0	0	13885	13885	0	0	NA	NA	P49312;P49312-2	P49312;P49312-2	2;1	2;1	2;1	Heterogeneous nuclear ribonucleoprotein A1;Heterogeneous nuclear ribonucleoprotein A1, N-terminally processed	Hnrnpa1	sp|P49312|ROA1_MOUSE Heterogeneous nuclear ribonucleoprotein A1 OS=Mus musculus OX=10090 GN=Hnrnpa1 PE=1 SV=2;sp|P49312-2|ROA1_MOUSE Isoform Short of Heterogeneous nuclear ribonucleoprotein A1 OS=Mus musculus OX=10090 GN=Hnrnpa1	2	2	2	2	1	1	0	1	1	0	1	1	0	10.6	10.6	10.6	34.196	320	320;268	0	0.71029	5	5.6	0	2	NA	NA	NA	123	546;753
P52955	Lbx1	0	0	0	0	0	0	0	0	NA	NA	P52955	P52955	1	1	1	Transcription factor LBX1	Lbx1	sp|P52955|LBX1_MOUSE Transcription factor LBX1 OS=Mus musculus OX=10090 GN=Lbx1 PE=1 SV=2	1	1	1	1	1	0	1	1	0	1	1	0	1	4.6	4.6	4.6	30.262	282	282	0.0048077	0.54963	4.6	0	4.6	0	NA	NA	NA	130	141
P53798	Fdft1	176060	176060	0	0	6287.8	6287.8	0	0	NA	NA	P53798	P53798	1	1	1	Squalene synthase	Fdft1	sp|P53798|FDFT_MOUSE Squalene synthase OS=Mus musculus OX=10090 GN=Fdft1 PE=1 SV=2	1	1	1	1	1	0	0	1	0	0	1	0	0	4.3	4.3	4.3	48.154	416	416	0.007874	0.32312	4.3	0	0	0	NA	NA	NA	132	492
P58252	Eef2	3287200	0	3287200	0	53020	0	53020	0	109	NA	P58252	P58252	1	1	1	Elongation factor 2	Eef2	sp|P58252|EF2_MOUSE Elongation factor 2 OS=Mus musculus OX=10090 GN=Eef2 PE=1 SV=2	1	1	1	1	0	1	0	0	1	0	0	1	0	1.5	1.5	1.5	95.313	858	858	0.0087719	0.44515	0	1.5	0	1	NA	NA	NA	137	211
P59326	Ythdf1	0	0	0	0	0	0	0	0	NA	NA	P59326	P59326	1	1	1	YTH domain-containing family protein 1	Ythdf1	sp|P59326|YTHD1_MOUSE YTH domain-containing family protein 1 OS=Mus musculus OX=10090 GN=Ythdf1 PE=1 SV=1	1	1	1	1	1	0	1	1	0	1	1	0	1	3	3	3	60.878	559	559	0.010309	0.22175	3	0	3	0	NA	NA	NA	140	691
P60843	Eif4a1	0	0	0	0	0	0	0	0	NA	NA	P60843;P10630;P10630-2	P60843;P10630;P10630-2	2;1;1	2;1;1	2;1;1	Eukaryotic initiation factor 4A-I;Eukaryotic initiation factor 4A-II;Eukaryotic initiation factor 4A-II, N-terminally processed	Eif4a1;Eif4a2	sp|P60843|IF4A1_MOUSE Eukaryotic initiation factor 4A-I OS=Mus musculus OX=10090 GN=Eif4a1 PE=1 SV=1;sp|P10630|IF4A2_MOUSE Eukaryotic initiation factor 4A-II OS=Mus musculus OX=10090 GN=Eif4a2 PE=1 SV=2;sp|P10630-2|IF4A2_MOUSE Isoform 2 of Eukaryotic initi	3	2	2	2	0	2	0	0	2	0	0	2	0	5.9	5.9	5.9	46.153	406	406;407;408	0.004902	0.5663	0	5.9	0	2	NA	NA	NA	143	131;1095
P62315	Snrpd1	1535300	0	1535300	0	255880	0	255880	0	74	NA	P62315	P62315	1	1	1	Small nuclear ribonucleoprotein Sm D1	Snrpd1	sp|P62315|SMD1_MOUSE Small nuclear ribonucleoprotein Sm D1 OS=Mus musculus OX=10090 GN=Snrpd1 PE=1 SV=1	1	1	1	1	0	1	0	0	1	0	0	1	0	16.8	16.8	16.8	13.281	119	119	0.010101	0.20652	0	16.8	0	1	NA	NA	NA	148	1149
P62748	Hpcal1	0	0	0	0	0	0	0	0	NA	NA	P62748	P62748	1	1	1	Hippocalcin-like protein 1	Hpcal1	sp|P62748|HPCL1_MOUSE Hippocalcin-like protein 1 OS=Mus musculus OX=10090 GN=Hpcal1 PE=1 SV=2	1	1	1	1	0	1	0	0	1	0	0	1	0	10.4	10.4	10.4	22.338	193	193	0	0.85017	0	10.4	0	1	NA	NA	NA	149	806
P62751	Rpl23a	12566000	0	12566000	0	1256600	0	1256600	0	40	NA	P62751	P62751	2	2	2	60S ribosomal protein L23a	Rpl23a	sp|P62751|RL23A_MOUSE 60S ribosomal protein L23a OS=Mus musculus OX=10090 GN=Rpl23a PE=1 SV=1	1	2	2	2	0	2	0	0	2	0	0	2	0	16	16	16	17.695	156	156	0.0081633	0.36028	0	16	0	2	NA	NA	NA	150	534;1105
P63037	Dnaja1	0	0	0	0	0	0	0	0	NA	NA	P63037	P63037	1	1	1	DnaJ homolog subfamily A member 1	Dnaja1	sp|P63037|DNJA1_MOUSE DnaJ homolog subfamily A member 1 OS=Mus musculus OX=10090 GN=Dnaja1 PE=1 SV=1	1	1	1	1	0	0	1	0	0	1	0	0	1	5.5	5.5	5.5	44.868	397	397	0	1.1223	0	0	5.5	1	NA	NA	NA	158	263
P63101	Ywhaz	1364100	0	1364100	0	62004	0	62004	0	106	NA	P63101;P68254-2;Q9CQV8-2;P68254;Q9CQV8;P68510;P61982;O70456;P62259	P63101;P68254-2;Q9CQV8-2;P68254;Q9CQV8;P68510;P61982;O70456;P62259	2;1;1;1;1;1;1;1;1	2;1;1;1;1;1;1;1;1	2;1;1;1;1;1;1;1;1	14-3-3 protein zeta/delta;14-3-3 protein theta;14-3-3 protein beta/alpha;14-3-3 protein beta/alpha, N-terminally processed;14-3-3 protein eta;14-3-3 protein gamma;14-3-3 protein gamma, N-terminally processed;14-3-3 protein sigma;14-3-3 protein epsilon	Ywhaz;Ywhaq;Ywhab;Ywhah;Ywhag;Sfn;Ywhae	sp|P63101|1433Z_MOUSE 14-3-3 protein zeta/delta OS=Mus musculus OX=10090 GN=Ywhaz PE=1 SV=1;sp|P68254-2|1433T_MOUSE Isoform 2 of 14-3-3 protein theta OS=Mus musculus OX=10090 GN=Ywhaq;sp|Q9CQV8-2|1433B_MOUSE Isoform Short of 14-3-3 protein beta/alpha OS=Mu	9	2	2	2	0	1	1	0	1	1	0	1	1	9.8	9.8	9.8	27.771	245	245;243;244;245;246;246;247;248;255	0.0053476	0.67152	0	4.1	5.7	2	NA	NA	NA	159	165;964
P63158	Hmgb1	34589000	0	34589000	0	2660700	0	2660700	0	28	NA	P63158	P63158	3	3	3	High mobility group protein B1	Hmgb1	sp|P63158|HMGB1_MOUSE High mobility group protein B1 OS=Mus musculus OX=10090 GN=Hmgb1 PE=1 SV=2	1	3	3	3	0	3	0	0	3	0	0	3	0	15.8	15.8	15.8	24.893	215	215	0	3.722	0	15.8	0	4	NA	NA	NA	160	442;497;552
P63260	Actg1	0	0	0	0	0	0	0	0	NA	NA	P63260	P63260	6	1	1	Actin, cytoplasmic 2;Actin, cytoplasmic 2, N-terminally processed	Actg1	sp|P63260|ACTG_MOUSE Actin, cytoplasmic 2 OS=Mus musculus OX=10090 GN=Actg1 PE=1 SV=1	1	6	1	1	0	3	3	0	1	0	0	1	0	21.6	4.5	4.5	41.792	375	375	0.0098039	0.18012	0	10.4	11.2	0	NA	NA	NA	163	146;166;200;220;373;397
P68373	Tuba1c	857210	857210	0	0	35717	35717	0	0	NA	NA	P68373;P68369;P05213	P68373;P68369;P05213	1;1;1	1;1;1	1;1;1	Tubulin alpha-1C chain;Tubulin alpha-1A chain;Tubulin alpha-1B chain	Tuba1c;Tuba1a;Tuba1b	sp|P68373|TBA1C_MOUSE Tubulin alpha-1C chain OS=Mus musculus OX=10090 GN=Tuba1c PE=1 SV=1;sp|P68369|TBA1A_MOUSE Tubulin alpha-1A chain OS=Mus musculus OX=10090 GN=Tuba1a PE=1 SV=1;sp|P05213|TBA1B_MOUSE Tubulin alpha-1B chain OS=Mus musculus OX=10090 GN=Tub	3	1	1	1	1	0	0	1	0	0	1	0	0	3.3	3.3	3.3	49.909	449	449;451;451	0	0.77893	3.3	0	0	1	NA	NA	NA	70	106
P84089	Erh	10518000	0	10518000	0	1753100	0	1753100	0	36	NA	P84089	P84089	1	1	1	Enhancer of rudimentary homolog	Erh	sp|P84089|ERH_MOUSE Enhancer of rudimentary homolog OS=Mus musculus OX=10090 GN=Erh PE=1 SV=1	1	1	1	1	0	1	0	0	1	0	0	1	0	10.6	10.6	10.6	12.259	104	104	0	31.334	0	10.6	0	1	NA	NA	NA	170	905
P84104	Srsf3	3717200	0	3717200	0	285940	0	285940	0	72	NA	P84104-2;P84104	P84104-2;P84104	1;1	1;1	1;1	Serine/arginine-rich splicing factor 3	Srsf3	sp|P84104-2|SRSF3_MOUSE Isoform Short of Serine/arginine-rich splicing factor 3 OS=Mus musculus OX=10090 GN=Srsf3;sp|P84104|SRSF3_MOUSE Serine/arginine-rich splicing factor 3 OS=Mus musculus OX=10090 GN=Srsf3 PE=1 SV=1	2	1	1	1	0	1	0	0	1	0	0	1	0	7.3	7.3	7.3	14.203	124	124;164	0.0047393	0.51795	0	7.3	0	1	NA	NA	NA	171	41
P97350	Pkp1	3776600	0	3776600	0	62944	0	62944	0	105	NA	P97350	P97350	1	1	1	Plakophilin-1	Pkp1	sp|P97350|PKP1_MOUSE Plakophilin-1 OS=Mus musculus OX=10090 GN=Pkp1 PE=1 SV=1	1	1	1	1	0	1	0	0	1	0	0	1	0	1.5	1.5	1.5	80.895	728	728	0.0046948	0.51355	0	1.5	0	1	NA	NA	NA	174	580
Q02257	Jup	57622000	0	57622000	0	1087200	0	1087200	0	43	NA	Q02257	Q02257	9	9	9	Junction plakoglobin	Jup	sp|Q02257|PLAK_MOUSE Junction plakoglobin OS=Mus musculus OX=10090 GN=Jup PE=1 SV=3	1	9	9	9	0	9	0	0	9	0	0	9	0	17	17	17	81.8	745	745	0	21.061	0	17	0	11	NA	NA	NA	177	66;400;529;577;597;599;740;1018;1019
Q02357	NA	87108000	0	87108000	0	757460	0	757460	0	50	NA	Q02357-5;Q02357-6	Q02357-5;Q02357-6	1;1	1;1	1;1			sp|Q02357-5|ANK1_MOUSE Isoform 5 of Ankyrin-1 OS=Mus musculus OX=10090 GN=Ank1;sp|Q02357-6|ANK1_MOUSE Isoform 6 of Ankyrin-1 OS=Mus musculus OX=10090 GN=Ank1	2	1	1	1	0	1	0	0	1	0	0	1	0	0.5	0.5	0.5	192.03	1744	1744;1907	0.011278	0.29472	0	0.5	0	1	NA	NA	NA	178	644
Q04447	Ckb	0	0	0	0	0	0	0	0	NA	NA	Q04447	Q04447	1	1	1	Creatine kinase B-type	Ckb	sp|Q04447|KCRB_MOUSE Creatine kinase B-type OS=Mus musculus OX=10090 GN=Ckb PE=1 SV=1	1	1	1	1	0	1	1	0	1	1	0	1	1	2.9	2.9	2.9	42.713	381	381	0.0080645	0.35438	0	2.9	2.9	2	NA	NA	NA	181	1098
Q3U9G9	Lbr	5224200	0	5224200	0	158310	0	158310	0	88	NA	Q3U9G9	Q3U9G9	1	1	1	Lamin-B receptor	Lbr	sp|Q3U9G9|LBR_MOUSE Delta(14)-sterol reductase LBR OS=Mus musculus OX=10090 GN=Lbr PE=1 SV=2	1	1	1	1	0	1	0	0	1	0	0	1	0	1.6	1.6	1.6	71.439	626	626	0	3.6793	0	1.6	0	1	NA	NA	NA	190	1152
Q3UHK6	Tenm4	0	0	0	0	0	0	0	0	NA	NA	Q3UHK6;Q3UHK6-4;Q3UHK6-2	Q3UHK6;Q3UHK6-4;Q3UHK6-2	1;1;1	1;1;1	1;1;1	Teneurin-4	Tenm4	sp|Q3UHK6|TEN4_MOUSE Teneurin-4 OS=Mus musculus OX=10090 GN=Tenm4 PE=1 SV=2;sp|Q3UHK6-4|TEN4_MOUSE Isoform 4 of Teneurin-4 OS=Mus musculus OX=10090 GN=Tenm4;sp|Q3UHK6-2|TEN4_MOUSE Isoform 2 of Teneurin-4 OS=Mus musculus OX=10090 GN=Tenm4	3	1	1	1	0	1	0	0	1	0	0	1	0	0.5	0.5	0.5	308.42	2771	2771;2796;2825	0	0.80297	0	0.5	0	0	NA	NA	NA	191	374
Q3V037	Gm136	0	0	0	0	0	0	0	0	NA	NA	Q3V037	Q3V037	1	1	1	Uncharacterized protein C6orf163 homolog	Gm136	sp|Q3V037|CF163_MOUSE Uncharacterized protein C6orf163 homolog OS=Mus musculus OX=10090 GN=Gm136 PE=2 SV=1	1	1	1	1	0	0	1	0	0	1	0	0	1	4.6	4.6	4.6	38.548	328	328	0.0085837	0.42592	0	0	4.6	0	NA	NA	NA	193	451
Q3V0Q1	Dnah12	0	0	0	0	0	0	0	0	NA	NA	Q3V0Q1	Q3V0Q1	1	1	1	Dynein heavy chain 12, axonemal	Dnah12	sp|Q3V0Q1|DYH12_MOUSE Dynein heavy chain 12, axonemal OS=Mus musculus OX=10090 GN=Dnah12 PE=1 SV=2	1	1	1	1	0	0	1	0	0	1	0	0	1	0.3	0.3	0.3	356.23	3086	3086	0.01	0.1896	0	0	0.3	0	NA	NA	NA	195	906
Q5DTZ6	Rnf150	39845000	0	39845000	0	2343900	0	2343900	0	29	NA	Q5DTZ6-2	Q5DTZ6-2	1	1	1			sp|Q5DTZ6-2|RN150_MOUSE Isoform 2 of RING finger protein 150 OS=Mus musculus OX=10090 GN=Rnf150	1	1	1	1	0	1	0	0	1	0	0	1	0	4.6	4.6	4.6	38.174	347	347	0.0049505	0.57101	0	4.6	0	2	NA	NA	NA	201	646
Q5SV66	Ccdc42	0	0	0	0	0	0	0	0	NA	NA	Q5SV66	Q5SV66	1	1	1	Coiled-coil domain-containing protein 42A	Ccdc42	sp|Q5SV66|CCD42_MOUSE Coiled-coil domain-containing protein 42 OS=Mus musculus OX=10090 GN=Ccdc42 PE=2 SV=2	1	1	1	1	0	0	1	0	0	1	0	0	1	3.8	3.8	3.8	37.988	316	316	0.0080972	0.3553	0	0	3.8	0	NA	NA	NA	203	187
Q60668	Hnrnpd	4281500	0	4281500	0	225340	0	225340	0	77	NA	Q60668-4;Q60668-3;Q60668-2;Q60668	Q60668-4;Q60668-3;Q60668-2;Q60668	1;1;1;1	1;1;1;1	1;1;1;1	Heterogeneous nuclear ribonucleoprotein D0	Hnrnpd	sp|Q60668-4|HNRPD_MOUSE Isoform 4 of Heterogeneous nuclear ribonucleoprotein D0 OS=Mus musculus OX=10090 GN=Hnrnpd;sp|Q60668-3|HNRPD_MOUSE Isoform 3 of Heterogeneous nuclear ribonucleoprotein D0 OS=Mus musculus OX=10090 GN=Hnrnpd;sp|Q60668-2|HNRPD_MOUSE Is	4	1	1	1	0	1	0	0	1	0	0	1	0	4.9	4.9	4.9	30.777	287	287;306;336;355	0.0097087	0.17866	0	4.9	0	2	NA	NA	NA	205	423
Q61038	Gpr65	0	0	0	0	0	0	0	0	NA	NA	Q61038	Q61038	1	1	1	Psychosine receptor	Gpr65	sp|Q61038|PSYR_MOUSE Psychosine receptor OS=Mus musculus OX=10090 GN=Gpr65 PE=2 SV=2	1	1	1	1	0	1	0	0	1	0	0	1	0	5.3	5.3	5.3	39.388	337	337	0	0.8782	0	5.3	0	0	NA	NA	NA	213	978
Q61171	Prdx2	7364100	466300	6897800	0	490940	31087	459860	0	58	NA	Q61171	Q61171	1	1	1	Peroxiredoxin-2	Prdx2	sp|Q61171|PRDX2_MOUSE Peroxiredoxin-2 OS=Mus musculus OX=10090 GN=Prdx2 PE=1 SV=3	1	1	1	1	1	1	0	1	1	0	1	1	0	5.6	5.6	5.6	21.778	198	198	0	0.8199	5.6	5.6	0	2	NA	NA	NA	215	801
Q61495	Dsg1a	6459600	0	6459600	0	129190	0	129190	0	91	NA	Q61495;Q7TSF1	Q61495;Q7TSF1	1;1	1;1	1;1	Desmoglein-1-alpha;Desmoglein-1-beta	Dsg1a;Dsg1b	sp|Q61495|DSG1A_MOUSE Desmoglein-1-alpha OS=Mus musculus OX=10090 GN=Dsg1a PE=2 SV=2;sp|Q7TSF1|DSG1B_MOUSE Desmoglein-1-beta OS=Mus musculus OX=10090 GN=Dsg1b PE=1 SV=1	2	1	1	1	0	1	0	0	1	0	0	1	0	1.5	1.5	1.5	114.6	1057	1057;1060	0	5.1418	0	1.5	0	1	NA	NA	NA	219	437
Q61656	Ddx5	0	0	0	0	0	0	0	0	NA	NA	Q61656	Q61656	1	1	1	Probable ATP-dependent RNA helicase DDX5	Ddx5	sp|Q61656|DDX5_MOUSE Probable ATP-dependent RNA helicase DDX5 OS=Mus musculus OX=10090 GN=Ddx5 PE=1 SV=2	1	1	1	1	0	1	0	0	1	0	0	1	0	3.6	3.6	3.6	69.289	614	614	0.0088496	0.45618	0	3.6	0	1	NA	NA	NA	221	1044
Q64127	Trim24	0	0	0	0	0	0	0	0	NA	NA	Q64127-2;Q64127	Q64127-2;Q64127	1;1	1;1	1;1	Transcription intermediary factor 1-alpha	Trim24	sp|Q64127-2|TIF1A_MOUSE Isoform Short of Transcription intermediary factor 1-alpha OS=Mus musculus OX=10090 GN=Trim24;sp|Q64127|TIF1A_MOUSE Transcription intermediary factor 1-alpha OS=Mus musculus OX=10090 GN=Trim24 PE=1 SV=1	2	1	1	1	0	0	1	0	0	1	0	0	1	2.5	2.5	2.5	112.84	1017	1017;1051	0.011538	0.30222	0	0	2.5	1	NA	NA	NA	231	0
Q69ZU6	Thsd7a	0	0	0	0	0	0	0	0	NA	NA	Q69ZU6	Q69ZU6	1	1	1	Thrombospondin type-1 domain-containing protein 7A	Thsd7a	sp|Q69ZU6|THS7A_MOUSE Thrombospondin type-1 domain-containing protein 7A OS=Mus musculus OX=10090 GN=Thsd7a PE=1 SV=2	1	1	1	1	0	1	0	0	1	0	0	1	0	0.6	0.6	0.6	183.53	1645	1645	0.0080321	0.34757	0	0.6	0	0	NA	NA	NA	235	174
Q69ZZ9	Kiaa0754	17711000	0	17711000	0	454130	0	454130	0	59	NA	Q69ZZ9	Q69ZZ9	1	1	1	Uncharacterized protein KIAA0754	Kiaa0754	sp|Q69ZZ9|K0754_MOUSE Uncharacterized protein KIAA0754 OS=Mus musculus OX=10090 GN=Kiaa0754 PE=2 SV=2	1	1	1	1	0	1	0	0	1	0	0	1	0	1.7	1.7	1.7	104.64	979	979	0	1.5232	0	1.7	0	6	NA	NA	NA	236	236
Q6NZA9	Taf9b	0	0	0	0	0	0	0	0	NA	NA	Q6NZA9	Q6NZA9	1	1	1	Transcription initiation factor TFIID subunit 9B	Taf9b	sp|Q6NZA9|TAF9B_MOUSE Transcription initiation factor TFIID subunit 9B OS=Mus musculus OX=10090 GN=Taf9b PE=1 SV=2	1	1	1	1	1	0	1	1	0	1	1	0	1	4	4	4	27.172	249	249	0.011152	0.28966	4	0	4	0	NA	NA	NA	239	667
Q6P1Y8	Inpp4b	2231500	2231500	0	0	33811	33811	0	0	NA	NA	Q6P1Y8	Q6P1Y8	1	1	1	Type II inositol 3,4-bisphosphate 4-phosphatase	Inpp4b	sp|Q6P1Y8|INP4B_MOUSE Type II inositol 3,4-bisphosphate 4-phosphatase OS=Mus musculus OX=10090 GN=Inpp4b PE=2 SV=1	1	1	1	1	1	0	0	1	0	0	1	0	0	1	1	1	104.53	924	924	0.0096463	0.17491	1	0	0	1	NA	NA	NA	241	192
Q6P5B0	Rrp12	0	0	0	0	0	0	0	0	NA	NA	Q6P5B0	Q6P5B0	1	1	1	RRP12-like protein	Rrp12	sp|Q6P5B0|RRP12_MOUSE RRP12-like protein OS=Mus musculus OX=10090 GN=Rrp12 PE=1 SV=1	1	1	1	1	0	0	1	0	0	1	0	0	1	1.8	1.8	1.8	143.13	1295	1295	0	1.2927	0	0	1.8	1	NA	NA	NA	243	68
Q6PAL8	Dennd5a	0	0	0	0	0	0	0	0	NA	NA	Q6PAL8	Q6PAL8	1	1	1	DENN domain-containing protein 5A	Dennd5a	sp|Q6PAL8|DEN5A_MOUSE DENN domain-containing protein 5A OS=Mus musculus OX=10090 GN=Dennd5a PE=1 SV=1	1	1	1	1	0	1	0	0	1	0	0	1	0	0.9	0.9	0.9	146.65	1287	1287	0	1.3311	0	0.9	0	0	NA	NA	NA	244	514
Q6PCP5	Mff	15163000	0	15163000	0	1083100	0	1083100	0	44	NA	Q6PCP5-4;Q6PCP5-3;Q6PCP5-2;Q6PCP5	Q6PCP5-4;Q6PCP5-3;Q6PCP5-2;Q6PCP5	1;1;1;1	1;1;1;1	1;1;1;1	Mitochondrial fission factor	Mff	sp|Q6PCP5-4|MFF_MOUSE Isoform 4 of Mitochondrial fission factor OS=Mus musculus OX=10090 GN=Mff;sp|Q6PCP5-3|MFF_MOUSE Isoform 3 of Mitochondrial fission factor OS=Mus musculus OX=10090 GN=Mff;sp|Q6PCP5-2|MFF_MOUSE Isoform 2 of Mitochondrial fission factor	4	1	1	1	0	1	0	0	1	0	0	1	0	7.3	7.3	7.3	25.073	218	218;238;239;291	0.0094937	0.16617	0	7.3	0	1	NA	NA	NA	245	460
Q6RT24	Cenpe	0	0	0	0	0	0	0	0	NA	NA	Q6RT24	Q6RT24	1	1	1	Centromere-associated protein E	Cenpe	sp|Q6RT24|CENPE_MOUSE Centromere-associated protein E OS=Mus musculus OX=10090 GN=Cenpe PE=1 SV=1	1	1	1	1	0	1	0	0	1	0	0	1	0	0.6	0.6	0.6	286.52	2474	2474	0	0.97636	0	0.6	0	0	NA	NA	NA	247	587
Q6ZPI0	Jade1	3088100	0	3088100	0	77202	0	77202	0	101	NA	Q6ZPI0-2;Q6ZPI0	Q6ZPI0-2;Q6ZPI0	1;1	1;1	1;1	Protein Jade-1	Jade1	sp|Q6ZPI0-2|JADE1_MOUSE Isoform 2 of Protein Jade-1 OS=Mus musculus OX=10090 GN=Jade1;sp|Q6ZPI0|JADE1_MOUSE Protein Jade-1 OS=Mus musculus OX=10090 GN=Jade1 PE=1 SV=2	2	1	1	1	0	1	0	0	1	0	0	1	0	3.3	3.3	3.3	58.125	510	510;834	0.008547	0.42033	0	3.3	0	1	NA	NA	NA	250	365
Q6ZPS6	Ankib1	4566100	0	4566100	0	69183	0	69183	0	102	NA	Q6ZPS6	Q6ZPS6	1	1	1	Ankyrin repeat and IBR domain-containing protein 1	Ankib1	sp|Q6ZPS6|AKIB1_MOUSE Ankyrin repeat and IBR domain-containing protein 1 OS=Mus musculus OX=10090 GN=Ankib1 PE=1 SV=2	1	1	1	1	0	1	0	0	1	0	0	1	0	1.8	1.8	1.8	121.87	1085	1085	0.0078431	0.31518	0	1.8	0	1	NA	NA	NA	251	202
Q6ZWY9	Hist1h2bc	12703000	0	12703000	0	1058600	0	1058600	0	45	NA	Q6ZWY9;Q64525;Q64478;P10854	Q6ZWY9;Q64525;Q64478;P10854	8;8;8;8	1;1;1;1	1;1;1;1	Histone H2B type 1-C/E/G;Histone H2B type 2-B;Histone H2B type 1-H;Histone H2B type 1-M	Hist1h2bc;Hist2h2bb;Hist1h2bh;Hist1h2bm	sp|Q6ZWY9|H2B1C_MOUSE Histone H2B type 1-C/E/G OS=Mus musculus OX=10090 GN=H2bc4 PE=1 SV=3;sp|Q64525|H2B2B_MOUSE Histone H2B type 2-B OS=Mus musculus OX=10090 GN=Hist2h2bb PE=1 SV=3;sp|Q64478|H2B1H_MOUSE Histone H2B type 1-H OS=Mus musculus OX=10090 GN=His	4	8	1	1	2	8	5	0	1	0	0	1	0	51.6	17.5	17.5	13.906	126	126;126;126;126	0	2.5292	15.9	51.6	35.7	1	NA	NA	NA	79	73;74;219;255;489;576;821;956
Q80U49	Cep170b	0	0	0	0	0	0	0	0	NA	NA	Q80U49	Q80U49	1	1	1	Centrosomal protein of 170 kDa protein B	Cep170b	sp|Q80U49|C170B_MOUSE Centrosomal protein of 170 kDa protein B OS=Mus musculus OX=10090 GN=Cep170b PE=1 SV=2	1	1	1	1	0	1	0	0	1	0	0	1	0	1.1	1.1	1.1	170.82	1574	1574	0.0079681	0.34672	0	1.1	0	0	NA	NA	NA	260	338
Q80UF9	Otop3	0	0	0	0	0	0	0	0	NA	NA	Q80UF9;Q80UF9-2	Q80UF9;Q80UF9-2	1;1	1;1	1;1	Otopetrin-3	Otop3	sp|Q80UF9|OTOP3_MOUSE Proton channel OTOP3 OS=Mus musculus OX=10090 GN=Otop3 PE=2 SV=2;sp|Q80UF9-2|OTOP3_MOUSE Isoform 2 of Proton channel OTOP3 OS=Mus musculus OX=10090 GN=Otop3	2	1	1	1	0	1	0	0	1	0	0	1	0	3.5	3.5	3.5	64.742	577	577;596	0.0087336	0.44029	0	3.5	0	0	NA	NA	NA	263	645
Q80XH1	Kxd1	0	0	0	0	0	0	0	0	NA	NA	Q80XH1	Q80XH1	1	1	1	KxDL motif-containing protein 1	Kxd1	sp|Q80XH1|KXDL1_MOUSE KxDL motif-containing protein 1 OS=Mus musculus OX=10090 GN=Kxd1 PE=1 SV=1	1	1	1	1	0	1	0	0	1	0	0	1	0	13	13	13	19.977	177	177	0.01145	0.30096	0	13	0	0	NA	NA	NA	266	745
Q80XK6	Atg2b	2256600	2256600	0	0	60989	60989	0	0	NA	NA	Q80XK6-5;Q80XK6	Q80XK6-5;Q80XK6	1;1	1;1	1;1	Autophagy-related protein 2 homolog B	Atg2b	sp|Q80XK6-5|ATG2B_MOUSE Isoform 3 of Autophagy-related protein 2 homolog B OS=Mus musculus OX=10090 GN=Atg2b;sp|Q80XK6|ATG2B_MOUSE Autophagy-related protein 2 homolog B OS=Mus musculus OX=10090 GN=Atg2b PE=1 SV=3	2	1	1	1	1	0	0	1	0	0	1	0	0	1.9	1.9	1.9	64.175	576	576;2075	0.0047847	0.5424	1.9	0	0	2	NA	NA	NA	268	684
Q80XL6	Acad11	0	0	0	0	0	0	0	0	NA	NA	Q80XL6	Q80XL6	1	1	1	Acyl-CoA dehydrogenase family member 11	Acad11	sp|Q80XL6|ACD11_MOUSE Acyl-CoA dehydrogenase family member 11 OS=Mus musculus OX=10090 GN=Acad11 PE=1 SV=2	1	1	1	1	0	1	0	0	1	0	0	1	0	2.7	2.7	2.7	87.365	779	779	0.0095847	0.16996	0	2.7	0	1	NA	NA	NA	269	431
Q80Y24	Prickle2	0	0	0	0	0	0	0	0	NA	NA	Q80Y24	Q80Y24	1	1	1	Prickle-like protein 2	Prickle2	sp|Q80Y24|PRIC2_MOUSE Prickle-like protein 2 OS=Mus musculus OX=10090 GN=Prickle2 PE=1 SV=3	1	1	1	1	1	0	1	1	0	1	1	0	1	1.3	1.3	1.3	95.78	845	845	0	0.93313	1.3	0	1.3	0	NA	NA	NA	270	709
Q8BGD4	Slco4c1	0	0	0	0	0	0	0	0	NA	NA	Q8BGD4	Q8BGD4	1	1	1	Solute carrier organic anion transporter family member 4C1	Slco4c1	sp|Q8BGD4|SO4C1_MOUSE Solute carrier organic anion transporter family member 4C1 OS=Mus musculus OX=10090 GN=Slco4c1 PE=1 SV=1	1	1	1	1	1	0	1	1	0	1	1	0	1	1.1	1.1	1.1	78.412	722	722	0.0088106	0.45074	1.1	0	1.1	2	NA	NA	NA	274	670
Q8BHY3	Ano1	0	0	0	0	0	0	0	0	NA	NA	Q8BHY3-2;Q8BHY3	Q8BHY3-2;Q8BHY3	1;1	1;1	1;1	Anoctamin-1	Ano1	sp|Q8BHY3-2|ANO1_MOUSE Isoform 2 of Anoctamin-1 OS=Mus musculus OX=10090 GN=Ano1;sp|Q8BHY3|ANO1_MOUSE Anoctamin-1 OS=Mus musculus OX=10090 GN=Ano1 PE=1 SV=2	2	1	1	1	0	1	0	0	1	0	0	1	0	1.5	1.5	1.5	110.49	956	956;960	0	1.2759	0	1.5	0	0	NA	NA	NA	277	812
Q8BMJ3	Eif1ax	3098300	0	3098300	0	258200	0	258200	0	73	NA	Q8BMJ3;Q60872	Q8BMJ3;Q60872	1;1	1;1	1;1	Eukaryotic translation initiation factor 1A, X-chromosomal;Eukaryotic translation initiation factor 1A	Eif1ax;Eif1a	sp|Q8BMJ3|IF1AX_MOUSE Eukaryotic translation initiation factor 1A, X-chromosomal OS=Mus musculus OX=10090 GN=Eif1ax PE=2 SV=3;sp|Q60872|IF1A_MOUSE Eukaryotic translation initiation factor 1A OS=Mus musculus OX=10090 GN=Eif1a PE=2 SV=3	2	1	1	1	0	1	0	0	1	0	0	1	0	6.9	6.9	6.9	16.46	144	144;144	0.009772	0.17971	0	6.9	0	1	NA	NA	NA	208	109
Q8BVY0	Rsl1d1	0	0	0	0	0	0	0	0	NA	NA	Q8BVY0	Q8BVY0	2	2	2	Ribosomal L1 domain-containing protein 1	Rsl1d1	sp|Q8BVY0|RL1D1_MOUSE Ribosomal L1 domain-containing protein 1 OS=Mus musculus OX=10090 GN=Rsl1d1 PE=1 SV=1	1	2	2	2	0	1	1	0	1	1	0	1	1	7.7	7.7	7.7	50.421	452	452	0	108.19	0	3.8	4	2	NA	NA	NA	282	64;101
Q8BX70	Vps13c	47217000	0	47217000	0	190390	0	190390	0	81	NA	Q8BX70-2;Q8BX70-3;Q8BX70	Q8BX70-2;Q8BX70-3;Q8BX70	1;1;1	1;1;1	1;1;1	Vacuolar protein sorting-associated protein 13C	Vps13c	sp|Q8BX70-2|VP13C_MOUSE Isoform 2 of Vacuolar protein sorting-associated protein 13C OS=Mus musculus OX=10090 GN=Vps13c;sp|Q8BX70-3|VP13C_MOUSE Isoform 3 of Vacuolar protein sorting-associated protein 13C OS=Mus musculus OX=10090 GN=Vps13c;sp|Q8BX70|VP13C_	3	1	1	1	0	1	0	0	1	0	0	1	0	1	1	1	405.82	3623	3623;3708;3748	0.0082645	0.36816	0	1	0	1	NA	NA	NA	284	739
Q8C006	Trim35	0	0	0	0	0	0	0	0	NA	NA	Q8C006	Q8C006	1	1	1	Tripartite motif-containing protein 35	Trim35	sp|Q8C006|TRI35_MOUSE Tripartite motif-containing protein 35 OS=Mus musculus OX=10090 GN=Trim35 PE=1 SV=2	1	1	1	1	0	1	0	0	1	0	0	1	0	3	3	3	57.345	501	501	0	0.85761	0	3	0	0	NA	NA	NA	286	608
Q8C166	Cpne1	0	0	0	0	0	0	0	0	NA	NA	Q8C166	Q8C166	1	1	1	Copine-1	Cpne1	sp|Q8C166|CPNE1_MOUSE Copine-1 OS=Mus musculus OX=10090 GN=Cpne1 PE=1 SV=1	1	1	1	1	1	0	0	1	0	0	1	0	0	3	3	3	58.886	536	536	0	0.94142	3	0	0	0	NA	NA	NA	288	162
Q8C1A9	Abhd18	0	0	0	0	0	0	0	0	NA	NA	Q8C1A9-3;Q8C1A9-2;Q8C1A9	Q8C1A9-3;Q8C1A9-2;Q8C1A9	1;1;1	1;1;1	1;1;1	Uncharacterized protein C4orf29 homolog		sp|Q8C1A9-3|ABD18_MOUSE Isoform 3 of Protein ABHD18 OS=Mus musculus OX=10090 GN=Abhd18;sp|Q8C1A9-2|ABD18_MOUSE Isoform 2 of Protein ABHD18 OS=Mus musculus OX=10090 GN=Abhd18;sp|Q8C1A9|ABD18_MOUSE Protein ABHD18 OS=Mus musculus OX=10090 GN=Abhd18 PE=2 SV=1	3	1	1	1	0	0	1	0	0	1	0	0	1	6.2	6.2	6.2	21.867	192	192;203;464	0.0082988	0.37507	0	0	6.2	0	NA	NA	NA	289	656
Q8C2A2	Tsen54	0	0	0	0	0	0	0	0	NA	NA	Q8C2A2-2;Q8C2A2	Q8C2A2-2;Q8C2A2	1;1	1;1	1;1	tRNA-splicing endonuclease subunit Sen54	Tsen54	sp|Q8C2A2-2|SEN54_MOUSE Isoform 2 of tRNA-splicing endonuclease subunit Sen54 OS=Mus musculus OX=10090 GN=Tsen54;sp|Q8C2A2|SEN54_MOUSE tRNA-splicing endonuclease subunit Sen54 OS=Mus musculus OX=10090 GN=Tsen54 PE=2 SV=2	2	1	1	1	0	1	0	0	1	0	0	1	0	3.7	3.7	3.7	54.853	486	486;525	0	0.94577	0	3.7	0	0	NA	NA	NA	290	805
Q8C4V4	Fbxl3	42991000	0	42991000	0	1482400	0	1482400	0	39	NA	Q8C4V4-2;Q8C4V4	Q8C4V4-2;Q8C4V4	1;1	1;1	1;1	F-box/LRR-repeat protein 3	Fbxl3	sp|Q8C4V4-2|FBXL3_MOUSE Isoform 2 of F-box/LRR-repeat protein 3 OS=Mus musculus OX=10090 GN=Fbxl3;sp|Q8C4V4|FBXL3_MOUSE F-box/LRR-repeat protein 3 OS=Mus musculus OX=10090 GN=Fbxl3 PE=1 SV=1	2	1	1	1	0	1	0	0	1	0	0	1	0	4.7	4.7	4.7	42.857	380	380;428	0.0089286	0.46966	0	4.7	0	1	NA	NA	NA	293	413
Q8C525	Mb21d2	0	0	0	0	0	0	0	0	NA	NA	Q8C525	Q8C525	1	1	1	Protein MB21D2	Mb21d2	sp|Q8C525|M21D2_MOUSE Protein MB21D2 OS=Mus musculus OX=10090 GN=Mb21d2 PE=1 SV=1	1	1	1	1	0	1	0	0	1	0	0	1	0	4.9	4.9	4.9	48.476	428	428	0	0.96321	0	4.9	0	1	NA	NA	NA	294	887
Q8CCK0	H2afy2	12249000	0	12249000	0	556770	0	556770	0	55	NA	Q8CCK0	Q8CCK0	4	3	3	Core histone macro-H2A.2	H2afy2	sp|Q8CCK0|H2AW_MOUSE Core histone macro-H2A.2 OS=Mus musculus OX=10090 GN=H2afy2 PE=1 SV=3	1	4	3	3	0	4	0	0	3	0	0	3	0	11	8.6	8.6	40.092	372	372	0.010638	0.24722	0	11	0	3	NA	NA	NA	295	48;432;615;817
Q8CE96	Trmt6	54050000	0	54050000	0	4913700	0	4913700	0	24	NA	Q8CE96-4;Q8CE96-3;Q8CE96	Q8CE96-4;Q8CE96-3;Q8CE96	1;1;1	1;1;1	1;1;1	tRNA (adenine(58)-N(1))-methyltransferase non-catalytic subunit TRM6	Trmt6	sp|Q8CE96-4|TRM6_MOUSE Isoform 4 of tRNA (adenine(58)-N(1))-methyltransferase non-catalytic subunit TRM6 OS=Mus musculus OX=10090 GN=Trmt6;sp|Q8CE96-3|TRM6_MOUSE Isoform 3 of tRNA (adenine(58)-N(1))-methyltransferase non-catalytic subunit TRM6 OS=Mus muscu	3	1	1	1	0	1	0	0	1	0	0	1	0	12.6	12.6	12.6	19.185	175	175;314;497	0.010274	0.2179	0	12.6	0	1	NA	NA	NA	296	46
Q8CEE6	Pask	0	0	0	0	0	0	0	0	NA	NA	Q8CEE6	Q8CEE6	1	1	1	PAS domain-containing serine/threonine-protein kinase	Pask	sp|Q8CEE6|PASK_MOUSE PAS domain-containing serine/threonine-protein kinase OS=Mus musculus OX=10090 GN=Pask PE=1 SV=3	1	1	1	1	0	1	0	0	1	0	0	1	0	0.9	0.9	0.9	151.25	1383	1383	0.010949	0.26553	0	0.9	0	1	NA	NA	NA	297	197
Q8CGC6	Rbm28	1784100	0	1784100	0	34310	0	34310	0	115	NA	Q8CGC6	Q8CGC6	1	1	1	RNA-binding protein 28	Rbm28	sp|Q8CGC6|RBM28_MOUSE RNA-binding protein 28 OS=Mus musculus OX=10090 GN=Rbm28 PE=1 SV=4	1	1	1	1	0	1	0	0	1	0	0	1	0	2.9	2.9	2.9	84.213	750	750	0	4.3214	0	2.9	0	1	NA	NA	NA	299	741
Q8CHY7	Ttc23	0	0	0	0	0	0	0	0	NA	NA	Q8CHY7-2;Q8CHY7	Q8CHY7-2;Q8CHY7	1;1	1;1	1;1	Tetratricopeptide repeat protein 23	Ttc23	sp|Q8CHY7-2|TTC23_MOUSE Isoform 2 of Tetratricopeptide repeat protein 23 OS=Mus musculus OX=10090 GN=Ttc23;sp|Q8CHY7|TTC23_MOUSE Tetratricopeptide repeat protein 23 OS=Mus musculus OX=10090 GN=Ttc23 PE=1 SV=1	2	1	1	1	0	1	0	0	1	0	0	1	0	7.9	7.9	7.9	30.561	277	277;488	0.0081301	0.35894	0	7.9	0	0	NA	NA	NA	302	169
Q8JZX3	Poc1a	0	0	0	0	0	0	0	0	NA	NA	Q8JZX3-3;Q8JZX3-2;Q8JZX3	Q8JZX3-3;Q8JZX3-2;Q8JZX3	1;1;1	1;1;1	1;1;1	POC1 centriolar protein homolog A	Poc1a	sp|Q8JZX3-3|POC1A_MOUSE Isoform 3 of POC1 centriolar protein homolog A OS=Mus musculus OX=10090 GN=Poc1a;sp|Q8JZX3-2|POC1A_MOUSE Isoform 2 of POC1 centriolar protein homolog A OS=Mus musculus OX=10090 GN=Poc1a;sp|Q8JZX3|POC1A_MOUSE POC1 centriolar protein	3	1	1	1	0	0	1	0	0	1	0	0	1	4.8	4.8	4.8	39.744	356	356;357;405	0.010453	0.23124	0	0	4.8	0	NA	NA	NA	304	385
Q8K409	Polb	21404000	0	21404000	0	891840	0	891840	0	49	NA	Q8K409	Q8K409	1	1	1	DNA polymerase beta	Polb	sp|Q8K409|DPOLB_MOUSE DNA polymerase beta OS=Mus musculus OX=10090 GN=Polb PE=1 SV=3	1	1	1	1	0	1	0	0	1	0	0	1	0	1.8	1.8	1.8	38.287	335	335	0.01049	0.23752	0	1.8	0	1	NA	NA	NA	309	1008
Q8R0Z5	Slc25a28	0	0	0	0	0	0	0	0	NA	NA	Q8R0Z5	Q8R0Z5	1	1	1	Mitoferrin-2	Slc25a28	sp|Q8R0Z5|MFRN2_MOUSE Mitoferrin-2 OS=Mus musculus OX=10090 GN=Slc25a28 PE=2 SV=1	1	1	1	1	0	1	0	0	1	0	0	1	0	1.6	1.6	1.6	39.357	364	364	0.0045872	0.4951	0	1.6	0	1	NA	NA	NA	312	665
Q8R1F1	Fam129b	0	0	0	0	0	0	0	0	NA	NA	Q8R1F1	Q8R1F1	1	1	1	Niban-like protein 1	Fam129b	sp|Q8R1F1|NIBA2_MOUSE Protein Niban 2 OS=Mus musculus OX=10090 GN=Niban2 PE=1 SV=2	1	1	1	1	0	0	1	0	0	1	0	0	1	2.3	2.3	2.3	84.818	749	749	0.0083682	0.37756	0	0	2.3	0	NA	NA	NA	314	270
Q8VDU5	Snrk	0	0	0	0	0	0	0	0	NA	NA	Q8VDU5	Q8VDU5	1	1	1	SNF-related serine/threonine-protein kinase	Snrk	sp|Q8VDU5|SNRK_MOUSE SNF-related serine/threonine-protein kinase OS=Mus musculus OX=10090 GN=Snrk PE=1 SV=1	1	1	1	1	0	1	0	0	1	0	0	1	0	1.7	1.7	1.7	81.912	748	748	0.011407	0.29743	0	1.7	0	0	NA	NA	NA	318	1064
Q8VIJ6	Sfpq	3454600	0	3454600	0	80340	0	80340	0	99	NA	Q8VIJ6	Q8VIJ6	2	2	2	Splicing factor, proline- and glutamine-rich	Sfpq	sp|Q8VIJ6|SFPQ_MOUSE Splicing factor, proline- and glutamine-rich OS=Mus musculus OX=10090 GN=Sfpq PE=1 SV=1	1	2	2	2	0	2	0	0	2	0	0	2	0	5	5	5	75.441	699	699	0	5.0425	0	5	0	1	NA	NA	NA	324	743;846
Q91V24	Abca7	0	0	0	0	0	0	0	0	NA	NA	Q91V24	Q91V24	1	1	1	ATP-binding cassette sub-family A member 7	Abca7	sp|Q91V24|ABCA7_MOUSE ATP-binding cassette sub-family A member 7 OS=Mus musculus OX=10090 GN=Abca7 PE=1 SV=1	1	1	1	1	1	0	0	1	0	0	1	0	0	0.4	0.4	0.4	236.88	2159	2159	0.0079051	0.33209	0.4	0	0	0	NA	NA	NA	325	222
Q921E6	Eed	27239000	0	27239000	0	756630	0	756630	0	51	NA	Q921E6-2	Q921E6-2	17	2	2	Polycomb protein EED	Eed	sp|Q921E6-2|EED_MOUSE Isoform 2 of Polycomb protein EED OS=Mus musculus OX=10090 GN=Eed	1	17	2	2	0	15	5	0	2	0	0	2	0	32.6	4.2	4.2	56.194	500	500	0	2.6588	0	30.8	12.4	3	NA	NA	NA	333	157;163;195;208;254;268;269;288;305;402;430;637;657;658;750;751;1023
Q921N6	Ddx27	1699900	0	1699900	0	33332	0	33332	0	116	NA	Q921N6	Q921N6	1	1	1	Probable ATP-dependent RNA helicase DDX27	Ddx27	sp|Q921N6|DDX27_MOUSE Probable ATP-dependent RNA helicase DDX27 OS=Mus musculus OX=10090 GN=Ddx27 PE=1 SV=3	1	1	1	1	0	1	0	0	1	0	0	1	0	1.8	1.8	1.8	85.938	760	760	0.0053191	0.66425	0	1.8	0	1	NA	NA	NA	334	231
Q922K7	Nop2	2385600	0	2385600	0	49699	0	49699	0	111	NA	Q922K7	Q922K7	1	1	1	Probable 28S rRNA (cytosine-C(5))-methyltransferase	Nop2	sp|Q922K7|NOP2_MOUSE Probable 28S rRNA (cytosine-C(5))-methyltransferase OS=Mus musculus OX=10090 GN=Nop2 PE=1 SV=1	1	1	1	1	0	1	0	0	1	0	0	1	0	1.9	1.9	1.9	86.751	793	793	0.0051282	0.60995	0	1.9	0	1	NA	NA	NA	335	140
Q99020	Hnrnpab	4774400	0	4774400	0	251290	0	251290	0	75	NA	Q99020	Q99020	1	1	1	Heterogeneous nuclear ribonucleoprotein A/B	Hnrnpab	sp|Q99020|ROAA_MOUSE Heterogeneous nuclear ribonucleoprotein A/B OS=Mus musculus OX=10090 GN=Hnrnpab PE=1 SV=1	1	1	1	1	0	1	0	0	1	0	0	1	0	4.6	4.6	4.6	30.831	285	285	0	0.71004	0	4.6	0	1	NA	NA	NA	337	275
Q99KW3	Triobp	0	0	0	0	0	0	0	0	NA	NA	Q99KW3-1;Q99KW3-4;Q99KW3;Q99KW3-2	Q99KW3-1;Q99KW3-4;Q99KW3;Q99KW3-2	1;1;1;1	1;1;1;1	1;1;1;1	TRIO and F-actin-binding protein	Triobp	sp|Q99KW3-1|TARA_MOUSE Isoform 1 of TRIO and F-actin-binding protein OS=Mus musculus OX=10090 GN=Triobp;sp|Q99KW3-4|TARA_MOUSE Isoform 4 of TRIO and F-actin-binding protein OS=Mus musculus OX=10090 GN=Triobp;sp|Q99KW3|TARA_MOUSE TRIO and F-actin-binding pr	4	1	1	1	0	0	1	0	0	1	0	0	1	2.9	2.9	2.9	66.979	580	580;1968;2014;2018	0.0052632	0.65305	0	0	2.9	0	NA	NA	NA	340	614
Q99PR8	Hspb2	11425000	0	11425000	0	952100	0	952100	0	47	NA	Q99PR8	Q99PR8	1	1	1	Heat shock protein beta-2	Hspb2	sp|Q99PR8|HSPB2_MOUSE Heat shock protein beta-2 OS=Mus musculus OX=10090 GN=Hspb2 PE=1 SV=2	1	1	1	1	0	1	0	0	1	0	0	1	0	3.3	3.3	3.3	20.374	182	182	0.004878	0.56486	0	3.3	0	1	NA	NA	NA	346	43
Q99PU5	Acsbg1	1753300	0	1753300	0	41745	0	41745	0	113	NA	Q99PU5	Q99PU5	1	1	1	Long-chain-fatty-acid--CoA ligase ACSBG1	Acsbg1	sp|Q99PU5|ACBG1_MOUSE Long-chain-fatty-acid--CoA ligase ACSBG1 OS=Mus musculus OX=10090 GN=Acsbg1 PE=1 SV=1	1	1	1	1	0	1	0	0	1	0	0	1	0	1.2	1.2	1.2	80.425	721	721	0.0047619	0.52034	0	1.2	0	2	NA	NA	NA	347	845
Q9CW79	Golga1	0	0	0	0	0	0	0	0	NA	NA	Q9CW79-2;Q9CW79	Q9CW79-2;Q9CW79	1;1	1;1	1;1	Golgin subfamily A member 1	Golga1	sp|Q9CW79-2|GOGA1_MOUSE Isoform 2 of Golgin subfamily A member 1 OS=Mus musculus OX=10090 GN=Golga1;sp|Q9CW79|GOGA1_MOUSE Golgin subfamily A member 1 OS=Mus musculus OX=10090 GN=Golga1 PE=1 SV=2	2	1	1	1	0	1	0	0	1	0	0	1	0	1.6	1.6	1.6	84.299	733	733;758	0.010204	0.21424	0	1.6	0	1	NA	NA	NA	352	791
Q9CWF2	Tubb2b	540620	540620	0	0	24574	24574	0	0	NA	NA	Q9CWF2;Q7TMM9;P68372	Q9CWF2;Q7TMM9;P68372	1;1;1	1;1;1	1;1;1	Tubulin beta-2B chain;Tubulin beta-2A chain;Tubulin beta-4B chain	Tubb2b;Tubb2a;Tubb4b	sp|Q9CWF2|TBB2B_MOUSE Tubulin beta-2B chain OS=Mus musculus OX=10090 GN=Tubb2b PE=1 SV=1;sp|Q7TMM9|TBB2A_MOUSE Tubulin beta-2A chain OS=Mus musculus OX=10090 GN=Tubb2a PE=1 SV=1;sp|P68372|TBB4B_MOUSE Tubulin beta-4B chain OS=Mus musculus OX=10090 GN=Tubb4b	3	1	1	1	1	0	0	1	0	0	1	0	0	3.8	3.8	3.8	49.953	445	445;445;445	0.0050505	0.58819	3.8	0	0	1	NA	NA	NA	166	690
Q9D0K2	Oxct1	0	0	0	0	0	0	0	0	NA	NA	Q9D0K2	Q9D0K2	1	1	1	Succinyl-CoA:3-ketoacid coenzyme A transferase 1, mitochondrial	Oxct1	sp|Q9D0K2|SCOT1_MOUSE Succinyl-CoA:3-ketoacid coenzyme A transferase 1, mitochondrial OS=Mus musculus OX=10090 GN=Oxct1 PE=1 SV=1	1	1	1	1	0	1	0	0	1	0	0	1	0	2.9	2.9	2.9	55.988	520	520	0.0098361	0.18097	0	2.9	0	0	NA	NA	NA	359	344
Q9D154	Serpinb1a	0	0	0	0	0	0	0	0	NA	NA	Q9D154;Q8VHP7	Q9D154;Q8VHP7	1;1	1;1	1;1	Leukocyte elastase inhibitor A;Leukocyte elastase inhibitor B	Serpinb1a;Serpinb1b	sp|Q9D154|ILEUA_MOUSE Leukocyte elastase inhibitor A OS=Mus musculus OX=10090 GN=Serpinb1a PE=1 SV=1;sp|Q8VHP7|ILEUB_MOUSE Leukocyte elastase inhibitor B OS=Mus musculus OX=10090 GN=Serpinb1b PE=1 SV=1	2	1	1	1	0	1	0	0	1	0	0	1	0	2.4	2.4	2.4	42.574	379	379;382	0.010791	0.25845	0	2.4	0	0	NA	NA	NA	322	1046
Q9D495	Syce1	10455000	0	10455000	0	373400	0	373400	0	67	NA	Q9D495	Q9D495	1	1	1	Synaptonemal complex central element protein 1	Syce1	sp|Q9D495|SYCE1_MOUSE Synaptonemal complex central element protein 1 OS=Mus musculus OX=10090 GN=Syce1 PE=1 SV=1	1	1	1	1	0	1	0	0	1	0	0	1	0	5.2	5.2	5.2	38.205	329	329	0.010601	0.24236	0	5.2	0	1	NA	NA	NA	364	350
Q9D5A0	Spesp1	0	0	0	0	0	0	0	0	NA	NA	Q9D5A0	Q9D5A0	1	1	1	Sperm equatorial segment protein 1	Spesp1	sp|Q9D5A0|SPESP_MOUSE Sperm equatorial segment protein 1 OS=Mus musculus OX=10090 GN=Spesp1 PE=1 SV=2	1	1	1	1	0	1	0	0	1	0	0	1	0	5.3	5.3	5.3	44.701	399	399	0.0053763	0.67872	0	5.3	0	0	NA	NA	NA	365	1034
Q9D7M1	Gid8	0	0	0	0	0	0	0	0	NA	NA	Q9D7M1	Q9D7M1	1	1	1	Glucose-induced degradation protein 8 homolog	Gid8	sp|Q9D7M1|GID8_MOUSE Glucose-induced degradation protein 8 homolog OS=Mus musculus OX=10090 GN=Gid8 PE=1 SV=1	1	1	1	1	0	1	0	0	1	0	0	1	0	7.9	7.9	7.9	26.778	228	228	0.0090498	0.48052	0	7.9	0	0	NA	NA	NA	368	700
Q9D8B3	Chmp4b	0	0	0	0	0	0	0	0	NA	NA	Q9D8B3	Q9D8B3	1	1	1	Charged multivesicular body protein 4b	Chmp4b	sp|Q9D8B3|CHM4B_MOUSE Charged multivesicular body protein 4b OS=Mus musculus OX=10090 GN=Chmp4b PE=1 SV=2	1	1	1	1	1	0	0	1	0	0	1	0	0	6.2	6.2	6.2	24.936	224	224	0.0084746	0.41511	6.2	0	0	0	NA	NA	NA	369	698
Q9D8E6	Rpl4	37368000	0	37368000	0	1132400	0	1132400	0	42	NA	Q9D8E6	Q9D8E6	2	2	2	60S ribosomal protein L4	Rpl4	sp|Q9D8E6|RL4_MOUSE 60S ribosomal protein L4 OS=Mus musculus OX=10090 GN=Rpl4 PE=1 SV=3	1	2	2	2	0	2	0	0	2	0	0	2	0	5.7	5.7	5.7	47.153	419	419	0	43.02	0	5.7	0	2	NA	NA	NA	370	495;728
Q9ER58	Spock2	4506400	0	4506400	0	145370	0	145370	0	90	NA	Q9ER58	Q9ER58	1	1	1	Testican-2	Spock2	sp|Q9ER58|TICN2_MOUSE Testican-2 OS=Mus musculus OX=10090 GN=Spock2 PE=1 SV=1	1	1	1	1	0	1	0	0	1	0	0	1	0	2.4	2.4	2.4	46.863	423	423	0.011194	0.29012	0	2.4	0	0	NA	NA	NA	375	155
Q9JL96	Ctsm	0	0	0	0	0	0	0	0	NA	NA	Q9JL96	Q9JL96	1	1	1	Cathepsin M	Ctsm	sp|Q9JL96|CATM_MOUSE Cathepsin M OS=Mus musculus OX=10090 GN=Ctsm PE=2 SV=1	1	1	1	1	0	1	0	0	1	0	0	1	0	5.1	5.1	5.1	37.409	333	333	0.0095238	0.16724	0	5.1	0	2	NA	NA	NA	380	764
Q9JLF6	Tgm1	0	0	0	0	0	0	0	0	NA	NA	Q9JLF6	Q9JLF6	2	2	2	Protein-glutamine gamma-glutamyltransferase K	Tgm1	sp|Q9JLF6|TGM1_MOUSE Protein-glutamine gamma-glutamyltransferase K OS=Mus musculus OX=10090 GN=Tgm1 PE=1 SV=2	1	2	2	2	0	2	0	0	2	0	0	2	0	2.1	2.1	2.1	89.825	815	815	0.011236	0.29223	0	2.1	0	2	NA	NA	NA	381	299;1083
Q9JLM8	Dclk1	0	0	0	0	0	0	0	0	NA	NA	Q9JLM8	Q9JLM8	1	1	1	Serine/threonine-protein kinase DCLK1	Dclk1	sp|Q9JLM8|DCLK1_MOUSE Serine/threonine-protein kinase DCLK1 OS=Mus musculus OX=10090 GN=Dclk1 PE=1 SV=1	1	1	1	1	1	0	0	1	0	0	1	0	0	1.9	1.9	1.9	84.152	756	756	0.011111	0.27551	1.9	0	0	0	NA	NA	NA	382	781
Q9JLV2	Trpc4ap	1498500	1498500	0	0	26289	26289	0	0	NA	NA	Q9JLV2-2;Q9JLV2	Q9JLV2-2;Q9JLV2	1;1	1;1	1;1	Short transient receptor potential channel 4-associated protein	Trpc4ap	sp|Q9JLV2-2|TP4AP_MOUSE Isoform 2 of Short transient receptor potential channel 4-associated protein OS=Mus musculus OX=10090 GN=Trpc4ap;sp|Q9JLV2|TP4AP_MOUSE Short transient receptor potential channel 4-associated protein OS=Mus musculus OX=10090 GN=Trpc4	2	1	1	1	1	0	0	1	0	0	1	0	0	1.1	1.1	1.1	89.913	789	789;797	0.010067	0.19833	1.1	0	0	1	NA	NA	NA	383	564
Q9JMH9	Myo18a	0	0	0	0	0	0	0	0	NA	NA	Q9JMH9-5;Q9JMH9-7;Q9JMH9-2;Q9JMH9-4;Q9JMH9-1;Q9JMH9;Q9JMH9-6	Q9JMH9-5;Q9JMH9-7;Q9JMH9-2;Q9JMH9-4;Q9JMH9-1;Q9JMH9;Q9JMH9-6	1;1;1;1;1;1;1	1;1;1;1;1;1;1	1;1;1;1;1;1;1	Unconventional myosin-XVIIIa	Myo18a	sp|Q9JMH9-5|MY18A_MOUSE Isoform 5 of Unconventional myosin-XVIIIa OS=Mus musculus OX=10090 GN=Myo18a;sp|Q9JMH9-7|MY18A_MOUSE Isoform 7 of Unconventional myosin-XVIIIa OS=Mus musculus OX=10090 GN=Myo18a;sp|Q9JMH9-2|MY18A_MOUSE Isoform 2 of Unconventional my	7	1	1	1	0	1	0	0	1	0	0	1	0	1.1	1.1	1.1	194.04	1704	1704;1716;1719;1998;2035;2050;2062	0.010526	0.24015	0	1.1	0	0	NA	NA	NA	384	479
Q9QXZ0	Macf1	0	0	0	0	0	0	0	0	NA	NA	Q9QXZ0-3;Q9QXZ0-2;Q9QXZ0-4;Q9QXZ0	Q9QXZ0-3;Q9QXZ0-2;Q9QXZ0-4;Q9QXZ0	1;1;1;1	1;1;1;1	1;1;1;1	Microtubule-actin cross-linking factor 1	Macf1	sp|Q9QXZ0-3|MACF1_MOUSE Isoform 3 of Microtubule-actin cross-linking factor 1 OS=Mus musculus OX=10090 GN=Macf1;sp|Q9QXZ0-2|MACF1_MOUSE Isoform 2 of Microtubule-actin cross-linking factor 1 OS=Mus musculus OX=10090 GN=Macf1;sp|Q9QXZ0-4|MACF1_MOUSE Isoform	4	1	1	1	0	1	0	0	1	0	0	1	0	0.3	0.3	0.3	601.74	5270	5270;5327;5478;7354	0.0048309	0.54976	0	0.3	0	0	NA	NA	NA	386	519
Q9WVQ5	Apip	0	0	0	0	0	0	0	0	NA	NA	Q9WVQ5	Q9WVQ5	1	1	1	Methylthioribulose-1-phosphate dehydratase	Apip	sp|Q9WVQ5|MTNB_MOUSE Methylthioribulose-1-phosphate dehydratase OS=Mus musculus OX=10090 GN=Apip PE=1 SV=1	1	1	1	1	0	1	0	0	1	0	0	1	0	8.3	8.3	8.3	26.949	241	241	0.0083333	0.37585	0	8.3	0	1	NA	NA	NA	392	1137
Q9Z180	Setbp1	0	0	0	0	0	0	0	0	NA	NA	Q9Z180	Q9Z180	1	1	1	SET-binding protein	Setbp1	sp|Q9Z180|SETBP_MOUSE SET-binding protein OS=Mus musculus OX=10090 GN=Setbp1 PE=1 SV=4	1	1	1	1	0	1	0	0	1	0	0	1	0	0.6	0.6	0.6	173.08	1582	1582	0.0055249	0.69469	0	0.6	0	0	NA	NA	NA	394	189
Q9Z1B7	Mapk13	46935000	0	46935000	0	1877400	0	1877400	0	34	NA	Q9Z1B7	Q9Z1B7	1	1	1	Mitogen-activated protein kinase 13	Mapk13	sp|Q9Z1B7|MK13_MOUSE Mitogen-activated protein kinase 13 OS=Mus musculus OX=10090 GN=Mapk13 PE=1 SV=2	1	1	1	1	0	1	0	0	1	0	0	1	0	2.5	2.5	2.5	42.071	366	366	0.0086957	0.43817	0	2.5	0	0	NA	NA	NA	395	994
Q9Z207	Diaph3	0	0	0	0	0	0	0	0	NA	NA	Q9Z207	Q9Z207	1	1	1	Protein diaphanous homolog 3	Diaph3	sp|Q9Z207|DIAP3_MOUSE Protein diaphanous homolog 3 OS=Mus musculus OX=10090 GN=Diaph3 PE=1 SV=1	1	1	1	1	0	0	1	0	0	1	0	0	1	1.4	1.4	1.4	133.68	1171	1171	0.010381	0.223	0	0	1.4	0	NA	NA	NA	396	544
Q9Z2E4	Ppp1r17	0	0	0	0	0	0	0	0	NA	NA	Q9Z2E4	Q9Z2E4	1	1	1	Protein phosphatase 1 regulatory subunit 17	Ppp1r17	sp|Q9Z2E4|PPR17_MOUSE Protein phosphatase 1 regulatory subunit 17 OS=Mus musculus OX=10090 GN=Ppp1r17 PE=1 SV=1	1	1	1	1	0	0	1	0	0	1	0	0	1	13.8	13.8	13.8	17.815	159	159	0.010753	0.25381	0	0	13.8	0	NA	NA	NA	400	953
Q9Z2Q2	Knop1	0	0	0	0	0	0	0	0	NA	NA	Q9Z2Q2-3;Q9Z2Q2-2;Q9Z2Q2	Q9Z2Q2-3;Q9Z2Q2-2;Q9Z2Q2	1;1;1	1;1;1	1;1;1	Lysine-rich nucleolar protein 1	Knop1	sp|Q9Z2Q2-3|KNOP1_MOUSE Isoform 3 of Lysine-rich nucleolar protein 1 OS=Mus musculus OX=10090 GN=Knop1;sp|Q9Z2Q2-2|KNOP1_MOUSE Isoform 2 of Lysine-rich nucleolar protein 1 OS=Mus musculus OX=10090 GN=Knop1;sp|Q9Z2Q2|KNOP1_MOUSE Lysine-rich nucleolar protei	3	1	1	1	0	0	1	0	0	1	0	0	1	5.1	5.1	5.1	33.312	295	295;318;478	0.009009	0.48007	0	0	5.1	1	NA	NA	NA	401	940
Q9Z315	Sart1	0	0	0	0	0	0	0	0	NA	NA	Q9Z315	Q9Z315	1	1	1	U4/U6.U5 tri-snRNP-associated protein 1	Sart1	sp|Q9Z315|SNUT1_MOUSE U4/U6.U5 tri-snRNP-associated protein 1 OS=Mus musculus OX=10090 GN=Sart1 PE=1 SV=1	1	1	1	1	0	0	1	0	0	1	0	0	1	2	2	2	90.884	806	806	0.0095541	0.16893	0	0	2	1	NA	NA	NA	404	92
[truncated: 12 more columns]
