# Supplementary material for: Protease‐resistant streptavidin for interaction proteomics
Source: Mol Syst Biol. 2020 May 13;16(5):e9370. doi: 10.15252/msb.20199370 (PMC7218406; doi:10.15252/msb.20199370)
Supplement: Supplementary file 3 — Dataset EV2 [file MSB-16-e9370-s003.xlsx]

## Sheet: SEC61B-BioID
Dataset EV2: SEC61B-BioID. The tagged protein (SEC61B) was highlighted.
Protein IDs	Majority protein IDs	Peptide counts (all)	Peptide counts (razor+unique)	Peptide counts (unique)	Protein names	Gene names	Fasta headers	Ctr_prS_IDed	Ctr_wtS_IDed	Sec_prS_IDed	Sec_wtS_IDed	Unique peptides Ctr_prS_R1	Unique peptides Ctr_prS_R2	Unique peptides Ctr_prS_R3	Unique peptides Ctr_wtS_R1	Unique peptides Ctr_wtS_R2	Unique peptides Ctr_wtS_R3	Unique peptides Sec_prS_R1	Unique peptides Sec_prS_R2	Unique peptides Sec_prS_R3	Unique peptides Sec_wtS_R1	Unique peptides Sec_wtS_R2	Unique peptides Sec_wtS_R3	Intensity Ctr_prS_R1	Intensity Ctr_prS_R2	Intensity Ctr_prS_R3	Intensity Ctr_wtS_R1	Intensity Ctr_wtS_R2	Intensity Ctr_wtS_R3	Intensity Sec_prS_R1	Intensity Sec_prS_R2	Intensity Sec_prS_R3	Intensity Sec_wtS_R1	Intensity Sec_wtS_R2	Intensity Sec_wtS_R3	iBAQ Ctr_prS_R1	iBAQ Ctr_prS_R2	iBAQ Ctr_prS_R3	iBAQ Ctr_prS_average	iBAQ Ctr_prS_SD	iBAQ Ctr_wtS_R1	iBAQ Ctr_wtS_R2	iBAQ Ctr_wtS_R3	iBAQ Ctr_wtS_average	iBAQ Ctr_wtS_SD	iBAQ Sec_prS_R1	iBAQ Sec_prS_R2	iBAQ Sec_prS_R3	iBAQ Sec_prS_average
B4DZG6;Q9BTX1	B4DZG6;Q9BTX1	2;2	2;2	2;2	Nucleoporin NDC1	NDC1	tr|B4DZG6|B4DZG6_HUMAN cDNA FLJ53254, highly similar to Nucleoporin NDC1 OS=Homo sapiens PE=2 SV=1;sp|Q9BTX1|NDC1_HUMAN Nucleoporin NDC1 OS=Homo sapiens GN=NDC1 PE=1 SV=2	0	0	3	2	0	0	0	0	0	0	1	2	1	1	0	1	0	0	0	0	0	0	4443900	12718000	3404900	1550000	0	0	0	0	0	0	0	0	0	0	0	0	246880	706560	189160	380867
A0A087WYW6;Q96A33;J3QR89	A0A087WYW6;Q96A33;J3QR89	10;10;7	10;10;7	10;10;7	Coiled-coil domain-containing protein 47	CCDC47	tr|A0A087WYW6|A0A087WYW6_HUMAN Coiled-coil domain-containing protein 47 OS=Homo sapiens GN=CCDC47 PE=1 SV=1;sp|Q96A33|CCD47_HUMAN Coiled-coil domain-containing protein 47 OS=Homo sapiens GN=CCDC47 PE=1 SV=1;tr|J3QR89|J3QR89_HUMAN Uncharacterized protein (F	0	0	3	3	0	0	0	0	0	0	8	8	4	6	5	5	0	0	0	0	0	0	315460000	211030000	195370000	25419000	39706000	37583000	0	0	0	0	0	0	0	0	0	0	28678000	19185000	17761000	2.18747e+07
E5RFM9;R4GMT7;B4E302;O75410;B7Z3G3;B4E0Z9;H0YAY0;E7EVI4;B4DH49;Q5HYH0;E7ET87;B4DHF7;E5RJU4;E5RJG6	E5RFM9;R4GMT7;B4E302;O75410;B7Z3G3;B4E0Z9;H0YAY0;E7EVI4;B4DH49;Q5HYH0;E7ET87;B4DHF7;E5RJU4	11;11;11;11;7;7;7;7;7;7;7;7;6;2	11;11;11;11;7;7;7;7;7;7;7;7;6;2	11;11;11;11;7;7;7;7;7;7;7;7;6;2	Transforming acidic coiled-coil-containing protein 1	TACC1;DKFZp686K18126	tr|E5RFM9|E5RFM9_HUMAN Transforming acidic coiled-coil-containing protein 1 (Fragment) OS=Homo sapiens GN=TACC1 PE=1 SV=1;tr|R4GMT7|R4GMT7_HUMAN Transforming acidic coiled-coil-containing protein 1 OS=Homo sapiens GN=TACC1 PE=1 SV=1;tr|B4E302|B4E302_HUMAN	0	0	3	3	0	0	0	0	0	0	8	8	9	5	7	8	0	0	0	0	0	0	163000000	147830000	126810000	27804000	23653000	25241000	0	0	0	0	0	0	0	0	0	0	6037100	5475400	4696900	5.40313e+06
A0A024RBB9;Q9Y2U8;B4E2K7	A0A024RBB9;Q9Y2U8;B4E2K7	3;3;2	3;3;2	3;3;2	Inner nuclear membrane protein Man1	LEMD3	tr|A0A024RBB9|A0A024RBB9_HUMAN LEM domain containing 3, isoform CRA_a OS=Homo sapiens GN=LEMD3 PE=4 SV=1;sp|Q9Y2U8|MAN1_HUMAN Inner nuclear membrane protein Man1 OS=Homo sapiens GN=LEMD3 PE=1 SV=2;tr|B4E2K7|B4E2K7_HUMAN cDNA FLJ56676, highly similar to Inn	0	0	3	2	0	0	0	0	0	0	2	1	2	1	0	1	0	0	0	0	0	0	15517000	2998600	16359000	4846000	0	1478200	0	0	0	0	0	0	0	0	0	0	298410	57665	314600	223558
A0A024RBE7;P42167;G5E972;P42166;H0YJH7;Q9P1N8	A0A024RBE7;P42167;G5E972;P42166	46;46;40;23;21;10	46;46;40;23;21;10	9;9;3;0;3;0	Lamina-associated polypeptide 2, isoforms beta/gamma;Thymopoietin;Thymopentin;Lamina-associated polypeptide 2, isoform alpha;Thymopoietin;Thymopentin	TMPO	tr|A0A024RBE7|A0A024RBE7_HUMAN Thymopoietin, isoform CRA_c OS=Homo sapiens GN=TMPO PE=4 SV=1;sp|P42167|LAP2B_HUMAN Lamina-associated polypeptide 2, isoforms beta/gamma OS=Homo sapiens GN=TMPO PE=1 SV=2;tr|G5E972|G5E972_HUMAN Lamina-associated polypeptide 2	1	0	3	3	1	0	0	0	0	0	8	7	7	5	6	6	2816600	0	0	0	0	0	1454100000	1346500000	1081200000	274300000	208560000	257750000	128030	0	0	42676.7	73918.2	0	0	0	0	0	66093000	61203000	49146000	58814000
Q96Q45;F2Z329;A0A087WWU1	Q96Q45;F2Z329;A0A087WWU1	4;3;3	4;3;3	4;3;3	Transmembrane protein 237	TMEM237	sp|Q96Q45|TM237_HUMAN Transmembrane protein 237 OS=Homo sapiens GN=TMEM237 PE=1 SV=2;tr|F2Z329|F2Z329_HUMAN Transmembrane protein 237 OS=Homo sapiens GN=TMEM237 PE=1 SV=1;tr|A0A087WWU1|A0A087WWU1_HUMAN Transmembrane protein 237 OS=Homo sapiens GN=TMEM237 P	0	0	3	2	0	0	0	0	0	0	2	2	2	1	0	1	0	0	0	0	0	0	13584000	15125000	10212000	459370	0	2585800	0	0	0	0	0	0	0	0	0	0	1132000	1260400	851000	1.08113e+06
Q9H3R2	Q9H3R2	3	3	3	Mucin-13	MUC13	sp|Q9H3R2|MUC13_HUMAN Mucin-13 OS=Homo sapiens GN=MUC13 PE=1 SV=3	0	1	3	3	0	0	0	0	0	1	2	2	2	2	2	3	0	0	0	0	0	1833200	17994000	22696000	7260700	6267100	6158700	13104000	0	0	0	0	0	0	0	122210	40736.7	70558	1199600	1513100	484040	1065580
B4DZX7;Q9H3N1	B4DZX7;Q9H3N1	2;2	2;2	2;2	Thioredoxin-related transmembrane protein 1	TXNDC;TMX1	tr|B4DZX7|B4DZX7_HUMAN Thioredoxin domain containing, isoform CRA_b OS=Homo sapiens GN=TXNDC PE=2 SV=1;sp|Q9H3N1|TMX1_HUMAN Thioredoxin-related transmembrane protein 1 OS=Homo sapiens GN=TMX1 PE=1 SV=1	0	0	3	3	0	0	0	0	0	0	1	1	2	1	1	1	0	0	0	0	0	0	9282100	6293300	12967000	5742300	5892900	6037900	0	0	0	0	0	0	0	0	0	0	1031300	699250	1440800	1.05712e+06
Q53GI2;Q9Y6I9;C9JXQ7;C9JHH5;A0A087WTU3	Q53GI2;Q9Y6I9;C9JXQ7;C9JHH5;A0A087WTU3	4;4;3;3;3	4;4;3;3;3	4;4;3;3;3	Testis-expressed sequence 264 protein	TEX264	tr|Q53GI2|Q53GI2_HUMAN Testis expressed sequence 264 variant (Fragment) OS=Homo sapiens PE=2 SV=1;sp|Q9Y6I9|TX264_HUMAN Testis-expressed sequence 264 protein OS=Homo sapiens GN=TEX264 PE=1 SV=1;tr|C9JXQ7|C9JXQ7_HUMAN Testis-expressed sequence 264 protein (	0	0	3	2	0	0	0	0	0	0	2	1	1	0	1	2	0	0	0	0	0	0	26374000	13399000	1891600	0	2438500	3892900	0	0	0	0	0	0	0	0	0	0	1758300	893270	126110	925893
P50402;Q5HY57;F8WEQ1	P50402;Q5HY57	15;8;1	15;8;1	15;8;1	Emerin	EMD	sp|P50402|EMD_HUMAN Emerin OS=Homo sapiens GN=EMD PE=1 SV=1;tr|Q5HY57|Q5HY57_HUMAN Emerin OS=Homo sapiens GN=EMD PE=1 SV=1	1	0	3	3	0	0	1	0	0	0	10	10	6	7	7	8	0	0	7963600	0	0	0	728900000	700120000	587020000	105000000	136210000	162260000	0	0	663630	221210	383147	0	0	0	0	0	60741000	58343000	48919000	56001000
H7C3X5;B4DKR0;Q13190	H7C3X5;B4DKR0;Q13190	1;1;1	1;1;1	1;1;1	Syntaxin-5	STX5;STX5A	tr|H7C3X5|H7C3X5_HUMAN Syntaxin-5 (Fragment) OS=Homo sapiens GN=STX5 PE=1 SV=1;tr|B4DKR0|B4DKR0_HUMAN Syntaxin 5A, isoform CRA_c OS=Homo sapiens GN=STX5A PE=2 SV=1;sp|Q13190|STX5_HUMAN Syntaxin-5 OS=Homo sapiens GN=STX5 PE=1 SV=2	0	0	3	1	0	0	0	0	0	0	1	1	1	0	0	1	0	0	0	0	0	0	4542400	8576700	3822000	0	0	1443200	0	0	0	0	0	0	0	0	0	0	567810	1072100	477750	705887
Q05CR6;Q86Y07	Q05CR6;Q86Y07	1;1	1;1	1;1	Serine/threonine-protein kinase VRK2	VRK2	tr|Q05CR6|Q05CR6_HUMAN VRK2 protein (Fragment) OS=Homo sapiens GN=VRK2 PE=2 SV=1;sp|Q86Y07|VRK2_HUMAN Serine/threonine-protein kinase VRK2 OS=Homo sapiens GN=VRK2 PE=1 SV=3	0	0	3	3	0	0	0	0	0	0	1	1	1	1	1	1	0	0	0	0	0	0	21163000	17792000	13259000	4737300	3886200	4151300	0	0	0	0	0	0	0	0	0	0	846510	711680	530360	696183
A0A024R3R5;Q14739;C9JXK0;B4E0Z3;C9JES9	A0A024R3R5;Q14739;C9JXK0	9;9;8;3;1	9;9;8;3;1	9;9;8;3;1	Lamin-B receptor	LBR	tr|A0A024R3R5|A0A024R3R5_HUMAN Lamin B receptor, isoform CRA_a OS=Homo sapiens GN=LBR PE=4 SV=1;sp|Q14739|LBR_HUMAN Lamin-B receptor OS=Homo sapiens GN=LBR PE=1 SV=2;tr|C9JXK0|C9JXK0_HUMAN Lamin-B receptor (Fragment) OS=Homo sapiens GN=LBR PE=1 SV=1	1	2	3	3	0	1	0	0	1	1	4	5	4	4	6	4	0	2375400	0	0	917510	358970	33404000	52407000	43017000	4497400	13033000	9842100	0	113110	0	37703.3	65304.1	0	43691	17094	20261.7	22017.1	1590700	2495600	2048400	2044900
A0A024R9D2;Q86UE4;E5RJU9;H0YB56;H0YBJ8;H0YBE0	A0A024R9D2;Q86UE4;E5RJU9	58;58;55;20;9;3	58;58;55;20;9;3	58;58;55;20;9;3	Protein LYRIC	MTDH	tr|A0A024R9D2|A0A024R9D2_HUMAN Metadherin, isoform CRA_a OS=Homo sapiens GN=MTDH PE=4 SV=1;sp|Q86UE4|LYRIC_HUMAN Protein LYRIC OS=Homo sapiens GN=MTDH PE=1 SV=2;tr|E5RJU9|E5RJU9_HUMAN Protein LYRIC OS=Homo sapiens GN=MTDH PE=1 SV=1	3	3	3	3	14	12	13	6	7	7	39	41	42	43	39	42	157360000	177290000	184310000	23065000	30011000	26504000	2254100000	2074900000	1687700000	441320000	499030000	575930000	6556800	7386900	7679500	7.20773e+06	582400	961030	1250500	1104300	1.10528e+06	144737	93921000	86452000	70320000	8.35643e+07
A0A0A0MRX2;Q96HY6	A0A0A0MRX2;Q96HY6	2;2	2;2	2;2	DDRGK domain-containing protein 1	DDRGK1	tr|A0A0A0MRX2|A0A0A0MRX2_HUMAN DDRGK domain-containing protein 1 OS=Homo sapiens GN=DDRGK1 PE=1 SV=1;sp|Q96HY6|DDRGK_HUMAN DDRGK domain-containing protein 1 OS=Homo sapiens GN=DDRGK1 PE=1 SV=2	0	0	3	3	0	0	0	0	0	0	2	2	1	1	1	2	0	0	0	0	0	0	22589000	17923000	16070000	4284200	3486400	6595400	0	0	0	0	0	0	0	0	0	0	1882400	1493600	1339200	1.57173e+06
Q9BYV9;S0BDZ6;S0BDY5	Q9BYV9;S0BDZ6;S0BDY5	2;1;1	2;1;1	2;1;1	Transcription regulator protein BACH2	BACH2;Bach2	sp|Q9BYV9|BACH2_HUMAN Transcription regulator protein BACH2 OS=Homo sapiens GN=BACH2 PE=1 SV=1;tr|S0BDZ6|S0BDZ6_HUMAN BTB and CNC homology 1, basic leucine zipper transcription factor 2 (Fragment) OS=Homo sapiens GN=Bach2 PE=2 SV=1;tr|S0BDY5|S0BDY5_HUMAN B	0	2	3	3	0	0	0	0	1	1	1	1	1	1	1	1	0	0	0	0	3012700	1985300	6426100	16007000	13174000	2077900	3630800	2511600	0	0	0	0	0	0	71730	47269	39666.3	36464.3	153000	381120	313680	282600
J3KN66	J3KN66	6	1	1		TOR1AIP1	tr|J3KN66|J3KN66_HUMAN Torsin-1A-interacting protein 1 OS=Homo sapiens GN=TOR1AIP1 PE=1 SV=1	0	0	3	0	0	0	0	0	0	0	1	1	1	0	0	0	0	0	0	0	0	0	7677100	8511700	8112900	0	0	0	0	0	0	0	0	0	0	0	0	0	232640	257930	245840	245470
A0A024R663;Q86UP2;Q6PDF7;G3V475;G3V4L8;H0YJV5;Q6NZ46;Q3SWV9;G3V4Y7	A0A024R663;Q86UP2	22;22;2;1;1;1;1;1;1	22;22;2;1;1;1;1;1;1	22;22;2;1;1;1;1;1;1	Kinectin	KTN1	tr|A0A024R663|A0A024R663_HUMAN Kinectin 1 (Kinesin receptor), isoform CRA_a OS=Homo sapiens GN=KTN1 PE=4 SV=1;sp|Q86UP2|KTN1_HUMAN Kinectin OS=Homo sapiens GN=KTN1 PE=1 SV=1	3	2	3	3	5	7	6	1	3	0	17	13	14	14	14	14	21784000	43979000	54947000	6987000	7185600	0	736560000	664540000	548830000	203140000	187620000	183900000	262460	529870	662010	484780	203556	84181	86574	0	56918.3	49307.2	8874300	8006600	6612400	7831100
O75151;Q8N359;B4DH04;E7ET14;A0A087WW48;Q6P2C5;H0Y589;H0Y3N9;Q9UPP1	O75151;Q8N359;B4DH04	3;2;2;1;1;1;1;1;1	3;2;2;1;1;1;1;1;1	3;2;2;1;1;1;1;1;1	Lysine-specific demethylase PHF2	PHF2	sp|O75151|PHF2_HUMAN Lysine-specific demethylase PHF2 OS=Homo sapiens GN=PHF2 PE=1 SV=4;tr|Q8N359|Q8N359_HUMAN PHF2 protein (Fragment) OS=Homo sapiens GN=PHF2 PE=2 SV=2;tr|B4DH04|B4DH04_HUMAN cDNA FLJ59019, highly similar to PHD finger protein 2 OS=Homo sa	0	0	3	0	0	0	0	0	0	0	1	3	2	0	0	0	0	0	0	0	0	0	5081200	17501000	878060	0	0	0	0	0	0	0	0	0	0	0	0	0	105860	364600	18293	162918
P05556	P05556	2	2	2	Integrin beta-1	ITGB1	sp|P05556|ITB1_HUMAN Integrin beta-1 OS=Homo sapiens GN=ITGB1 PE=1 SV=2	0	0	3	3	0	0	0	0	0	0	1	1	1	1	1	2	0	0	0	0	0	0	6494500	4345600	3482400	708740	1083700	2751100	0	0	0	0	0	0	0	0	0	0	191020	127810	102420	140417
Q9P0L0;J3QKM9;A8KA83	Q9P0L0;J3QKM9;A8KA83	2;1;1	2;1;1	2;1;1	Vesicle-associated membrane protein-associated protein A	VAPA	sp|Q9P0L0|VAPA_HUMAN Vesicle-associated membrane protein-associated protein A OS=Homo sapiens GN=VAPA PE=1 SV=3;tr|J3QKM9|J3QKM9_HUMAN Vesicle-associated membrane protein-associated protein A OS=Homo sapiens GN=VAPA PE=1 SV=1;tr|A8KA83|A8KA83_HUMAN cDNA FL	2	0	3	3	0	1	1	0	0	0	2	2	1	1	1	1	0	1091200	1297100	0	0	0	15385000	15840000	9779400	3716400	4579500	4246900	0	77941	92653	56864.7	49792.6	0	0	0	0	0	1098900	1131500	698530	976310
Q59EZ3;P11717	Q59EZ3;P11717	2;2	2;2	2;2	Cation-independent mannose-6-phosphate receptor	IGF2R	tr|Q59EZ3|Q59EZ3_HUMAN Insulin-like growth factor 2 receptor variant (Fragment) OS=Homo sapiens PE=1 SV=1;sp|P11717|MPRI_HUMAN Cation-independent mannose-6-phosphate receptor OS=Homo sapiens GN=IGF2R PE=1 SV=3	0	0	3	1	0	0	0	0	0	0	1	1	1	0	1	0	0	0	0	0	0	0	2517300	3020000	2191200	0	2328800	0	0	0	0	0	0	0	0	0	0	0	19979	23968	17391	20446
Q86VR1;Q7Z682;Q4KMX3;Q9HDC5	Q86VR1;Q7Z682;Q4KMX3;Q9HDC5	5;5;5;5	5;5;5;5	5;5;5;5	Junctophilin-1	JPH1;DKFZp779I2251	tr|Q86VR1|Q86VR1_HUMAN JPH1 protein (Fragment) OS=Homo sapiens GN=JPH1 PE=2 SV=1;tr|Q7Z682|Q7Z682_HUMAN Putative uncharacterized protein DKFZp779I2251 (Fragment) OS=Homo sapiens GN=DKFZp779I2251 PE=2 SV=1;tr|Q4KMX3|Q4KMX3_HUMAN JPH1 protein (Fragment) OS=H	0	0	3	3	0	0	0	0	0	0	2	2	4	3	3	2	0	0	0	0	0	0	15277000	22927000	25408000	5746800	8826000	5229400	0	0	0	0	0	0	0	0	0	0	587580	881810	977210	815533
A0A075B7F8;A8CG34;Q96HA1;A0A087WY75;C9JFL1;B4DET5	A0A075B7F8;A8CG34;Q96HA1;A0A087WY75	3;3;3;2;1;1	3;3;3;2;1;1	3;3;3;2;1;1	Nuclear envelope pore membrane protein POM 121C;Nuclear envelope pore membrane protein POM 121	POM121C;POM121	tr|A0A075B7F8|A0A075B7F8_HUMAN Nuclear envelope pore membrane protein POM 121C OS=Homo sapiens GN=POM121C PE=1 SV=2;sp|A8CG34|P121C_HUMAN Nuclear envelope pore membrane protein POM 121C OS=Homo sapiens GN=POM121C PE=1 SV=2;sp|Q96HA1|P121A_HUMAN Nuclear env	0	0	3	2	0	0	0	0	0	0	2	1	2	0	2	2	0	0	0	0	0	0	3122400	1153900	6567400	0	1992200	1404200	0	0	0	0	0	0	0	0	0	0	91835	33937	193160	106311
H0YCV3;Q8TEY7	H0YCV3;Q8TEY7	1;1	1;1	1;1	Ubiquitin carboxyl-terminal hydrolase 33	USP33	tr|H0YCV3|H0YCV3_HUMAN Ubiquitin carboxyl-terminal hydrolase 33 (Fragment) OS=Homo sapiens GN=USP33 PE=1 SV=1;sp|Q8TEY7|UBP33_HUMAN Ubiquitin carboxyl-terminal hydrolase 33 OS=Homo sapiens GN=USP33 PE=1 SV=2	0	0	3	2	0	0	0	0	0	0	1	1	1	1	1	0	0	0	0	0	0	0	5565900	6898300	7645900	3410600	3518800	0	0	0	0	0	0	0	0	0	0	0	265040	328490	364090	319207
P60468;Q53FA5;S4R3B5	P60468;Q53FA5	3;2;1	3;2;1	3;2;1	Protein transport protein Sec61 subunit beta	SEC61B	sp|P60468|SC61B_HUMAN Protein transport protein Sec61 subunit beta OS=Homo sapiens GN=SEC61B PE=1 SV=2;tr|Q53FA5|Q53FA5_HUMAN Protein translocation complex beta variant (Fragment) OS=Homo sapiens PE=2 SV=1	2	1	3	3	0	1	1	0	0	1	3	3	3	3	3	3	0	4609200	3982200	0	0	1188300	331170000	325930000	258670000	174920000	134880000	182710000	0	768210	663690	477300	416644	0	0	198050	66016.7	114344	55194000	54322000	43112000	50876000
G3V576;G3V4W0;B4DY08;B2R5W2;G3V4C1;B3KX96;B2R603;G3V2Q1;A8K9A4;P07910;G3V555;G3V575;D3DPI2;G3V5X6;G3V3K6;G3V251;B4DMJ1;B4DSU6;G3V2H6;G3V4M8;Q569J8;G3V5V7;B4DQQ2;G3V2D6;Q6PKD2;A0A0G2JPF8;A0A0G2JNQ3;P0DMR1;O60812;B7ZW38;B2RXH8	G3V576;G3V4W0;B4DY08;B2R5W2;G3V4C1;B3KX96;B2R603;G3V2Q1;A8K9A4;P07910;G3V555;G3V575;D3DPI2;G3V5X6;G3V3K6;G3V251;B4DMJ1;B4DSU6	5;5;5;5;5;5;5;5;5;5;4;4;4;3;3;3;3;3;2;2;2;2;2;2;1;1;1;1;1;1;1	5;5;5;5;5;5;5;5;5;5;4;4;4;3;3;3;3;3;2;2;2;2;2;2;1;1;1;1;1;1;1	5;5;5;5;5;5;5;5;5;5;4;4;4;3;3;3;3;3;2;2;2;2;2;2;1;1;1;1;1;1;1	Heterogeneous nuclear ribonucleoproteins C1/C2	HNRNPC;hCG_1641229	tr|G3V576|G3V576_HUMAN Heterogeneous nuclear ribonucleoproteins C1/C2 OS=Homo sapiens GN=HNRNPC PE=1 SV=1;tr|G3V4W0|G3V4W0_HUMAN Heterogeneous nuclear ribonucleoproteins C1/C2 (Fragment) OS=Homo sapiens GN=HNRNPC PE=1 SV=1;tr|B4DY08|B4DY08_HUMAN Heterogene	3	2	3	1	5	3	5	1	0	2	4	3	2	0	0	2	60380000	59641000	60199000	3615200	0	7238300	54371000	44424000	25444000	0	0	3760700	4644600	4587800	4630700	4.62103e+06	29608.2	278090	0	556790	278293	278395	4182400	3417200	1957200	3185600
Q53XM7;O95292;E5RK64;Q6ZSP7;B3KVU7	Q53XM7;O95292;E5RK64;Q6ZSP7;B3KVU7	2;2;1;1;1	2;2;1;1;1	2;2;1;1;1	Vesicle-associated membrane protein-associated protein B/C	VAPB	tr|Q53XM7|Q53XM7_HUMAN VAMP (Vesicle-associated membrane protein)-associated protein B and C OS=Homo sapiens GN=VAPB PE=1 SV=1;sp|O95292|VAPB_HUMAN Vesicle-associated membrane protein-associated protein B/C OS=Homo sapiens GN=VAPB PE=1 SV=3;tr|E5RK64|E5RK6	0	0	3	3	0	0	0	0	0	0	1	1	1	2	1	1	0	0	0	0	0	0	10407000	8186000	8250600	4281900	2529900	3227800	0	0	0	0	0	0	0	0	0	0	693820	545730	550040	596530
Q8N655;A0PJI9	Q8N655;A0PJI9	18;14	18;14	18;14	Uncharacterized protein C10orf12	C10orf12	sp|Q8N655|CJ012_HUMAN Uncharacterized protein C10orf12 OS=Homo sapiens GN=C10orf12 PE=1 SV=1;tr|A0PJI9|A0PJI9_HUMAN C10orf12 protein (Fragment) OS=Homo sapiens GN=C10orf12 PE=2 SV=1	3	3	3	3	7	5	10	4	4	5	6	9	10	7	6	5	41296000	45712000	46788000	40195000	28246000	42038000	92084000	100590000	134430000	30710000	33310000	29134000	645240	714250	731070	696853	45482.7	628040	441340	656840	575407	116995	1438800	1571700	2100500	1.70367e+06
Q8IV32	Q8IV32	7	7	7	Coiled-coil domain-containing protein 71	CCDC71	sp|Q8IV32|CCD71_HUMAN Coiled-coil domain-containing protein 71 OS=Homo sapiens GN=CCDC71 PE=2 SV=3	3	3	3	3	4	4	4	2	4	5	4	5	5	3	3	3	86337000	90438000	97207000	26948000	26157000	41107000	221020000	192440000	192340000	20951000	19556000	19763000	3753800	3932100	4226400	3.97077e+06	238661	1171600	1137300	1787300	1365400	365778	9609800	8367100	8362600	8.77983e+06
Q9BRU9;E5RGP0;G3XAM4;E5RH13;E5RIC4	Q9BRU9	18;4;3;2;2	18;4;3;2;2	18;4;3;2;2	rRNA-processing protein UTP23 homolog	UTP23	sp|Q9BRU9|UTP23_HUMAN rRNA-processing protein UTP23 homolog OS=Homo sapiens GN=UTP23 PE=1 SV=2	3	3	3	3	14	14	13	11	13	13	14	14	15	10	8	10	645090000	620910000	653200000	225710000	166610000	183750000	712010000	560970000	571280000	60852000	121000000	141850000	80637000	77614000	81651000	7.99673e+07	2.10016e+06	28213000	20827000	22969000	24003000	3.80002e+06	89001000	70122000	71411000	7.68447e+07
P46087;A0A087WV73;F5GWB7;F5H709;F5H5X6;F5H359;F5H8G6	P46087;A0A087WV73	28;26;12;12;10;8;6	28;26;12;12;10;8;6	28;26;12;12;10;8;6	Probable 28S rRNA (cytosine(4447)-C(5))-methyltransferase	NOP2	sp|P46087|NOP2_HUMAN Probable 28S rRNA (cytosine(4447)-C(5))-methyltransferase OS=Homo sapiens GN=NOP2 PE=1 SV=2;tr|A0A087WV73|A0A087WV73_HUMAN Probable 28S rRNA (cytosine(4447)-C(5))-methyltransferase OS=Homo sapiens GN=NOP2 PE=1 SV=1	3	3	3	3	20	19	19	8	7	8	21	17	20	10	11	11	524980000	501760000	550760000	41781000	47265000	30256000	757510000	870970000	764780000	47772000	51819000	44305000	16406000	15680000	17211000	1.64323e+07	765840	1305700	1477000	945500	1.24273e+06	271287	23672000	27218000	23900000	24930000
A0A0A0MSK5;Q5JTV8;H0YD16;H0YDU3;H0Y4R4	A0A0A0MSK5;Q5JTV8;H0YD16	7;7;6;2;1	7;7;6;2;1	2;2;2;1;0	Torsin-1A-interacting protein 1	TOR1AIP1	tr|A0A0A0MSK5|A0A0A0MSK5_HUMAN Torsin-1A-interacting protein 1 OS=Homo sapiens GN=TOR1AIP1 PE=1 SV=1;sp|Q5JTV8|TOIP1_HUMAN Torsin-1A-interacting protein 1 OS=Homo sapiens GN=TOR1AIP1 PE=1 SV=2;tr|H0YD16|H0YD16_HUMAN Torsin-1A-interacting protein 1 (Fragmen	0	0	3	3	0	0	0	0	0	0	1	2	2	2	1	2	0	0	0	0	0	0	61619000	89539000	70073000	22234000	33155000	31328000	0	0	0	0	0	0	0	0	0	0	2282200	3316300	2595300	2.73127e+06
Q13427;Q2NKQ6;E9PG73;Q6GMS9;Q32LZ0;C9JM79;C9JN15;Q6P432;C9JT64;C9J679	Q13427;Q2NKQ6;E9PG73;Q6GMS9;Q32LZ0;C9JM79	20;19;19;13;13;12;6;6;1;1	20;19;19;13;13;12;6;6;1;1	20;19;19;13;13;12;6;6;1;1	Peptidyl-prolyl cis-trans isomerase G	PPIG	sp|Q13427|PPIG_HUMAN Peptidyl-prolyl cis-trans isomerase G OS=Homo sapiens GN=PPIG PE=1 SV=2;tr|Q2NKQ6|Q2NKQ6_HUMAN PPIG protein OS=Homo sapiens GN=PPIG PE=2 SV=1;tr|E9PG73|E9PG73_HUMAN Peptidyl-prolyl cis-trans isomerase G OS=Homo sapiens GN=PPIG PE=1 SV=	3	3	3	3	10	14	13	8	10	11	11	15	13	8	11	12	591440000	636400000	621100000	133780000	123400000	108730000	673040000	848550000	665550000	91803000	95589000	122330000	26884000	28927000	28232000	2.80143e+07	1.03875e+06	6081000	5609300	4942100	5.54413e+06	572240	30593000	38571000	30252000	3.31387e+07
A8K9U6;Q7Z2W4;Q05DV5;C9J6P4	A8K9U6;Q7Z2W4;Q05DV5;C9J6P4	5;5;4;4	5;5;4;4	5;5;4;4	Zinc finger CCCH-type antiviral protein 1	ZC3HAV1	tr|A8K9U6|A8K9U6_HUMAN cDNA FLJ76121, highly similar to Homo sapiens zinc finger CCCH-type, antiviral 1 (ZC3HAV1), transcript variant 1, mRNA OS=Homo sapiens PE=2 SV=1;sp|Q7Z2W4|ZCCHV_HUMAN Zinc finger CCCH-type antiviral protein 1 OS=Homo sapiens GN=ZC3HA	3	3	3	3	1	2	1	2	2	2	2	3	2	2	2	3	7775300	11937000	9759300	4203200	1666900	2875800	25142000	26062000	18164000	3023800	13230000	12994000	136410	209420	171210	172347	36518.3	73740	29244	50452	51145.3	22256.1	441090	457220	318660	405657
A0A024R326;Q6IPI1;P47914;F8WF43;C9IYI4	A0A024R326;Q6IPI1;P47914	32;32;32;2;2	32;32;32;2;2	32;32;32;2;2	60S ribosomal protein L29	RPL29	tr|A0A024R326|A0A024R326_HUMAN Ribosomal protein L29, isoform CRA_a OS=Homo sapiens GN=RPL29 PE=4 SV=1;tr|Q6IPI1|Q6IPI1_HUMAN Ribosomal protein L29 OS=Homo sapiens GN=RPL29 PE=2 SV=1;sp|P47914|RL29_HUMAN 60S ribosomal protein L29 OS=Homo sapiens GN=RPL29 P	3	3	3	3	19	20	20	25	24	19	15	16	18	18	24	21	26529000000	27115000000	26201000000	13796000000	17446000000	11450000000	11826000000	15230000000	14807000000	4024400000	6617800000	5490300000	6632200000	6778800000	6550100000	6653700000	1.15856e+08	3449100000	4361600000	2862600000	3.55777e+09	7.55385e+08	2956500000	3807600000	3701800000	3.48863e+09
Q05CM9;O75475;Q8N4N4	Q05CM9;O75475	11;11;2	11;11;2	11;11;2	PC4 and SFRS1-interacting protein	PSIP1	tr|Q05CM9|Q05CM9_HUMAN PSIP1 protein (Fragment) OS=Homo sapiens GN=PSIP1 PE=2 SV=1;sp|O75475|PSIP1_HUMAN PC4 and SFRS1-interacting protein OS=Homo sapiens GN=PSIP1 PE=1 SV=1	3	3	3	3	7	7	5	2	6	6	6	5	5	4	5	7	31049000	29719000	29207000	2640300	7995800	9485700	27506000	30046000	26427000	6795600	6751200	6914600	2217800	2122800	2086200	2.14227e+06	67925.4	188600	571130	677550	479093	257140	1964700	2146100	1887600	1.99947e+06
A0A0F6QNT9;Q9NS56	A0A0F6QNT9;Q9NS56	2;2	2;2	2;2	E3 ubiquitin-protein ligase Topors	TOPORS	tr|A0A0F6QNT9|A0A0F6QNT9_HUMAN E3 ubiquitin-protein ligase Topors (Fragment) OS=Homo sapiens PE=4 SV=1;sp|Q9NS56|TOPRS_HUMAN E3 ubiquitin-protein ligase Topors OS=Homo sapiens GN=TOPORS PE=1 SV=1	3	2	3	1	1	1	1	1	0	1	1	1	2	0	0	1	7515700	8182300	8862600	443470	0	712860	10560000	8387900	38553000	0	0	989800	156580	170460	184640	170560	14030.3	9239	0	14851	8030	7498.95	220000	174750	803190	399313
P16403	P16403	47	10	10	Histone H1.2	HIST1H1C	sp|P16403|H12_HUMAN Histone H1.2 OS=Homo sapiens GN=HIST1H1C PE=1 SV=2	3	3	3	3	5	5	7	6	4	5	9	8	9	5	4	5	33706000000	35060000000	36770000000	3234200000	3248600000	2643200000	40655000000	44960000000	34400000000	1892300000	2623200000	2933200000	3745100000	3895500000	4085500000	3908700000	1.70583e+08	359360000	360960000	293690000	3.38003e+08	3.83848e+07	4517300000	4995600000	3822300000	4.44507e+09
Q96KM6	Q96KM6	20	20	20	Zinc finger protein 512B	ZNF512B	sp|Q96KM6|Z512B_HUMAN Zinc finger protein 512B OS=Homo sapiens GN=ZNF512B PE=1 SV=1	3	3	3	2	12	13	13	1	3	2	6	9	12	1	2	0	220630000	206030000	214240000	1734200	19577000	9567700	152960000	210740000	183120000	3459100	10716000	0	5806100	5421900	5637800	5.62193e+06	192591	45638	515180	251780	270866	235352	4025200	5545800	4818800	4796600
Q9NX58	Q9NX58	59	59	8	Cell growth-regulating nucleolar protein	LYAR	sp|Q9NX58|LYAR_HUMAN Cell growth-regulating nucleolar protein OS=Homo sapiens GN=LYAR PE=1 SV=2	3	3	3	3	7	7	7	7	6	5	7	6	6	6	6	5	5492900000	5140300000	5460100000	1906700000	1407800000	1148200000	5476100000	4226400000	4217000000	274730000	881950000	683740000	323110000	302370000	321180000	3.15553e+08	1.14578e+07	112160000	82809000	67540000	87503000	2.26773e+07	322130000	248610000	248060000	2.72933e+08
Q96HN5;H0YFY6;Q7Z757;Q59HB8;A0A087WY61;A0A024R5M9;Q4LE64;Q14980;Q9UNL7;K4DIE0	Q96HN5;H0YFY6;Q7Z757;Q59HB8;A0A087WY61;A0A024R5M9;Q4LE64;Q14980;Q9UNL7	26;26;26;26;26;26;26;26;18;4	26;26;26;26;26;26;26;26;18;4	26;26;26;26;26;26;26;26;18;4	Nuclear mitotic apparatus protein 1	NUMA1;NUMA1 variant protein	tr|Q96HN5|Q96HN5_HUMAN Putative uncharacterized protein (Fragment) OS=Homo sapiens PE=2 SV=1;tr|H0YFY6|H0YFY6_HUMAN Nuclear mitotic apparatus protein 1 (Fragment) OS=Homo sapiens GN=NUMA1 PE=1 SV=1;tr|Q7Z757|Q7Z757_HUMAN NUMA1 protein OS=Homo sapiens PE=2	3	3	3	3	20	21	18	12	9	11	11	13	12	3	4	5	762210000	763690000	785570000	62444000	64068000	61831000	294660000	321370000	236910000	13200000	14446000	17953000	13372000	13398000	13782000	1.35173e+07	229576	1095500	1124000	1084700	1101400	20303.4	5169500	5638000	4156400	4.98797e+06
K7EN05;K7EPC8;A0A024R7E8;K7EQ44;K7EMV4;P60002	K7EN05;K7EPC8;A0A024R7E8;K7EQ44;K7EMV4;P60002	1;1;1;1;1;1	1;1;1;1;1;1	1;1;1;1;1;1	Transcription elongation factor 1 homolog	ELOF1	tr|K7EN05|K7EN05_HUMAN Transcription elongation factor 1 homolog OS=Homo sapiens GN=ELOF1 PE=1 SV=1;tr|K7EPC8|K7EPC8_HUMAN Transcription elongation factor 1 homolog OS=Homo sapiens GN=ELOF1 PE=1 SV=1;tr|A0A024R7E8|A0A024R7E8_HUMAN Elongation factor 1 homol	3	2	3	3	1	1	1	1	1	0	1	1	1	1	1	1	9117200	8238400	9022600	2215900	1599900	0	10516000	9122600	9432300	1738800	1770200	2060600	9117200	8238400	9022600	8.79273e+06	482391	2215900	1599900	0	1.27193e+06	1.14378e+06	10516000	9122600	9432300	9690300
Q8WWQ0;Q9NWP3	Q8WWQ0;Q9NWP3	13;10	13;10	13;10	PH-interacting protein	PHIP	sp|Q8WWQ0|PHIP_HUMAN PH-interacting protein OS=Homo sapiens GN=PHIP PE=1 SV=2;tr|Q9NWP3|Q9NWP3_HUMAN cDNA FLJ20705 fis, clone KAIA1571 OS=Homo sapiens PE=2 SV=1	3	3	3	3	7	7	6	3	5	5	6	5	8	2	3	5	75986000	64117000	68391000	14247000	19360000	9921900	117490000	119900000	118650000	7750300	13618000	13416000	904590	763290	814180	827353	71565.2	169610	230480	118120	172737	56245.2	1398600	1427400	1412500	1.41283e+06
A7BI36;A0A0A0MRV0;Q9P2E9;Q32NB1;A2A2S5;Q05DK7;A1A5C4;A0A087WVV2;V9GY78;F8W7S5;A1A5C5	A7BI36;A0A0A0MRV0;Q9P2E9;Q32NB1;A2A2S5;Q05DK7	30;27;27;20;18;18;7;7;4;1;1	30;27;27;20;18;18;7;7;4;1;1	30;27;27;20;18;18;7;7;4;1;1	Ribosome-binding protein 1	RRBP1	tr|A7BI36|A7BI36_HUMAN p180/ribosome receptor OS=Homo sapiens GN=RRBP1 PE=2 SV=2;tr|A0A0A0MRV0|A0A0A0MRV0_HUMAN Ribosome-binding protein 1 OS=Homo sapiens GN=RRBP1 PE=1 SV=1;sp|Q9P2E9|RRBP1_HUMAN Ribosome-binding protein 1 OS=Homo sapiens GN=RRBP1 PE=1 SV=	3	1	3	3	2	1	1	1	0	0	12	13	15	11	20	19	10386000	2372100	2254300	593770	0	0	149650000	158940000	142650000	51288000	161970000	104360000	96166	21964	20873	46334.3	43158.9	5497.9	0	0	1832.63	3174.21	1385700	1471700	1320900	1.39277e+06
A0A0B4J220;L0R588;E9PLD3;E9PRG8	A0A0B4J220;L0R588	17;16;8;8	17;16;8;8	17;16;8;8		C11orf98;C11orf48	tr|A0A0B4J220|A0A0B4J220_HUMAN Chromosome 11 open reading frame 48, isoform CRA_c OS=Homo sapiens GN=C11orf98 PE=1 SV=1;tr|L0R588|L0R588_HUMAN Alternative protein C11orf48 OS=Homo sapiens GN=C11orf48 PE=4 SV=1	3	3	3	3	14	14	13	7	10	11	11	12	10	5	8	7	1476500000	1416400000	1370000000	238810000	262500000	230680000	1011400000	1159600000	953730000	98509000	144660000	163620000	246090000	236060000	228330000	2.36827e+08	8.90479e+06	39802000	43750000	38447000	4.06663e+07	2.75513e+06	168560000	193260000	158950000	173590000
O76021;Q32Q62;J3QSV6;A0PJ61;A0PJ87;I3L3C4;I3L3U9;I3L234	O76021;Q32Q62;J3QSV6;A0PJ61	39;36;33;33;16;13;11;7	39;36;33;33;16;13;11;7	39;36;33;33;16;13;11;7	Ribosomal L1 domain-containing protein 1	RSL1D1	sp|O76021|RL1D1_HUMAN Ribosomal L1 domain-containing protein 1 OS=Homo sapiens GN=RSL1D1 PE=1 SV=3;tr|Q32Q62|Q32Q62_HUMAN RSL1D1 protein (Fragment) OS=Homo sapiens GN=RSL1D1 PE=2 SV=1;tr|J3QSV6|J3QSV6_HUMAN Ribosomal L1 domain-containing protein 1 (Fragmen	3	3	3	3	28	28	25	16	22	22	24	24	25	19	20	23	914540000	1052400000	990760000	220070000	252820000	247840000	1179100000	1491700000	1153900000	185440000	240830000	278870000	41570000	47838000	45035000	4.48143e+07	3.13982e+06	10003000	11492000	11265000	10920000	802215	53595000	67803000	52449000	57949000
A0A024R2Q4;P61313;B4DLP4;E7EQV9;E7ENU7;E7EX53;B4DEN1;E7ERA2;A4D1Q5	A0A024R2Q4;P61313;B4DLP4;E7EQV9;E7ENU7	15;15;10;10;9;6;4;1;1	15;15;10;10;9;6;4;1;1	13;13;8;8;7;4;2;1;1	Ribosomal protein L15;60S ribosomal protein L15	RPL15	tr|A0A024R2Q4|A0A024R2Q4_HUMAN Ribosomal protein L15 OS=Homo sapiens GN=RPL15 PE=3 SV=1;sp|P61313|RL15_HUMAN 60S ribosomal protein L15 OS=Homo sapiens GN=RPL15 PE=1 SV=2;tr|B4DLP4|B4DLP4_HUMAN Ribosomal protein L15 OS=Homo sapiens PE=2 SV=1;tr|E7EQV9|E7EQV	3	3	3	3	11	7	10	3	3	8	9	9	7	3	3	3	1022900000	1043100000	939780000	132870000	137270000	136390000	1009400000	935360000	1006800000	57089000	76833000	101230000	92995000	94826000	85435000	9.10853e+07	4.97824e+06	12079000	12479000	12399000	12319000	211660	91767000	85033000	91528000	8.94427e+07
Q9HB58;G5E9C0;Q2I9M2;C9JZQ4;E7EM70;Q6PJR6	Q9HB58;G5E9C0	26;25;2;2;2;2	26;25;2;2;2;2	26;25;2;2;2;2	Sp110 nuclear body protein	SP110	sp|Q9HB58|SP110_HUMAN Sp110 nuclear body protein OS=Homo sapiens GN=SP110 PE=1 SV=5;tr|G5E9C0|G5E9C0_HUMAN SP110 nuclear body protein, isoform CRA_b OS=Homo sapiens GN=SP110 PE=1 SV=1	3	3	3	3	15	18	15	16	16	15	13	19	18	14	19	17	474180000	513380000	448220000	130520000	114440000	109800000	534590000	624430000	604240000	61002000	111500000	108430000	13947000	15099000	13183000	1.40763e+07	964525	3838900	3365900	3229400	3.47807e+06	319857	15723000	18366000	17772000	17287000
Q9UQ35;I3L4D8;Q05CV9;Q05BI2;Q9UQ39;O60382;I3L0N7;A0AUK8;I3L4U6;Q5JPB4	Q9UQ35;I3L4D8	48;30;23;22;22;17;10;6;1;1	48;30;23;22;22;17;10;6;1;1	29;11;11;10;3;17;10;6;1;1	Serine/arginine repetitive matrix protein 2	SRRM2	sp|Q9UQ35|SRRM2_HUMAN Serine/arginine repetitive matrix protein 2 OS=Homo sapiens GN=SRRM2 PE=1 SV=2;tr|I3L4D8|I3L4D8_HUMAN Serine/arginine repetitive matrix protein 2 (Fragment) OS=Homo sapiens GN=SRRM2 PE=1 SV=1	3	3	3	3	16	18	16	9	10	7	18	23	23	7	12	9	1891100000	1726800000	2009700000	211760000	187190000	158690000	2550900000	2629700000	2426100000	171790000	180680000	207300000	15759000	14390000	16747000	15632000	1.18362e+06	1764600	1559900	1322400	1.54897e+06	221303	21258000	21914000	20217000	2.11297e+07
Q8TDN6;B4E0B8;Q9NUW4;A0JLQ5;Q05CP8	Q8TDN6;B4E0B8;Q9NUW4;A0JLQ5	14;13;11;10;1	14;13;11;10;1	14;13;11;10;1	Ribosome biogenesis protein BRX1 homolog	BRIX1;BXDC2	sp|Q8TDN6|BRX1_HUMAN Ribosome biogenesis protein BRX1 homolog OS=Homo sapiens GN=BRIX1 PE=1 SV=2;tr|B4E0B8|B4E0B8_HUMAN cDNA FLJ57871, highly similar to Brix domain-containing protein 2 OS=Homo sapiens PE=2 SV=1;tr|Q9NUW4|Q9NUW4_HUMAN BRIX OS=Homo sapiens	3	3	3	3	10	10	9	7	7	5	8	10	9	5	5	6	752660000	673810000	729190000	189210000	128910000	126880000	805040000	642320000	652510000	65937000	94507000	96977000	37633000	33690000	36459000	3.59273e+07	2.02455e+06	9460400	6445500	6344100	7.41667e+06	1.77065e+06	40252000	32116000	32626000	34998000
B7ZKN7;B7Z2X2;H0YNU5;B2RAN0;P54132	B7ZKN7;B7Z2X2;H0YNU5;B2RAN0;P54132	2;2;2;2;2	2;2;2;2;2	2;2;2;2;2	Bloom syndrome protein	BLM	tr|B7ZKN7|B7ZKN7_HUMAN BLM protein OS=Homo sapiens GN=BLM PE=2 SV=1;tr|B7Z2X2|B7Z2X2_HUMAN cDNA FLJ56969, highly similar to Bloom syndrome protein (EC 3.6.1.-) OS=Homo sapiens PE=2 SV=1;tr|H0YNU5|H0YNU5_HUMAN Bloom syndrome protein OS=Homo sapiens GN=BLM P	3	3	3	3	1	2	2	2	2	2	2	1	2	1	1	2	23684000	28638000	27470000	19102000	14820000	11074000	49695000	38863000	44556000	3033400	7217000	13133000	415500	502420	481940	466620	45440.1	335120	259990	194280	263130	70472.5	871840	681810	781680	778443
F2Z2W6;F2Z2Y5;H7BXJ5;P05114	F2Z2W6;F2Z2Y5;H7BXJ5;P05114	2;2;2;2	2;2;2;2	2;2;2;2	Non-histone chromosomal protein HMG-14	HMGN1	tr|F2Z2W6|F2Z2W6_HUMAN Non-histone chromosomal protein HMG-14 OS=Homo sapiens GN=HMGN1 PE=1 SV=1;tr|F2Z2Y5|F2Z2Y5_HUMAN Non-histone chromosomal protein HMG-14 OS=Homo sapiens GN=HMGN1 PE=1 SV=1;tr|H7BXJ5|H7BXJ5_HUMAN Non-histone chromosomal protein HMG-14	3	2	3	3	2	2	1	0	2	1	1	1	1	1	2	1	9123700	6883200	8284300	0	1601800	1488300	15052000	32674000	10368000	187710	4357400	4113800	9123700	6883200	8284300	8.09707e+06	1.13192e+06	0	1601800	1488300	1.03003e+06	893838	15052000	32674000	10368000	1.93647e+07
Q4G0J3;D6RFF0;H0YA82;D6RF22;D6RF49;D6RAF3;Q96IZ8;D6RBH8;D6R9Z6	Q4G0J3;D6RFF0;H0YA82	30;19;15;5;5;5;4;4;3	30;19;15;5;5;5;4;4;3	30;19;15;5;5;5;4;4;3	La-related protein 7	LARP7	sp|Q4G0J3|LARP7_HUMAN La-related protein 7 OS=Homo sapiens GN=LARP7 PE=1 SV=1;tr|D6RFF0|D6RFF0_HUMAN La-related protein 7 (Fragment) OS=Homo sapiens GN=LARP7 PE=1 SV=1;tr|H0YA82|H0YA82_HUMAN La-related protein 7 (Fragment) OS=Homo sapiens GN=LARP7 PE=1 SV=	3	3	3	3	18	20	19	16	13	17	17	18	18	15	17	16	291760000	275870000	316740000	82139000	69030000	69102000	348590000	368800000	336870000	59523000	66820000	82106000	10420000	9852500	11312000	1.05282e+07	735738	2933500	2465400	2467900	2.62227e+06	269539	12450000	13172000	12031000	12551000
Q96BK5;E5RGR1;E5RJG9;A0A0A6YYK5	Q96BK5	29;12;10;10	29;12;10;10	29;12;10;10	PIN2/TERF1-interacting telomerase inhibitor 1	PINX1	sp|Q96BK5|PINX1_HUMAN PIN2/TERF1-interacting telomerase inhibitor 1 OS=Homo sapiens GN=PINX1 PE=1 SV=2	3	3	3	3	19	20	21	13	15	14	20	14	17	12	13	14	627300000	707200000	692890000	112090000	170860000	144700000	704410000	717570000	691210000	58552000	136880000	138560000	52275000	58934000	57740000	5.63163e+07	3.55045e+06	9340700	14239000	12058000	1.18792e+07	2.45404e+06	58701000	59798000	57600000	5.86997e+07
A0A0C4DFW2;Q9UK53;B4DNX8;A0A087WXF7	A0A0C4DFW2;Q9UK53;B4DNX8	4;4;3;1	4;4;3;1	4;4;3;1	Inhibitor of growth protein;Inhibitor of growth protein 1	ING1	tr|A0A0C4DFW2|A0A0C4DFW2_HUMAN Inhibitor of growth protein OS=Homo sapiens GN=ING1 PE=1 SV=1;sp|Q9UK53|ING1_HUMAN Inhibitor of growth protein 1 OS=Homo sapiens GN=ING1 PE=1 SV=2;tr|B4DNX8|B4DNX8_HUMAN cDNA FLJ60744, moderately similar to B-cell lymphoma 9	3	3	3	2	3	4	2	1	1	2	2	4	3	0	1	2	12871000	11699000	11423000	1855800	2185800	3453800	11514000	13243000	12564000	0	1229700	2042000	643550	584970	571130	599883	38444.4	92790	109290	172690	124923	42181.8	575720	662150	628210	622027
V9GZN0;C9J0D1;A3KPC7;A0A024RAS2;Q08AJ9;B2R5B6;B2R5B3;A4FTV9;A0A024R017;Q99878;Q96KK5;Q71UI9;P0C0S5;Q9BTM1;Q16777;Q93077;Q8IUE6;Q7L7L0;Q6FI13;P20671;P0C0S8;P04908;Q96QV6;P16104	V9GZN0;C9J0D1;A3KPC7;A0A024RAS2;Q08AJ9;B2R5B6;B2R5B3;A4FTV9;A0A024R017;Q99878;Q96KK5;Q71UI9;P0C0S5;Q9BTM1;Q16777;Q93077;Q8IUE6;Q7L7L0;Q6FI13;P20671;P0C0S8;P04908;Q96QV6;P16104	1;1;1;1;1;1;1;1;1;1;1;1;1;1;1;1;1;1;1;1;1;1;1;1	1;1;1;1;1;1;1;1;1;1;1;1;1;1;1;1;1;1;1;1;1;1;1;1	1;1;1;1;1;1;1;1;1;1;1;1;1;1;1;1;1;1;1;1;1;1;1;1	Histone H2A;Histone H2A type 1-J;Histone H2A type 1-H;Histone H2A.V;Histone H2A.Z;Histone H2A.J;Histone H2A type 2-C;Histone H2A type 1-C;Histone H2A type 2-B;Histone H2A type 3;Histone H2A type 2-A;Histone H2A type 1-D;Histone H2A type 1;Histone H2A type 1-B/E;Histone H2A type 1-A;Histone H2AX	H2AFV;HIST1H2AH;H2AFJ;HIST1H2AB;HIST1H2AK;HIST1H2AC;HIST1H2AJ;H2AFZ;HIST2H2AC;HIST2H2AB;HIST3H2A;HIST2H2AA3;HIST1H2AD;HIST1H2AG;HIST1H2AA;H2AFX	tr|V9GZN0|V9GZN0_HUMAN Histone H2A gene (lambda-HHG55) (Fragment) OS=Homo sapiens PE=4 SV=1;tr|C9J0D1|C9J0D1_HUMAN Histone H2A OS=Homo sapiens GN=H2AFV PE=3 SV=1;tr|A3KPC7|A3KPC7_HUMAN Histone H2A OS=Homo sapiens GN=HIST1H2AH PE=2 SV=1;tr|A0A024RAS2|A0A024	3	3	3	3	1	1	1	1	1	1	1	1	1	1	1	1	123650000	127400000	136250000	10472000	7998000	12380000	110820000	92015000	96193000	6308100	3651800	3687600	61824000	63698000	68126000	6.45493e+07	3.23611e+06	5236200	3999000	6190100	5.14177e+06	1.0986e+06	55410000	46008000	48096000	49838000
Q70L73	Q70L73	15	2	2		MKI67	tr|Q70L73|Q70L73_HUMAN KI67 Antigen (Fragment) OS=Homo sapiens GN=MKI67 PE=2 SV=1	3	1	3	2	1	1	1	0	1	0	2	2	2	0	1	1	23399000	29550000	28937000	0	1975000	0	55290000	56580000	43505000	0	7069900	2434800	1114300	1407200	1378000	1.29983e+06	161339	0	94048	0	31349.3	54298.6	2632900	2694300	2071700	2466300
Q6ZQZ4;Q8WXX9;Q9H8U2;B4DNC4;Q32Q32;Q96IQ1;Q6IPG6;H0Y6T5;H0Y4F5;H0Y314;H0Y390;H3BPE1;H3BQK9;Q86WI1;Q9UPN3	Q6ZQZ4;Q8WXX9;Q9H8U2;B4DNC4;Q32Q32;Q96IQ1;Q6IPG6;H0Y6T5;H0Y4F5;H0Y314;H0Y390;H3BPE1;H3BQK9;Q86WI1;Q9UPN3	2;1;1;1;1;1;1;1;1;1;1;1;1;1;1	2;1;1;1;1;1;1;1;1;1;1;1;1;1;1	2;1;1;1;1;1;1;1;1;1;1;1;1;1;1	Fibrocystin-L;Microtubule-actin cross-linking factor 1, isoforms 1/2/3/5	MACF1;PKHD1L1	tr|Q6ZQZ4|Q6ZQZ4_HUMAN cDNA FLJ46776 fis, clone TRACH3026650, highly similar to Actin cross-linking family protein 7 OS=Homo sapiens PE=2 SV=1;tr|Q8WXX9|Q8WXX9_HUMAN Macrophin 1 isoform (Fragment) OS=Homo sapiens GN=MACF1 PE=4 SV=1;tr|Q9H8U2|Q9H8U2_HUMAN c	3	3	3	3	1	1	1	1	1	2	1	1	1	1	1	2	8832100	9574900	8433400	1914400	1987800	3412400	9914300	8832700	7095000	759080	1760200	3650100	128000	138770	122220	129663	8399.44	27746	28808	49455	35336.3	12238.6	143690	128010	102830	124843
Q96J73;Q53FR7;Q6PJJ2;P56182;B4DZM3	Q96J73;Q53FR7;Q6PJJ2;P56182	11;11;11;11;1	11;11;11;11;1	11;11;11;11;1	Ribosomal RNA processing protein 1 homolog A	RRP1	tr|Q96J73|Q96J73_HUMAN NNP3 OS=Homo sapiens PE=2 SV=1;tr|Q53FR7|Q53FR7_HUMAN Nucleolar protein NOP52 variant (Fragment) OS=Homo sapiens PE=2 SV=1;tr|Q6PJJ2|Q6PJJ2_HUMAN RRP1 protein (Fragment) OS=Homo sapiens GN=RRP1 PE=2 SV=1;sp|P56182|RRP1_HUMAN Ribosoma	3	3	3	3	4	5	5	6	8	7	3	3	2	2	5	4	252290000	253010000	230710000	125540000	138590000	116990000	204110000	181410000	171390000	8565100	76564000	53995000	14841000	14883000	13571000	1.44317e+07	745655	7384400	8152600	6881600	7.47287e+06	640102	12006000	10671000	10082000	1.09197e+07
Q9UKJ3	Q9UKJ3	10	10	10	G patch domain-containing protein 8	GPATCH8	sp|Q9UKJ3|GPTC8_HUMAN G patch domain-containing protein 8 OS=Homo sapiens GN=GPATCH8 PE=1 SV=2	3	3	3	3	6	7	6	3	4	3	6	4	6	1	3	3	90548000	91242000	104210000	14772000	13351000	5866000	119090000	100570000	114650000	1314400	6424000	6005400	1509100	1520700	1736900	1588900	128303	246210	222520	97766	188832	79750	1984800	1676200	1910900	1857300
A9Z1X7;B7Z7U0;Q8IYB3;E9PCT1;M0R088;M0R1E7;B4DED5	A9Z1X7;B7Z7U0;Q8IYB3;E9PCT1	13;13;13;9;6;3;2	13;13;13;9;6;3;2	13;13;13;9;6;3;2	Serine/arginine repetitive matrix protein 1	SRRM1	tr|A9Z1X7|A9Z1X7_HUMAN Serine/arginine repetitive matrix protein 1 OS=Homo sapiens GN=SRRM1 PE=1 SV=1;tr|B7Z7U0|B7Z7U0_HUMAN cDNA FLJ61739, highly similar to Serine/arginine repetitive matrix protein 1 OS=Homo sapiens PE=2 SV=1;sp|Q8IYB3|SRRM1_HUMAN Serine	3	3	3	3	8	8	8	5	7	8	8	9	7	5	8	7	135020000	136870000	156010000	27453000	23140000	32211000	192540000	159410000	151870000	23721000	33070000	30398000	3214700	3258800	3714400	3.39597e+06	276651	653650	550960	766920	657177	108023	4584300	3795500	3615900	3.99857e+06
Q8NE71;Q2L6I2;B4DNU2;A0A0G2JIC2;Q59F96;H0YGW7;F5GYK6	Q8NE71;Q2L6I2;B4DNU2;A0A0G2JIC2	29;28;25;17;10;10;5	29;28;25;17;10;10;5	8;8;4;5;6;6;0	ATP-binding cassette sub-family F member 1	ABCF1	sp|Q8NE71|ABCF1_HUMAN ATP-binding cassette sub-family F member 1 OS=Homo sapiens GN=ABCF1 PE=1 SV=2;tr|Q2L6I2|Q2L6I2_HUMAN ABC50 protein OS=Homo sapiens GN=ABCF1 PE=3 SV=1;tr|B4DNU2|B4DNU2_HUMAN cDNA FLJ56536, highly similar to ATP-binding cassette sub-fam	3	3	3	3	3	4	6	3	4	5	5	5	6	4	5	4	289240000	312730000	353600000	156130000	170640000	147850000	472690000	472310000	422160000	104990000	148480000	161960000	7817300	8452100	9556800	8.60873e+06	880264	4219800	4611900	3996100	4.27593e+06	311714	12776000	12765000	11410000	12317000
P16401;Q14463	P16401	46;5	27;5	27;5	Histone H1.5	HIST1H1B	sp|P16401|H15_HUMAN Histone H1.5 OS=Homo sapiens GN=HIST1H1B PE=1 SV=3	3	3	3	3	23	23	25	21	22	21	26	25	25	22	20	20	31466000000	28540000000	34484000000	2509900000	2034700000	1830000000	44694000000	41974000000	37970000000	1868400000	2114500000	2492200000	3146600000	2854000000	3448400000	3.14967e+09	2.97212e+08	250990000	203470000	183000000	2.12487e+08	3.48803e+07	4469400000	4197400000	3797000000	4154600000
A0A087WV66;P46013;B4DRH3;Q70L74	A0A087WV66;P46013	288;288;19;4	288;288;19;4	275;275;19;4	Antigen KI-67	MKI67	tr|A0A087WV66|A0A087WV66_HUMAN Antigen KI-67 OS=Homo sapiens GN=MKI67 PE=1 SV=1;sp|P46013|KI67_HUMAN Antigen KI-67 OS=Homo sapiens GN=MKI67 PE=1 SV=2	3	3	3	3	152	174	159	131	131	128	163	190	188	151	161	172	4334500000	5320700000	4690300000	906480000	925610000	885560000	6198000000	7255700000	6366200000	1046300000	1285500000	1420900000	24215000	29725000	26203000	2.67143e+07	2.79036e+06	5064100	5171000	4947300	5060800	111887	34625000	40535000	35565000	3.69083e+07
H0YMF4;H0YKD8;P46779;Q59F34;H0YLP6	H0YMF4;H0YKD8;P46779;Q59F34;H0YLP6	6;6;6;5;4	6;6;6;5;4	6;6;6;5;4	60S ribosomal protein L28	RPL28	tr|H0YMF4|H0YMF4_HUMAN 60S ribosomal protein L28 OS=Homo sapiens GN=RPL28 PE=1 SV=1;tr|H0YKD8|H0YKD8_HUMAN 60S ribosomal protein L28 OS=Homo sapiens GN=RPL28 PE=1 SV=1;sp|P46779|RL28_HUMAN 60S ribosomal protein L28 OS=Homo sapiens GN=RPL28 PE=1 SV=3;tr|Q59	3	3	3	3	4	6	5	2	1	1	4	5	6	1	1	3	59876000	70573000	59888000	5300500	1307400	4027600	76258000	85402000	82809000	1466200	2266100	7720300	6652900	7841500	6654200	7.04953e+06	685864	588940	145260	447510	393903	226646	8473200	9489100	9201000	9.05443e+06
E5RHJ2;A0A0A0MSK8;Q6PJH4;A8K721;E5RG56;B3GQE5;B8Y0L3;Q12797	E5RHJ2;A0A0A0MSK8;Q6PJH4;A8K721;E5RG56;B3GQE5;B8Y0L3;Q12797	1;1;1;1;1;1;1;1	1;1;1;1;1;1;1;1	1;1;1;1;1;1;1;1	Aspartyl/asparaginyl beta-hydroxylase	ASPH	tr|E5RHJ2|E5RHJ2_HUMAN Aspartyl/asparaginyl beta-hydroxylase OS=Homo sapiens GN=ASPH PE=1 SV=1;tr|A0A0A0MSK8|A0A0A0MSK8_HUMAN Aspartyl/asparaginyl beta-hydroxylase OS=Homo sapiens GN=ASPH PE=1 SV=1;tr|Q6PJH4|Q6PJH4_HUMAN ASPH protein (Fragment) OS=Homo sap	3	0	3	0	1	1	1	0	0	0	1	1	1	0	0	0	2003000	2374600	2612500	0	0	0	5473700	2840700	3573600	0	0	0	667680	791540	870830	776683	102387	0	0	0	0	0	1824600	946890	1191200	1.3209e+06
Q5T3I0;A8KAG1;A0A0A0MRK1;E9PAV9;F8W895;E9PPY4;F2Z3C6;B4DVU2	Q5T3I0;A8KAG1;A0A0A0MRK1;E9PAV9	78;74;60;57;38;17;17;17	78;74;60;57;38;17;17;17	78;74;60;57;38;17;17;17	G patch domain-containing protein 4	GPATCH4	sp|Q5T3I0|GPTC4_HUMAN G patch domain-containing protein 4 OS=Homo sapiens GN=GPATCH4 PE=1 SV=2;tr|A8KAG1|A8KAG1_HUMAN cDNA FLJ77219 OS=Homo sapiens PE=2 SV=1;tr|A0A0A0MRK1|A0A0A0MRK1_HUMAN G patch domain-containing protein 4 OS=Homo sapiens GN=GPATCH4 PE=1	3	3	3	3	58	57	62	55	52	53	58	61	60	49	52	51	6999100000	6480000000	7820900000	2616100000	2294600000	2441000000	8998000000	9115700000	8003700000	1765700000	2091000000	2110200000	259230000	240000000	289660000	2.62963e+08	2.50396e+07	96892000	84985000	90406000	90761000	5.96143e+06	333260000	337620000	296430000	3.22437e+08
A8K583;Q14966;D6W5H1;B4E187;A0A096LPH6;B4DF54;A0A096LPI0;A0A096LPB4;Q6ZQV0;Q57Z90;A0A096LNR2;A0A096LNX0;A0A096LNQ0;C9JWN0	A8K583;Q14966;D6W5H1;B4E187;A0A096LPH6;B4DF54	14;14;13;11;7;7;4;3;2;2;1;1;1;1	14;14;13;11;7;7;4;3;2;2;1;1;1;1	14;14;13;11;7;7;4;3;2;2;1;1;1;1	Zinc finger protein 638	ZNF638	tr|A8K583|A8K583_HUMAN cDNA FLJ77126, highly similar to Homo sapiens zinc finger protein 638 (ZNF638), transcript variant 1, mRNA (Fragment) OS=Homo sapiens PE=2 SV=1;sp|Q14966|ZN638_HUMAN Zinc finger protein 638 OS=Homo sapiens GN=ZNF638 PE=1 SV=2;tr|D6W5	3	3	3	3	8	10	7	4	3	6	5	5	4	4	4	5	95392000	105730000	103760000	25734000	27968000	20407000	74019000	75210000	53022000	15424000	17457000	15504000	1223000	1355500	1330200	1302900	70342.2	329920	358560	261630	316703	49798.3	948960	964230	679760	864317
Q9BRP8	Q9BRP8	2	2	2	Partner of Y14 and mago	WIBG	sp|Q9BRP8|WIBG_HUMAN Partner of Y14 and mago OS=Homo sapiens GN=WIBG PE=1 SV=1	1	0	3	1	0	1	0	0	0	0	2	1	2	0	0	1	0	1025500	0	0	0	0	9459200	1652700	10242000	0	0	271940	0	93231	0	31077	53826.9	0	0	0	0	0	859920	150250	931060	647077
Q9Y6Q3;Q5CZB4;A0A0D9SFC3;Q9ULA1;P17032;Q5HYK9;P17040	Q9Y6Q3	16;1;1;1;1;1;1	16;1;1;1;1;1;1	16;1;1;1;1;1;1	Zinc finger protein 37 homolog	ZFP37	sp|Q9Y6Q3|ZFP37_HUMAN Zinc finger protein 37 homolog OS=Homo sapiens GN=ZFP37 PE=2 SV=3	3	3	3	3	6	7	8	7	6	6	9	9	9	3	6	7	50970000	40730000	53585000	20182000	13565000	17976000	87422000	69135000	85291000	7645300	12123000	22243000	1499100	1197900	1576000	1.42433e+06	199831	593590	398970	528700	507087	99093.8	2571200	2033400	2508500	2.37103e+06
Q6DHZ8;B2RBM8;Q9H2P0;E9PQK8	Q6DHZ8;B2RBM8;Q9H2P0;E9PQK8	2;2;2;1	2;2;2;1	2;2;2;1	Activity-dependent neuroprotector homeobox protein	ADNP	tr|Q6DHZ8|Q6DHZ8_HUMAN Activity-dependent neuroprotector homeobox OS=Homo sapiens GN=ADNP PE=2 SV=1;tr|B2RBM8|B2RBM8_HUMAN cDNA, FLJ95596, highly similar to Homo sapiens activity-dependent neuroprotector (ADNP), mRNA OS=Homo sapiens PE=2 SV=1;sp|Q9H2P0|ADN	1	0	3	0	0	1	0	0	0	0	1	1	1	0	0	0	0	1217100	0	0	0	0	5102700	10385000	8439100	0	0	0	0	19631	0	6543.67	11334	0	0	0	0	0	82301	167500	136110	128637
Q8N9Q2;A0A087WXZ8	Q8N9Q2;A0A087WXZ8	10;6	10;6	10;6	Protein SREK1IP1	SREK1IP1	sp|Q8N9Q2|SR1IP_HUMAN Protein SREK1IP1 OS=Homo sapiens GN=SREK1IP1 PE=1 SV=1;tr|A0A087WXZ8|A0A087WXZ8_HUMAN Protein SREK1IP1 OS=Homo sapiens GN=SREK1IP1 PE=1 SV=1	3	3	3	3	6	6	6	7	5	6	9	7	6	5	8	7	321770000	291960000	372680000	87817000	49305000	56691000	493340000	426270000	462710000	25529000	62549000	59275000	45967000	41708000	53240000	4.69717e+07	5.83128e+06	12545000	7043600	8098800	9.22913e+06	2.91969e+06	70477000	60895000	66101000	6.58243e+07
O15173;D3DNX8;U3KQM0	O15173	4;1;1	4;1;1	4;1;1	Membrane-associated progesterone receptor component 2	PGRMC2	sp|O15173|PGRC2_HUMAN Membrane-associated progesterone receptor component 2 OS=Homo sapiens GN=PGRMC2 PE=1 SV=1	0	0	3	3	0	0	0	0	0	0	3	2	1	2	3	3	0	0	0	0	0	0	21261000	22073000	7161000	10195000	3826600	34624000	0	0	0	0	0	0	0	0	0	0	2362300	2452600	795660	1.87019e+06
Q03164;E9PR05;B3W6H7;Q8N6B4;Q1HA41;H7BYJ6;Q9HB80;Q9UPD0;Q9Y6P1;B3W6H4;D3K0R4;Q9HB83;Q9HB82;Q9HB88;Q9HB87;Q9HBJ4;A2JNH1;Q9HB81;Q8NFI1;A2JNH3;A2JNH2;Q86YP1;Q86YN9;Q86YP0;Q86YN8;Q0ZHH1;H7C5W4;Q8NFI2;Q8NFI0;Q8NFH9;B3W6H8;Q9HB84;Q99882;A0A075TKX8;A2JNH0;Q86YP2;Q8NI09	Q03164;E9PR05	60;47;16;16;16;12;10;9;9;8;6;6;6;6;6;6;6;6;6;6;6;5;5;5;5;4;3;3;3;3;2;2;2;1;1;1;1	60;47;16;16;16;12;10;9;9;8;6;6;6;6;6;6;6;6;6;6;6;5;5;5;5;4;3;3;3;3;2;2;2;1;1;1;1	54;41;10;10;10;6;10;9;9;2;0;0;0;0;0;0;0;0;0;0;0;2;2;2;2;0;3;0;0;0;0;0;0;0;0;0;0	Histone-lysine N-methyltransferase 2A;MLL cleavage product N320;MLL cleavage product C180	KMT2A	sp|Q03164|KMT2A_HUMAN Histone-lysine N-methyltransferase 2A OS=Homo sapiens GN=KMT2A PE=1 SV=5;tr|E9PR05|E9PR05_HUMAN Histone-lysine N-methyltransferase 2A (Fragment) OS=Homo sapiens GN=KMT2A PE=1 SV=2	3	3	3	3	27	26	26	28	27	24	25	30	29	24	32	26	304550000	233550000	274060000	97379000	89421000	76129000	372650000	462990000	332650000	53444000	83885000	83171000	1903400	1459700	1712900	1692000	222587	608620	558880	475800	547767	67103.8	2329100	2893700	2079000	2.43393e+06
Q8WYP5;B3KVE5;B3KRD0;B3KTD2;H7C4S1	Q8WYP5;B3KVE5;B3KRD0;B3KTD2	40;29;28;25;5	40;29;28;25;5	40;29;28;25;5	Protein ELYS	AHCTF1	sp|Q8WYP5|ELYS_HUMAN Protein ELYS OS=Homo sapiens GN=AHCTF1 PE=1 SV=3;tr|B3KVE5|B3KVE5_HUMAN cDNA FLJ16456 fis, clone BRAWH3009013, highly similar to AT-hook-containing transcription factor 1 (Fragment) OS=Homo sapiens PE=2 SV=1;tr|B3KRD0|B3KRD0_HUMAN cDNA	3	3	3	3	16	17	18	7	8	8	25	24	24	13	13	13	193170000	140780000	204320000	9337500	14277000	12589000	375000000	419750000	308530000	36459000	35230000	31614000	1788700	1303500	1891800	1.66133e+06	314151	86458	132200	116570	111743	23249.9	3472200	3886500	2856700	3.40513e+06
A8KAQ5;A0A024QZD5;P08621;B3KPV0;M0QYR1;M0QX04;Q9UFS1	A8KAQ5;A0A024QZD5;P08621	27;27;27;13;10;2;2	27;27;27;13;10;2;2	27;27;27;13;10;2;2	U1 small nuclear ribonucleoprotein 70 kDa	SNRP70;SNRNP70	tr|A8KAQ5|A8KAQ5_HUMAN cDNA FLJ77404, highly similar to Homo sapiens small nuclear ribonucleoprotein 70kDa polypeptide (RNP antigen) (SNRP70), transcript variant 1, mRNA OS=Homo sapiens PE=2 SV=1;tr|A0A024QZD5|A0A024QZD5_HUMAN Small nuclear ribonucleoprote	3	3	3	3	19	19	21	8	9	8	17	16	12	4	8	7	867870000	825250000	935530000	44903000	26096000	22144000	712530000	681830000	401080000	8129300	14518000	14371000	51051000	48544000	55031000	51542000	3.27125e+06	2641400	1535100	1302600	1.82637e+06	715349	41913000	40108000	23593000	3.52047e+07
Q92522	Q92522	12	12	11	Histone H1x	H1FX	sp|Q92522|H1X_HUMAN Histone H1x OS=Homo sapiens GN=H1FX PE=1 SV=1	3	3	3	3	7	7	7	3	3	4	8	7	9	3	5	5	234400000	190870000	189780000	36571000	32679000	35529000	274470000	264320000	263580000	5520700	32322000	29038000	21309000	17352000	17252000	1.86377e+07	2.31398e+06	3324600	2970800	3229900	3175100	183155	24952000	24029000	23962000	2.43143e+07
A0A0A0MQZ6;Q5J7U2;O95478;H0YAI9	A0A0A0MQZ6;Q5J7U2;O95478	7;7;7;3	7;7;7;3	7;7;7;3	Ribosome biogenesis protein NSA2 homolog	NSA2;CDK105	tr|A0A0A0MQZ6|A0A0A0MQZ6_HUMAN Ribosome biogenesis protein NSA2 homolog OS=Homo sapiens GN=NSA2 PE=1 SV=1;tr|Q5J7U2|Q5J7U2_HUMAN TGF beta-inducible nuclear protein 1 OS=Homo sapiens GN=CDK105 PE=2 SV=1;sp|O95478|NSA2_HUMAN Ribosome biogenesis protein NSA2	3	3	3	3	6	6	5	3	1	3	5	4	3	1	1	1	74220000	71097000	66193000	9007200	4688800	7542000	42144000	57383000	27552000	2853300	2968700	1667900	10603000	10157000	9456200	1.00721e+07	578098	1286700	669820	1077400	1.01131e+06	313706	6020600	8197600	3935900	6.05137e+06
A3R0T8;P10412;B2R984;Q4VB24;P16402;A3R0T7;Q02539;A1L407	A3R0T8;P10412;B2R984;Q4VB24;P16402;A3R0T7	48;48;47;42;36;34;14;6	48;48;47;42;36;34;14;6	11;11;10;10;2;10;0;0	Histone H1.4;Histone H1.3	HIST1H1E;HIST1H1D	tr|A3R0T8|A3R0T8_HUMAN Histone 1, H1e OS=Homo sapiens GN=HIST1H1E PE=2 SV=1;sp|P10412|H14_HUMAN Histone H1.4 OS=Homo sapiens GN=HIST1H1E PE=1 SV=2;tr|B2R984|B2R984_HUMAN cDNA, FLJ94268, highly similar to Homo sapiens histone 1, H1e (HIST1H1E), mRNA OS=Homo	3	3	3	3	7	8	8	7	6	7	11	9	10	8	6	6	173510000000	148430000000	185400000000	14446000000	12268000000	11967000000	204480000000	194160000000	192320000000	9805100000	10931000000	11930000000	19279000000	16492000000	20600000000	1.87903e+10	2.09714e+09	1605100000	1363100000	1329700000	1.43263e+09	1.50291e+08	22720000000	21573000000	21369000000	2.18873e+10
F5GWX5;A0A0C4DGG9;Q14839	F5GWX5;A0A0C4DGG9;Q14839	21;21;21	1;1;1	1;1;1	Chromodomain-helicase-DNA-binding protein 4	CHD4	tr|F5GWX5|F5GWX5_HUMAN Chromodomain-helicase-DNA-binding protein 4 OS=Homo sapiens GN=CHD4 PE=1 SV=1;tr|A0A0C4DGG9|A0A0C4DGG9_HUMAN Chromodomain-helicase-DNA-binding protein 4 OS=Homo sapiens GN=CHD4 PE=1 SV=1;sp|Q14839|CHD4_HUMAN Chromodomain-helicase-DNA	3	3	3	3	1	1	1	1	1	1	1	1	1	1	1	1	61630000	64734000	55544000	5698800	4658300	6281400	48715000	68275000	28793000	7500800	3481700	4228700	692470	727350	624090	681303	52527.9	64032	52340	70578	62316.7	9239.21	547360	767130	323520	546003
Q96IZ7;H7C5Q0;C9J713;B4DTW0;C9J367;C9JVB3	Q96IZ7;H7C5Q0;C9J713	23;22;16;3;2;1	23;22;16;3;2;1	23;22;16;3;2;1	Serine/Arginine-related protein 53	RSRC1	sp|Q96IZ7|RSRC1_HUMAN Serine/Arginine-related protein 53 OS=Homo sapiens GN=RSRC1 PE=1 SV=1;tr|H7C5Q0|H7C5Q0_HUMAN Serine/Arginine-related protein 53 (Fragment) OS=Homo sapiens GN=RSRC1 PE=1 SV=1;tr|C9J713|C9J713_HUMAN Serine/Arginine-related protein 53 OS	3	3	3	3	15	16	13	6	8	6	18	15	15	7	9	9	538720000	424760000	484110000	28699000	27487000	16790000	623450000	605530000	534900000	33174000	26181000	26131000	41440000	32674000	37239000	3.71177e+07	4.38426e+06	2207600	2114400	1291500	1.87117e+06	504164	47958000	46579000	41146000	4.52277e+07
P37108;H0YLA2;H0YLW0	P37108;H0YLA2	8;5;2	8;5;2	8;5;2	Signal recognition particle 14 kDa protein	SRP14	sp|P37108|SRP14_HUMAN Signal recognition particle 14 kDa protein OS=Homo sapiens GN=SRP14 PE=1 SV=2;tr|H0YLA2|H0YLA2_HUMAN Signal recognition particle 14 kDa protein OS=Homo sapiens GN=SRP14 PE=1 SV=1	3	2	3	0	6	6	5	0	1	1	1	2	3	0	0	0	195570000	197890000	203290000	0	2774900	3004900	3495800	8174900	109840000	0	0	0	27939000	28269000	29041000	2.84163e+07	565581	0	396410	429280	275230	238922	499410	1167800	15691000	5786070
P67809;A0A087X1S2;H0Y449;Q6PKI6;Q05D43;Q7KZ24;A0JLU4;Q2VIK8;C9J5V9;B2RCC2;Q9Y2T7;A0A0D9SEI8;Q59HE1	P67809;A0A087X1S2;H0Y449;Q6PKI6;Q05D43;Q7KZ24;A0JLU4	35;29;28;25;25;23;21;17;15;6;6;3;1	35;29;28;25;25;23;21;17;15;6;6;3;1	25;19;25;15;15;13;21;16;12;0;0;0;0	Nuclease-sensitive element-binding protein 1	YBX1	sp|P67809|YBOX1_HUMAN Nuclease-sensitive element-binding protein 1 OS=Homo sapiens GN=YBX1 PE=1 SV=3;tr|A0A087X1S2|A0A087X1S2_HUMAN Nuclease-sensitive element-binding protein 1 OS=Homo sapiens GN=YBX1 PE=1 SV=2;tr|H0Y449|H0Y449_HUMAN Nuclease-sensitive ele	3	3	3	3	19	19	17	9	9	11	21	21	22	9	11	12	2114000000	2155200000	1534400000	143640000	125910000	199430000	3607300000	3270000000	3729400000	82380000	203630000	225270000	162620000	165780000	118030000	148810000	2.6703e+07	11049000	9685200	15341000	1.20251e+07	2.95153e+06	277490000	251540000	286880000	271970000
P42696;A2A2V2;Q5TCT4	P42696;A2A2V2	27;24;11	27;24;11	27;24;11	RNA-binding protein 34	RBM34	sp|P42696|RBM34_HUMAN RNA-binding protein 34 OS=Homo sapiens GN=RBM34 PE=1 SV=2;tr|A2A2V2|A2A2V2_HUMAN RNA-binding protein 34 (Fragment) OS=Homo sapiens GN=RBM34 PE=1 SV=1	3	3	3	3	15	13	17	10	10	6	20	19	22	6	6	9	188610000	117300000	171410000	32874000	31042000	18694000	420110000	322470000	367980000	14867000	14675000	18094000	6985500	4344600	6348400	5.89283e+06	1.37813e+06	1217500	1149700	692380	1019860	285625	15560000	11943000	13629000	1.37107e+07
Q6IB29;H7C2Q8;Q99848;B4DHA6;B4DRX8	Q6IB29;H7C2Q8;Q99848	17;17;17;3;2	17;17;17;3;2	17;17;17;3;2	Probable rRNA-processing protein EBP2	EBNA1BP2	tr|Q6IB29|Q6IB29_HUMAN EBNA1 binding protein 2 OS=Homo sapiens GN=EBNA1BP2 PE=1 SV=1;tr|H7C2Q8|H7C2Q8_HUMAN EBNA1 binding protein 2, isoform CRA_d OS=Homo sapiens GN=EBNA1BP2 PE=1 SV=1;sp|Q99848|EBP2_HUMAN Probable rRNA-processing protein EBP2 OS=Homo sapi	3	3	3	3	15	15	13	7	7	8	13	12	15	7	9	8	814630000	669090000	739480000	113020000	101010000	146310000	796870000	648980000	718120000	102360000	132650000	118500000	54309000	44606000	49298000	4.94043e+07	4.85237e+06	7534500	6734100	9753700	8.00743e+06	1.56437e+06	53125000	43265000	47875000	4.80883e+07
Q02040;X6RAJ1;Q05DA9	Q02040;X6RAJ1	43;28;12	43;28;12	43;28;12	A-kinase anchor protein 17A	AKAP17A	sp|Q02040|AK17A_HUMAN A-kinase anchor protein 17A OS=Homo sapiens GN=AKAP17A PE=1 SV=2;tr|X6RAJ1|X6RAJ1_HUMAN A-kinase anchor protein 17A OS=Homo sapiens GN=AKAP17A PE=1 SV=1	3	3	3	3	27	29	30	14	13	14	26	27	27	10	16	18	1289000000	1208700000	1439300000	99386000	78620000	78486000	1196900000	1154200000	1118800000	31566000	74243000	70067000	39060000	36629000	43616000	3.97683e+07	3.54695e+06	3011700	2382400	2378400	2.59083e+06	364487	36271000	34976000	33902000	3.50497e+07
Q969Q0;B2R4V2	Q969Q0;B2R4V2	22;16	4;4	4;4	60S ribosomal protein L36a-like	RPL36AL	sp|Q969Q0|RL36L_HUMAN 60S ribosomal protein L36a-like OS=Homo sapiens GN=RPL36AL PE=1 SV=3;tr|B2R4V2|B2R4V2_HUMAN cDNA, FLJ92227, highly similar to Homo sapiens ribosomal protein L36a-like (RPL36AL), mRNA OS=Homo sapiens PE=2 SV=1	3	3	3	3	2	2	2	3	3	2	2	2	1	2	2	2	108350000	94186000	101440000	137540000	84707000	37661000	79910000	63807000	64521000	13159000	47073000	32930000	27088000	23547000	25361000	25332000	1.77068e+06	34384000	21177000	9415200	2.16587e+07	1.24914e+07	19977000	15952000	16130000	17353000
M0QZC5;P62280;M0R1H6	M0QZC5;P62280;M0R1H6	7;7;5	7;7;5	7;7;5	40S ribosomal protein S11	RPS11	tr|M0QZC5|M0QZC5_HUMAN 40S ribosomal protein S11 OS=Homo sapiens GN=RPS11 PE=1 SV=1;sp|P62280|RS11_HUMAN 40S ribosomal protein S11 OS=Homo sapiens GN=RPS11 PE=1 SV=3;tr|M0R1H6|M0R1H6_HUMAN 40S ribosomal protein S11 OS=Homo sapiens GN=RPS11 PE=1 SV=1	3	3	3	3	5	5	5	5	4	2	5	4	5	4	2	3	75700000	64718000	81020000	8202900	21670000	2470000	80892000	84375000	77735000	8760100	2289000	3589700	8411100	7190800	9002200	8.20137e+06	923733	911430	2407800	274450	1.19789e+06	1.09514e+06	8988000	9375000	8637300	9000100
A8K3Q9	A8K3Q9	22	22	7		cDNA FLJ76611, highly similar to Homo sapiens ribosomal protein L14 (RPL14), mRNA	tr|A8K3Q9|A8K3Q9_HUMAN cDNA FLJ76611, highly similar to Homo sapiens ribosomal protein L14 (RPL14), mRNA OS=Homo sapiens PE=1 SV=1	3	3	3	3	5	6	6	3	3	3	7	6	6	3	3	4	1150900000	1100500000	1292900000	77541000	85044000	88809000	992450000	1033300000	884140000	36645000	29977000	41023000	191810000	183420000	215480000	1.96903e+08	1.66258e+07	12923000	14174000	14801000	13966000	956122	165410000	172220000	147360000	1.61663e+08
Q8N1H4;B2RDQ3;P62995;Q68DZ9;Q59GA1	Q8N1H4;B2RDQ3;P62995	3;3;3;1;1	3;3;3;1;1	3;3;3;1;1	Transformer-2 protein homolog beta	TRA2B	tr|Q8N1H4|Q8N1H4_HUMAN cDNA FLJ40872 fis, clone TUTER2000283, highly similar to Homo sapiens transformer-2-beta (SFRS10) gene OS=Homo sapiens PE=2 SV=1;tr|B2RDQ3|B2RDQ3_HUMAN cDNA, FLJ96718, highly similar to Homo sapiens splicing factor, arginine/serine-r	3	3	3	3	2	1	2	1	1	2	2	2	1	1	1	1	36416000	28820000	29306000	4944500	6515700	6584800	39965000	47444000	35460000	2082600	3433600	4627000	3034600	2401600	2442100	2626100	354350	412040	542970	548740	501250	77312	3330500	3953600	2955000	3.41303e+06
Q7Z6E9;H3BSK8;B4DZQ0;H3BUN0;I3L3Y2;A0A087WY32	Q7Z6E9	82;31;30;11;8;3	82;31;30;11;8;3	82;31;30;11;8;3	E3 ubiquitin-protein ligase RBBP6	RBBP6	sp|Q7Z6E9|RBBP6_HUMAN E3 ubiquitin-protein ligase RBBP6 OS=Homo sapiens GN=RBBP6 PE=1 SV=1	3	3	3	3	46	45	49	38	38	34	56	50	55	32	41	41	1017200000	929590000	1203600000	230650000	221580000	231190000	1344600000	1421300000	1273300000	136240000	234830000	230160000	13385000	12231000	15837000	1.38177e+07	1.84152e+06	3034800	2915600	3042000	2.99747e+06	70990	17693000	18701000	16754000	17716000
M0R3C3;B3KM97;Q9NZ01	M0R3C3;B3KM97;Q9NZ01	1;1;1	1;1;1	1;1;1	Very-long-chain enoyl-CoA reductase	TECR	tr|M0R3C3|M0R3C3_HUMAN Very-long-chain enoyl-CoA reductase OS=Homo sapiens GN=TECR PE=1 SV=1;tr|B3KM97|B3KM97_HUMAN cDNA FLJ10554 fis, clone NT2RP2002385, highly similar to Synaptic glycoprotein SC2 OS=Homo sapiens PE=2 SV=1;sp|Q9NZ01|TECR_HUMAN Very-long-	3	2	3	3	1	1	1	0	1	1	1	1	1	1	1	1	4521800	4339400	6017800	0	1481000	1773900	5270700	17583000	3475800	2209100	1453600	1089200	904360	867880	1203600	991947	184202	0	296200	354780	216993	190191	1054100	3516700	695170	1.75532e+06
A0A024QZH6;Q9H7N4	A0A024QZH6;Q9H7N4	46;45	46;45	46;45	Splicing factor, arginine/serine-rich 19	SR-A1;SCAF1	tr|A0A024QZH6|A0A024QZH6_HUMAN Serine arginine-rich pre-mRNA splicing factor SR-A1, isoform CRA_a OS=Homo sapiens GN=SR-A1 PE=4 SV=1;sp|Q9H7N4|SFR19_HUMAN Splicing factor, arginine/serine-rich 19 OS=Homo sapiens GN=SCAF1 PE=1 SV=3	3	3	3	3	30	26	28	21	22	19	26	26	28	18	18	22	1688200000	1630200000	2008500000	292830000	283290000	258410000	1910700000	2042300000	1838300000	225750000	232390000	296890000	37515000	36227000	44634000	3.94587e+07	4.528e+06	6507200	6295300	5742400	6.18163e+06	394867	42461000	45384000	40851000	4.28987e+07
Q14684;Q6PJM8	Q14684	37;7	37;7	37;7	Ribosomal RNA processing protein 1 homolog B	RRP1B	sp|Q14684|RRP1B_HUMAN Ribosomal RNA processing protein 1 homolog B OS=Homo sapiens GN=RRP1B PE=1 SV=3	3	3	3	3	26	24	26	20	16	18	25	25	23	18	18	19	611890000	728640000	743060000	131040000	126460000	124040000	644960000	807220000	554040000	57645000	76148000	95131000	18542000	22080000	22517000	2.10463e+07	2.1798e+06	3971000	3832100	3758800	3.85397e+06	107777	19544000	24461000	16789000	2.02647e+07
Q9GZR7;G3V529;B4DKV2;Q59FS7;B4DGI6;B4DM03;A0A087WXU8;Q7Z4X3;Q7Z4W0;Q9P054	Q9GZR7;G3V529;B4DKV2;Q59FS7;B4DGI6;B4DM03	33;32;28;22;21;18;15;15;9;8	33;32;28;22;21;18;15;15;9;8	13;12;8;13;8;6;0;0;0;8	ATP-dependent RNA helicase DDX24	DDX24	sp|Q9GZR7|DDX24_HUMAN ATP-dependent RNA helicase DDX24 OS=Homo sapiens GN=DDX24 PE=1 SV=1;tr|G3V529|G3V529_HUMAN ATP-dependent RNA helicase DDX24 OS=Homo sapiens GN=DDX24 PE=1 SV=1;tr|B4DKV2|B4DKV2_HUMAN cDNA FLJ54363, highly similar to ATP-dependent RNA h	3	3	3	3	8	8	10	7	6	7	6	7	7	4	6	5	456890000	410650000	483670000	71611000	37077000	76963000	327560000	371930000	327510000	27789000	31097000	23513000	10625000	9550100	11248000	1.04744e+07	858914	1665400	862250	1789800	1439150	503467	7617800	8649400	7616400	7961200
A0A087WXM6;J3QQT2;J3KRX5;A0A024R261;A0A0A6YYL6;P18621;J3QLC8;J3KRB3;A0A087WWH0;J3QS96;A0A0A0MRF8;A0A087WY81;J3KSJ0;A4D1R6;A4D1R5	A0A087WXM6;J3QQT2;J3KRX5;A0A024R261;A0A0A6YYL6;P18621;J3QLC8;J3KRB3;A0A087WWH0;J3QS96;A0A0A0MRF8	11;11;11;11;11;11;10;8;8;8;8;5;4;2;2	11;11;11;11;11;11;10;8;8;8;8;5;4;2;2	11;11;11;11;11;11;10;8;8;8;8;5;4;2;2	60S ribosomal protein L17	RPL17;hCG_24487;RPL17-C18orf32	tr|A0A087WXM6|A0A087WXM6_HUMAN 60S ribosomal protein L17 (Fragment) OS=Homo sapiens GN=RPL17 PE=3 SV=1;tr|J3QQT2|J3QQT2_HUMAN 60S ribosomal protein L17 (Fragment) OS=Homo sapiens GN=RPL17 PE=3 SV=1;tr|J3KRX5|J3KRX5_HUMAN 60S ribosomal protein L17 (Fragment	3	3	3	3	6	8	8	4	6	5	6	6	7	4	4	5	393020000	404770000	447790000	27285000	59069000	34365000	247360000	311640000	230160000	9456700	19941000	18279000	43668000	44975000	49754000	4.61323e+07	3.20381e+06	3031700	6563300	3818300	4471100	1.85409e+06	27485000	34626000	25573000	29228000
Q9BTI9;P06748;A4ZU86;A0A024R3V9;Q9NX34	Q9BTI9;P06748;A4ZU86;A0A024R3V9;Q9NX34	4;4;3;2;2	4;4;3;2;2	4;4;3;2;2	Nucleophosmin	NPM1;hCG_37498	tr|Q9BTI9|Q9BTI9_HUMAN NPM1 protein (Fragment) OS=Homo sapiens GN=NPM1 PE=2 SV=2;sp|P06748|NPM_HUMAN Nucleophosmin OS=Homo sapiens GN=NPM1 PE=1 SV=2;tr|A4ZU86|A4ZU86_HUMAN Truncated nucleolar phosphoprotein B23 OS=Homo sapiens GN=NPM1 PE=2 SV=1;tr|A0A024R3	3	3	3	3	1	1	1	3	2	3	1	1	1	1	1	1	14894000	15008000	17251000	8391600	3195400	9535900	12530000	11497000	11853000	585880	1056600	1961000	1861800	1876100	2156400	1.96477e+06	166113	1048900	399430	1192000	880110	422385	1566200	1437100	1481600	1.49497e+06
Q8TEM4;F5GYV5;H7BZV4;A0A0C4DG62;F8WCT1;Q66PJ3;B2RE15;F5H7X4;F8WEP2;A0A0C4DH18	Q8TEM4;F5GYV5;H7BZV4;A0A0C4DG62;F8WCT1;Q66PJ3;B2RE15;F5H7X4	21;20;20;20;20;20;16;14;7;7	21;20;20;20;20;20;16;14;7;7	21;20;20;20;20;20;16;14;7;7	ADP-ribosylation factor-like protein 6-interacting protein 4	FLJ00169;ARL6IP4	tr|Q8TEM4|Q8TEM4_HUMAN FLJ00169 protein (Fragment) OS=Homo sapiens GN=FLJ00169 PE=2 SV=1;tr|F5GYV5|F5GYV5_HUMAN ADP-ribosylation factor-like protein 6-interacting protein 4 (Fragment) OS=Homo sapiens GN=ARL6IP4 PE=1 SV=1;tr|H7BZV4|H7BZV4_HUMAN ADP-ribosyla	3	3	3	3	16	17	13	9	11	7	18	16	16	7	13	11	1367500000	1122500000	1429700000	118910000	116000000	104920000	1580400000	1497700000	1282900000	107110000	135060000	123300000	75975000	62363000	79426000	72588000	9.02166e+06	6606300	6444600	5828700	6293200	410313	87801000	83206000	71270000	80759000
B3KN82;Q9Y2X3;B4DUY3;H7BZ72	B3KN82;Q9Y2X3	32;32;1;1	32;32;1;1	32;32;1;1	Nucleolar protein 58	NOP58	tr|B3KN82|B3KN82_HUMAN cDNA FLJ13913 fis, clone Y79AA1000231, highly similar to Nucleolar protein NOP5 OS=Homo sapiens PE=2 SV=1;sp|Q9Y2X3|NOP58_HUMAN Nucleolar protein 58 OS=Homo sapiens GN=NOP58 PE=1 SV=1	3	3	3	3	25	27	29	23	23	26	24	25	24	22	22	25	1909000000	1886900000	1514900000	571090000	519280000	579310000	2046800000	2167000000	1728200000	297950000	385740000	403800000	95452000	94344000	75744000	8.85133e+07	1.10724e+07	28554000	25964000	28966000	27828000	1.62736e+06	102340000	108350000	86409000	99033000
Q13428;Q59FZ2;B4DLB1;Q9UFD4;H0YA99;H0YAB7	Q13428	121;46;32;23;16;2	121;46;32;23;16;2	10;9;0;0;0;0	Treacle protein	TCOF1	sp|Q13428|TCOF_HUMAN Treacle protein OS=Homo sapiens GN=TCOF1 PE=1 SV=3	3	3	3	3	6	7	6	6	4	4	6	7	8	2	5	3	12714000000	11783000000	14959000000	798650000	716660000	616450000	15203000000	14774000000	13763000000	502990000	637960000	666060000	167290000	155040000	196820000	173050000	2.14773e+07	10508000	9429700	8111200	9.34963e+06	1.2004e+06	200040000	194390000	181090000	191840000
B4E060;Q8N8C6;Q8NCX0	B4E060;Q8N8C6;Q8NCX0	1;1;1	1;1;1	1;1;1	Coiled-coil domain-containing protein 150	CCDC150	tr|B4E060|B4E060_HUMAN cDNA FLJ51169 OS=Homo sapiens PE=2 SV=1;tr|Q8N8C6|Q8N8C6_HUMAN cDNA FLJ39660 fis, clone SMINT2006801 OS=Homo sapiens PE=2 SV=1;sp|Q8NCX0|CC150_HUMAN Coiled-coil domain-containing protein 150 OS=Homo sapiens GN=CCDC150 PE=1 SV=2	3	0	3	0	1	1	1	0	0	0	1	1	1	0	0	0	20461000	14243000	17651000	0	0	0	29597000	23799000	29010000	0	0	0	3410200	2373900	2941800	2.90863e+06	518946	0	0	0	0	0	4932900	3966500	4835000	4.57813e+06
Q9NWH9;A0A024R5U7;A0A024R5X3;H7C3F4;H0YMM0;H7BXE3;H0YKH2;H0YLW7;H0YMW8;H0YNF3;H0YMR6;H0YLE6;H0YL55	Q9NWH9;A0A024R5U7;A0A024R5X3;H7C3F4	51;48;48;36;10;9;8;3;3;3;3;3;3	51;48;48;36;10;9;8;3;3;3;3;3;3	51;48;48;36;10;9;8;3;3;3;3;3;3	SAFB-like transcription modulator	SLTM	sp|Q9NWH9|SLTM_HUMAN SAFB-like transcription modulator OS=Homo sapiens GN=SLTM PE=1 SV=2;tr|A0A024R5U7|A0A024R5U7_HUMAN SAFB-like, transcription modulator, isoform CRA_a OS=Homo sapiens GN=SLTM PE=4 SV=1;tr|A0A024R5X3|A0A024R5X3_HUMAN SAFB-like, transcript	3	3	3	3	29	30	29	7	11	5	30	35	30	6	9	7	649910000	641400000	843860000	25030000	36672000	18982000	968490000	1184000000	836170000	36897000	27232000	9662700	15474000	15271000	20092000	1.69457e+07	2.72669e+06	595950	873140	451960	640350	214072	23059000	28190000	19909000	2.37193e+07
Q13127;A0PJ83	Q13127	8;2	8;2	8;2	RE1-silencing transcription factor	REST	sp|Q13127|REST_HUMAN RE1-silencing transcription factor OS=Homo sapiens GN=REST PE=1 SV=3	3	3	3	3	3	4	3	5	4	2	3	5	5	2	3	5	40239000	43761000	57743000	27396000	19449000	12995000	99446000	94797000	46853000	7403200	13449000	21609000	894210	972470	1283200	1049960	205747	608810	432200	288790	443267	160297	2209900	2106600	1041200	1785900
Q05519;Q6N079;Q5T757;Q6MZM2;Q6PKC9;Q5T760;Q6PJB9;Q05BU6;Q6PJY9;Q5HYN2;B4DWT1;B4DTC1;S4R3C4	Q05519;Q6N079;Q5T757;Q6MZM2;Q6PKC9;Q5T760;Q6PJB9;Q05BU6;Q6PJY9	33;29;29;25;21;21;21;18;18;5;3;3;2	33;29;29;25;21;21;21;18;18;5;3;3;2	33;29;29;25;21;21;21;18;18;5;3;3;2	Serine/arginine-rich splicing factor 11	SRSF11;DKFZp686P22142;DKFZp686D02116;SFRS11	sp|Q05519|SRS11_HUMAN Serine/arginine-rich splicing factor 11 OS=Homo sapiens GN=SRSF11 PE=1 SV=1;tr|Q6N079|Q6N079_HUMAN Putative uncharacterized protein DKFZp686P22142 (Fragment) OS=Homo sapiens GN=DKFZp686P22142 PE=4 SV=1;tr|Q5T757|Q5T757_HUMAN Serine/ar	3	3	3	3	27	27	27	16	10	17	24	24	25	13	16	11	1459500000	1260400000	1492200000	97613000	49566000	91121000	1097700000	1051800000	1116600000	49629000	78768000	49294000	121620000	105030000	124350000	117000000	1.04558e+07	8134400	4130500	7593400	6.61943e+06	2.17239e+06	91473000	87651000	93049000	9.07243e+07
B1AK66;Q8TAD8;B4DDK7;B4DLV6;B4DUU3	B1AK66;Q8TAD8;B4DDK7;B4DLV6	9;9;7;5;1	9;9;7;5;1	9;9;7;5;1	Smad nuclear-interacting protein 1	SNIP1	tr|B1AK66|B1AK66_HUMAN Smad nuclear interacting protein 1 OS=Homo sapiens GN=SNIP1 PE=2 SV=1;sp|Q8TAD8|SNIP1_HUMAN Smad nuclear-interacting protein 1 OS=Homo sapiens GN=SNIP1 PE=1 SV=1;tr|B4DDK7|B4DDK7_HUMAN cDNA FLJ51792, highly similar to Smad nuclear-in	3	3	3	3	7	4	5	1	2	1	5	5	5	1	2	1	67300000	53077000	61551000	1754400	3720600	665680	56379000	69910000	59175000	783490	1703100	1306200	3738900	2948700	3419500	3.36903e+06	397510	97467	206700	36982	113716	86017.9	3132100	3883900	3287500	3434500
P05204	P05204	9	9	8	Non-histone chromosomal protein HMG-17	HMGN2	sp|P05204|HMGN2_HUMAN Non-histone chromosomal protein HMG-17 OS=Homo sapiens GN=HMGN2 PE=1 SV=3	3	3	3	3	6	5	4	4	4	4	3	4	4	4	3	4	195370000	142750000	175360000	31431000	27636000	32153000	188090000	253150000	236730000	8541900	23002000	21530000	97684000	71374000	87680000	8.55793e+07	1.32802e+07	15716000	13818000	16077000	1.52037e+07	1.21352e+06	94045000	126570000	118370000	112995000
B4DZG2;A0A024R8C1;Q15361;A0A087WY09	B4DZG2;A0A024R8C1;Q15361	42;42;42;3	42;42;42;3	42;42;42;3	Transcription termination factor 1	TTF1	tr|B4DZG2|B4DZG2_HUMAN cDNA FLJ56521, highly similar to Homo sapiens transcription termination factor, RNA polymerase I (TTF1), mRNA OS=Homo sapiens PE=2 SV=1;tr|A0A024R8C1|A0A024R8C1_HUMAN Transcription termination factor, RNA polymerase I, isoform CRA_a	3	3	3	3	19	18	21	18	18	20	22	24	23	20	20	22	475420000	529740000	634550000	198630000	170580000	223010000	672630000	777420000	610130000	196850000	216000000	252280000	11319000	12613000	15108000	1.30133e+07	1.92596e+06	4729300	4061500	5309800	4700200	624659	16015000	18510000	14527000	1.63507e+07
O60832;C9IYT0;U5UA77;U5U7S7;H7C0M1;H7C2Q9;U5U768;H7BZF2;H7C2Q2	O60832	20;8;8;6;6;4;2;2;1	20;8;8;6;6;4;2;2;1	19;7;7;5;6;4;1;2;1	H/ACA ribonucleoprotein complex subunit 4	DKC1	sp|O60832|DKC1_HUMAN H/ACA ribonucleoprotein complex subunit 4 OS=Homo sapiens GN=DKC1 PE=1 SV=3	3	3	3	3	14	14	13	7	5	6	8	11	9	3	6	6	232430000	226010000	267650000	37491000	27997000	36487000	188820000	244950000	135530000	12271000	22832000	27530000	7497700	7290700	8634000	7.80747e+06	723243	1209400	903140	1177000	1.09651e+06	168248	6091000	7901600	4372000	6.12153e+06
E7ET15;O15042;E7EW00;H0Y8D9;B4DK81;C9J5L1;H7C4V2;C9JDJ7;U3KPT1	E7ET15;O15042;E7EW00;H0Y8D9;B4DK81	54;54;33;32;27;16;16;14;9	54;54;33;32;27;16;16;14;9	54;54;33;32;27;16;16;14;9	U2 snRNP-associated SURP motif-containing protein	U2SURP	tr|E7ET15|E7ET15_HUMAN U2 snRNP-associated SURP motif-containing protein OS=Homo sapiens GN=U2SURP PE=1 SV=1;sp|O15042|SR140_HUMAN U2 snRNP-associated SURP motif-containing protein OS=Homo sapiens GN=U2SURP PE=1 SV=2;tr|E7EW00|E7EW00_HUMAN U2 snRNP-associa	3	3	3	3	35	31	37	20	20	22	38	36	36	16	19	18	2123000000	1954400000	2499500000	180530000	150500000	188270000	2547100000	2466700000	2061400000	72767000	143120000	154800000	54437000	50113000	64090000	5.62133e+07	7.15581e+06	4629000	3858900	4827300	4438400	511562	65311000	63249000	52856000	60472000
F8W6I7;Q6IPF2;A0A024RB53;A0A024RAZ7;P09651;B4E0B5;B4DP35;F8W646;Q9BSM5;A0A024RC46;F8VTQ5;Q3MI39;H0YH80;F8VYN5;F8VZ49;Q0VAC0;A0A024QZ98;Q32P51	F8W6I7;Q6IPF2;A0A024RB53;A0A024RAZ7;P09651;B4E0B5;B4DP35;F8W646;Q9BSM5;A0A024RC46	7;7;7;7;7;6;5;4;4;4;3;3;3;1;1;1;1;1	7;7;7;7;7;6;5;4;4;4;3;3;3;1;1;1;1;1	7;7;7;7;7;6;5;4;4;4;3;3;3;1;1;1;1;1	Heterogeneous nuclear ribonucleoprotein A1;Heterogeneous nuclear ribonucleoprotein A1, N-terminally processed	HNRNPA1;HNRPA1;hCG_2020860	tr|F8W6I7|F8W6I7_HUMAN Heterogeneous nuclear ribonucleoprotein A1 OS=Homo sapiens GN=HNRNPA1 PE=1 SV=2;tr|Q6IPF2|Q6IPF2_HUMAN Heterogeneous nuclear ribonucleoprotein A1 OS=Homo sapiens GN=HNRPA1 PE=2 SV=1;tr|A0A024RB53|A0A024RB53_HUMAN Heterogeneous nuclea	3	3	3	3	3	2	5	2	2	2	4	3	3	2	2	3	71349000	64981000	84226000	18624000	13392000	12906000	98170000	76933000	72076000	11297000	9321300	10261000	4197000	3822400	4954500	4.32463e+06	576741	1095500	787740	759210	880817	186468	5774700	4525500	4239700	4.84663e+06
Q6NVC0;P05141	Q6NVC0;P05141	2;2	1;1	1;1	ADP/ATP translocase 2;ADP/ATP translocase 2, N-terminally processed	SLC25A5	tr|Q6NVC0|Q6NVC0_HUMAN SLC25A5 protein (Fragment) OS=Homo sapiens GN=SLC25A5 PE=2 SV=1;sp|P05141|ADT2_HUMAN ADP/ATP translocase 2 OS=Homo sapiens GN=SLC25A5 PE=1 SV=7	3	3	3	3	1	1	1	1	1	1	1	1	1	1	1	1	11086000	9512100	7935000	1881000	1457600	675790	13774000	13358000	12576000	968070	984530	2007200	583470	500640	417630	500580	82920	98998	76717	35568	70427.7	32179.3	724970	703070	661890	696643
P62750;H7BY10;K7ERT8;A8MUS3;K7EJV9;K7EMA7;B9EJE3;O95014;Q53RC5	P62750;H7BY10;K7ERT8;A8MUS3;K7EJV9	28;26;26;26;24;13;2;1;1	28;26;26;26;24;13;2;1;1	28;26;26;26;24;13;2;1;1	60S ribosomal protein L23a	RPL23A	sp|P62750|RL23A_HUMAN 60S ribosomal protein L23a OS=Homo sapiens GN=RPL23A PE=1 SV=1;tr|H7BY10|H7BY10_HUMAN 60S ribosomal protein L23a (Fragment) OS=Homo sapiens GN=RPL23A PE=1 SV=1;tr|K7ERT8|K7ERT8_HUMAN 60S ribosomal protein L23a (Fragment) OS=Homo sapie	3	3	3	3	22	19	21	18	17	16	19	22	18	14	12	16	3373500000	2892500000	3387000000	1026600000	969860000	966850000	2286800000	2505100000	2219300000	328410000	185510000	364750000	562240000	482090000	564500000	5.36277e+08	4.69406e+07	171100000	161640000	161140000	1.64627e+08	5.61164e+06	381140000	417520000	369880000	3.89513e+08
B0UZZ8;O15213;A8K806;B4DP15;B4DNI0;A8K9A1;A0A0G2JJL1;H0Y6G3	B0UZZ8;O15213;A8K806;B4DP15;B4DNI0;A8K9A1;A0A0G2JJL1	16;15;14;13;13;11;8;7	16;15;14;13;13;11;8;7	16;15;14;13;13;11;8;7	WD repeat-containing protein 46	C6orf11;WDR46	tr|B0UZZ8|B0UZZ8_HUMAN Chromosome 6 open reading frame 11 OS=Homo sapiens GN=WDR46 PE=2 SV=1;sp|O15213|WDR46_HUMAN WD repeat-containing protein 46 OS=Homo sapiens GN=WDR46 PE=1 SV=3;tr|A8K806|A8K806_HUMAN cDNA FLJ77705 OS=Homo sapiens PE=2 SV=1;tr|B4DP15|B	3	3	3	3	12	13	12	6	5	8	13	13	10	5	8	8	222910000	210280000	257360000	55217000	46073000	68025000	210550000	208220000	169040000	48801000	54208000	58355000	8916500	8411100	10294000	9207200	974530	2208700	1842900	2721000	2.25753e+06	441082	8421900	8328700	6761500	7.83737e+06
B3KNM6;O75844	B3KNM6;O75844	1;1	1;1	1;1	CAAX prenyl protease 1 homolog	ZMPSTE24	tr|B3KNM6|B3KNM6_HUMAN cDNA FLJ14968 fis, clone THYRO1000288, highly similar to CAAX prenyl protease 1 homolog (EC 3.4.24.84) OS=Homo sapiens PE=2 SV=1;sp|O75844|FACE1_HUMAN CAAX prenyl protease 1 homolog OS=Homo sapiens GN=ZMPSTE24 PE=1 SV=2	3	3	3	3	1	1	1	1	1	1	1	1	1	1	1	1	7332000	4553800	6994300	981970	1181100	1832100	10208000	11350000	14691000	262520	2155100	1668300	666540	413980	635840	572120	137811	89270	107370	166550	121063	40418.8	927990	1031900	1335600	1.0985e+06
A0A024RDH8;P49207;Q5MK14	A0A024RDH8;P49207	13;13;5	13;13;5	13;13;5	60S ribosomal protein L34	RPL34	tr|A0A024RDH8|A0A024RDH8_HUMAN Ribosomal protein L34, isoform CRA_a OS=Homo sapiens GN=RPL34 PE=4 SV=1;sp|P49207|RL34_HUMAN 60S ribosomal protein L34 OS=Homo sapiens GN=RPL34 PE=1 SV=3	3	3	3	3	9	10	8	6	9	5	7	7	9	5	4	8	625720000	630250000	533900000	79556000	78941000	80116000	481890000	418940000	395800000	35827000	47476000	66895000	104290000	105040000	88984000	99438000	9.06119e+06	13259000	13157000	13353000	1.32563e+07	98027.2	80316000	69823000	65967000	7.20353e+07
Q1ED39;H3BNU8;H3BMC9	Q1ED39	72;14;8	72;14;8	39;7;8	Lysine-rich nucleolar protein 1	KNOP1	sp|Q1ED39|KNOP1_HUMAN Lysine-rich nucleolar protein 1 OS=Homo sapiens GN=KNOP1 PE=1 SV=1	3	3	3	3	26	25	25	19	17	19	32	34	33	20	19	24	1690700000	1313800000	2155000000	614260000	511920000	486920000	3829500000	3155300000	2917300000	584010000	642290000	603280000	67629000	52552000	86201000	68794000	1.68547e+07	24571000	20477000	19477000	2.15083e+07	2.69906e+06	153180000	126210000	116690000	1.32027e+08
Q5SSJ5;X6RGJ2;B0QZK4;Q5SWC8;B0QZK9;B0QZK8;B4E0N8	Q5SSJ5;X6RGJ2;B0QZK4;Q5SWC8	16;13;10;8;3;3;1	16;13;10;8;3;3;1	16;13;10;8;3;3;1	Heterochromatin protein 1-binding protein 3	HP1BP3	sp|Q5SSJ5|HP1B3_HUMAN Heterochromatin protein 1-binding protein 3 OS=Homo sapiens GN=HP1BP3 PE=1 SV=1;tr|X6RGJ2|X6RGJ2_HUMAN Heterochromatin protein 1-binding protein 3 (Fragment) OS=Homo sapiens GN=HP1BP3 PE=1 SV=1;tr|B0QZK4|B0QZK4_HUMAN Heterochromatin p	3	3	3	3	9	8	12	2	1	1	9	9	9	2	2	3	158300000	152000000	206880000	2797200	1948200	1927600	226630000	266490000	205860000	3626900	3873200	3681300	6332100	6079900	8275300	6.89577e+06	1.20135e+06	111890	77928	77105	88974.3	19849.8	9065100	10660000	8234500	9.31987e+06
Q63HR1;Q5VU21;D3DQ69;D3DQ70;Q8NC51	Q63HR1;Q5VU21;D3DQ69;D3DQ70;Q8NC51	6;6;6;6;6	6;6;6;6;6	6;6;6;6;6	Plasminogen activator inhibitor 1 RNA-binding protein	DKFZp686P17171;SERBP1	tr|Q63HR1|Q63HR1_HUMAN Putative uncharacterized protein DKFZp686P17171 OS=Homo sapiens GN=DKFZp686P17171 PE=2 SV=1;tr|Q5VU21|Q5VU21_HUMAN PAI-1 mRNA-binding protein variant OS=Homo sapiens PE=2 SV=1;tr|D3DQ69|D3DQ69_HUMAN SERPINE1 mRNA binding protein 1, i	3	3	3	3	3	4	4	4	3	1	2	4	4	4	3	3	60335000	74822000	97979000	52150000	37180000	19547000	97545000	191630000	148760000	22573000	30543000	30037000	3549100	4401300	5763500	4571300	1.11695e+06	3067700	2187100	1149800	2.13487e+06	960016	5738000	11272000	8750800	8.58693e+06
A0A024QZY5;Q13523;H0YDJ3;Q15456	A0A024QZY5;Q13523	34;34;9;1	34;34;9;1	3;3;0;0	Serine/threonine-protein kinase PRP4 homolog	PRPF4B	tr|A0A024QZY5|A0A024QZY5_HUMAN PRP4 pre-mRNA processing factor 4 homolog B (Yeast), isoform CRA_a OS=Homo sapiens GN=PRPF4B PE=4 SV=1;sp|Q13523|PRP4B_HUMAN Serine/threonine-protein kinase PRP4 homolog OS=Homo sapiens GN=PRPF4B PE=1 SV=3	3	3	3	3	3	3	3	3	3	3	3	3	3	2	3	3	2277000000	1840000000	2331300000	367710000	325820000	333560000	2412900000	2307600000	1426200000	253920000	274820000	329570000	55537000	44877000	56860000	5.24247e+07	6.56986e+06	8968500	7946900	8135700	8.35037e+06	543579	58851000	56284000	34785000	4.99733e+07
Q68D10;B4E223	Q68D10;B4E223	14;13	14;13	14;13	Protein SPT2 homolog	SPTY2D1	sp|Q68D10|SPT2_HUMAN Protein SPT2 homolog OS=Homo sapiens GN=SPTY2D1 PE=1 SV=3;tr|B4E223|B4E223_HUMAN cDNA FLJ52075, moderately similar to Mus musculus SPT2, Suppressor of Ty, domain containing 1, mRNA OS=Homo sapiens PE=2 SV=1	3	3	3	3	10	8	9	2	3	3	8	11	10	3	3	2	218740000	188830000	246170000	6416100	9336500	6637500	212330000	227210000	209160000	6235400	5543700	6572900	5335200	4605700	6004200	5.31503e+06	699468	156490	227720	161890	182033	39657.8	5178900	5541700	5101500	5.27403e+06
I3L182;I3L1I8;A0A087X1W1;I3L1C0	I3L182;I3L1I8;A0A087X1W1;I3L1C0	21;18;16;14	2;2;2;2	2;2;2;2		SRRM2	tr|I3L182|I3L182_HUMAN Serine/arginine repetitive matrix protein 2 (Fragment) OS=Homo sapiens GN=SRRM2 PE=1 SV=1;tr|I3L1I8|I3L1I8_HUMAN Serine/arginine repetitive matrix protein 2 (Fragment) OS=Homo sapiens GN=SRRM2 PE=1 SV=1;tr|A0A087X1W1|A0A087X1W1_HUMAN	3	3	3	3	2	1	2	1	2	2	2	2	2	2	2	2	134340000	91467000	107910000	12763000	11532000	5582800	159940000	195690000	128280000	14715000	16748000	10236000	3951300	2690200	3173900	3271800	636224	375380	339190	164200	292923	112937	4704100	5755600	3772900	4744200
A0A024R046;O00479	A0A024R046;O00479	4;4	4;4	4;4	High mobility group nucleosome-binding domain-containing protein 4	HMGN4	tr|A0A024R046|A0A024R046_HUMAN High mobility group nucleosomal binding domain 4, isoform CRA_a OS=Homo sapiens GN=HMGN4 PE=4 SV=1;sp|O00479|HMGN4_HUMAN High mobility group nucleosome-binding domain-containing protein 4 OS=Homo sapiens GN=HMGN4 PE=1 SV=3	3	3	3	2	4	3	4	3	2	3	4	4	3	0	3	3	131780000	99104000	123250000	20856000	6280600	13260000	153110000	133590000	87467000	0	11304000	10181000	43928000	33035000	41082000	3.93483e+07	5.64965e+06	6952000	2093500	4420100	4.48853e+06	2.42997e+06	51038000	44528000	29156000	41574000
Q9Y388;A0A087WUI1;Q9Y6G0;Q05DU0;Q0VGM7;Q5JY83	Q9Y388;A0A087WUI1;Q9Y6G0;Q05DU0;Q0VGM7	24;23;23;16;16;5	24;23;23;16;16;5	24;23;23;16;16;5	RNA-binding motif protein, X-linked 2	RBMX2	sp|Q9Y388|RBMX2_HUMAN RNA-binding motif protein, X-linked 2 OS=Homo sapiens GN=RBMX2 PE=1 SV=2;tr|A0A087WUI1|A0A087WUI1_HUMAN RNA-binding motif protein, X-linked 2 OS=Homo sapiens GN=RBMX2 PE=1 SV=1;tr|Q9Y6G0|Q9Y6G0_HUMAN RNA-binding protein OS=Homo sapien	3	3	3	3	19	19	18	8	10	8	19	21	17	8	10	5	643560000	578170000	757000000	58123000	89026000	44564000	651640000	742220000	580260000	32721000	49771000	40034000	53630000	48181000	63083000	5.49647e+07	7.54012e+06	4843600	7418800	3713700	5.32537e+06	1.89895e+06	54303000	61852000	48355000	5.48367e+07
Q14151;A0PJ47	Q14151	8;3	8;3	7;2	Scaffold attachment factor B2	SAFB2	sp|Q14151|SAFB2_HUMAN Scaffold attachment factor B2 OS=Homo sapiens GN=SAFB2 PE=1 SV=1	3	2	3	1	3	3	3	1	1	0	4	3	6	0	1	0	25870000	15282000	16027000	3376300	3649900	0	52298000	41093000	34692000	0	2034800	0	699180	413040	433170	515130	159709	91251	98646	0	63299	54943.1	1413500	1110600	937630	1153910
P42766;F2Z388;A0A024R866;A4D2M5	P42766;F2Z388;A0A024R866	8;4;4;2	8;4;4;2	8;4;4;2	60S ribosomal protein L35	RPL35	sp|P42766|RL35_HUMAN 60S ribosomal protein L35 OS=Homo sapiens GN=RPL35 PE=1 SV=2;tr|F2Z388|F2Z388_HUMAN 60S ribosomal protein L35 OS=Homo sapiens GN=RPL35 PE=1 SV=1;tr|A0A024R866|A0A024R866_HUMAN Ribosomal protein L35, isoform CRA_a OS=Homo sapiens GN=RPL	3	3	3	3	6	6	7	2	3	4	6	5	5	1	1	2	134960000	136020000	155610000	9998500	9745700	14090000	79200000	96029000	76690000	2326300	2243000	5050800	44987000	45340000	51870000	47399000	3.87602e+06	3332800	3248600	4696700	3.75937e+06	812845	26400000	32010000	25563000	27991000
Q96DV6;A2A3R6;P62753;A2A3R5;Q9BZU1;A2A3R7	Q96DV6;A2A3R6;P62753;A2A3R5	20;20;20;16;4;4	20;20;20;16;4;4	20;20;20;16;4;4	40S ribosomal protein S6	RPS6	tr|Q96DV6|Q96DV6_HUMAN 40S ribosomal protein S6 OS=Homo sapiens GN=RPS6 PE=2 SV=1;tr|A2A3R6|A2A3R6_HUMAN 40S ribosomal protein S6 OS=Homo sapiens GN=RPS6 PE=2 SV=1;sp|P62753|RS6_HUMAN 40S ribosomal protein S6 OS=Homo sapiens GN=RPS6 PE=1 SV=1;tr|A2A3R5|A2A	3	3	3	3	16	15	14	10	9	10	13	12	12	6	8	7	656520000	555280000	638090000	89067000	82595000	103600000	346560000	456010000	360330000	40761000	45676000	41511000	82065000	69411000	79761000	77079000	6.73986e+06	11133000	10324000	12950000	11469000	1.34486e+06	43321000	57002000	45041000	4.84547e+07
A0A0C4DGC5;P02545;B4DFR3;Q5I6Y5;Q5TCI8;W8QEH3	A0A0C4DGC5;P02545;B4DFR3;Q5I6Y5;Q5TCI8;W8QEH3	2;2;1;1;1;1	2;2;1;1;1;1	2;2;1;1;1;1	Prelamin-A/C;Lamin-A/C	LMNA	tr|A0A0C4DGC5|A0A0C4DGC5_HUMAN Prelamin-A/C (Fragment) OS=Homo sapiens GN=LMNA PE=1 SV=1;sp|P02545|LMNA_HUMAN Prelamin-A/C OS=Homo sapiens GN=LMNA PE=1 SV=1;tr|B4DFR3|B4DFR3_HUMAN cDNA FLJ55771, highly similar to Lamin-A/C OS=Homo sapiens PE=2 SV=1;tr|Q5I6	3	1	3	3	2	2	2	1	0	0	2	2	1	1	1	1	8524700	7293800	9388000	1020300	0	0	9222400	9399800	3996300	1526300	799990	1089700	532800	455860	586750	525137	65780.6	63769	0	0	21256.3	36817	576400	587480	249770	471217
P07305	P07305	9	9	9	Histone H1.0;Histone H1.0, N-terminally processed	H1F0	sp|P07305|H10_HUMAN Histone H1.0 OS=Homo sapiens GN=H1F0 PE=1 SV=3	3	3	3	3	7	6	8	6	4	5	8	8	8	4	4	7	178530000	138690000	220420000	33065000	26013000	28775000	317290000	271810000	285300000	12425000	30686000	37020000	35705000	27737000	44085000	3.58423e+07	8.17487e+06	6613000	5202600	5755000	5.85687e+06	710697	63459000	54361000	57060000	5.82933e+07
A4D2N7;A4D2N6;Q9H9J4;C9JPC9;B4DP25;E5RJP3;E7EWZ4	A4D2N7;A4D2N6;Q9H9J4;C9JPC9	21;20;20;14;1;1;1	21;20;20;14;1;1;1	8;7;7;1;1;1;0	Ubiquitin carboxyl-terminal hydrolase;Ubiquitin carboxyl-terminal hydrolase 42	USP42	tr|A4D2N7|A4D2N7_HUMAN Ubiquitin specific protease 42 OS=Homo sapiens GN=USP42 PE=4 SV=1;tr|A4D2N6|A4D2N6_HUMAN Ubiquitin specific protease 42 OS=Homo sapiens GN=USP42 PE=4 SV=1;sp|Q9H9J4|UBP42_HUMAN Ubiquitin carboxyl-terminal hydrolase 42 OS=Homo sapiens	3	3	3	3	3	5	3	4	4	3	5	4	4	4	4	4	78524000	93495000	123110000	34841000	21437000	24091000	205300000	177760000	100020000	23459000	24345000	36490000	1427700	1699900	2238400	1.78867e+06	412575	633470	389770	438020	487087	129047	3732800	3232100	1818500	2927800
Q8WXA9;Q69YM5;H0YC47	Q8WXA9;Q69YM5	17;12;2	17;12;2	5;0;0	Splicing regulatory glutamine/lysine-rich protein 1	SREK1;DKFZp667P103	sp|Q8WXA9|SREK1_HUMAN Splicing regulatory glutamine/lysine-rich protein 1 OS=Homo sapiens GN=SREK1 PE=1 SV=1;tr|Q69YM5|Q69YM5_HUMAN Putative uncharacterized protein DKFZp667P103 (Fragment) OS=Homo sapiens GN=DKFZp667P103 PE=2 SV=1	3	3	3	3	4	4	4	3	1	2	4	4	4	1	2	2	351490000	347980000	474120000	51586000	35026000	40762000	531650000	506180000	487400000	33011000	35362000	44636000	35149000	34798000	47412000	3.91197e+07	7.18352e+06	5158600	3502600	4076200	4245800	840926	53165000	50618000	48740000	50841000
A0A024RDW4;Q9NWB6;B4E3J6;X6R9F1	A0A024RDW4;Q9NWB6;B4E3J6	64;64;35;27	64;64;35;27	64;64;35;27	Arginine and glutamate-rich protein 1	FLJ10154;ARGLU1	tr|A0A024RDW4|A0A024RDW4_HUMAN Uncharacterized protein OS=Homo sapiens GN=FLJ10154 PE=4 SV=1;sp|Q9NWB6|ARGL1_HUMAN Arginine and glutamate-rich protein 1 OS=Homo sapiens GN=ARGLU1 PE=1 SV=1;tr|B4E3J6|B4E3J6_HUMAN cDNA FLJ54293 OS=Homo sapiens PE=2 SV=1	3	3	3	3	42	36	40	32	27	31	44	41	35	30	28	32	8645500000	6777700000	9420000000	1740800000	1390500000	1287800000	10387000000	9539500000	8766900000	462510000	1319300000	1214800000	785950000	616150000	856360000	752820000	1.23484e+08	158250000	126410000	117080000	1.33913e+08	2.15863e+07	944260000	867230000	796990000	8.69493e+08
Q14692	Q14692	3	3	3	Ribosome biogenesis protein BMS1 homolog	BMS1	sp|Q14692|BMS1_HUMAN Ribosome biogenesis protein BMS1 homolog OS=Homo sapiens GN=BMS1 PE=1 SV=1	3	2	3	1	2	3	3	1	0	1	2	2	2	0	1	0	14849000	19130000	17508000	1072800	0	1555800	15903000	19945000	9485200	0	733440	0	291160	375100	343300	336520	42378.7	21035	0	30505	17180	15613.6	311830	391090	185980	296300
B4DE42;I3L1L3;Q9BQG0;I3L2H8;B4DZZ1	B4DE42;I3L1L3;Q9BQG0	12;12;12;4;3	12;12;12;4;3	12;12;12;4;3	Myb-binding protein 1A	MYBBP1A	tr|B4DE42|B4DE42_HUMAN cDNA FLJ60422, highly similar to Myb-binding protein 1A OS=Homo sapiens PE=2 SV=1;tr|I3L1L3|I3L1L3_HUMAN Myb-binding protein 1A (Fragment) OS=Homo sapiens GN=MYBBP1A PE=1 SV=1;sp|Q9BQG0|MBB1A_HUMAN Myb-binding protein 1A OS=Homo sapi	3	3	3	3	9	8	8	2	2	2	7	9	8	1	1	2	112870000	89397000	98355000	2562000	4797800	5330300	98242000	76173000	70652000	1724300	2898900	2035200	5643400	4469900	4917800	5.01037e+06	592201	128100	239890	266520	211503	73446.4	4912100	3808600	3532600	4.08443e+06
O95232;A8K3C5;J3KPP4;Q86Y74;B4DJ96;Q6PKC2;D6RDI2;H0YA81;E7EN55;C9JL41;H0YBV7;H0YAR4	O95232;A8K3C5;J3KPP4;Q86Y74;B4DJ96	25;23;22;18;16;12;8;7;4;4;4;4	25;23;22;18;16;12;8;7;4;4;4;4	25;23;22;18;16;12;8;7;4;4;4;4	Luc7-like protein 3	LUC7L3;CROP	sp|O95232|LC7L3_HUMAN Luc7-like protein 3 OS=Homo sapiens GN=LUC7L3 PE=1 SV=2;tr|A8K3C5|A8K3C5_HUMAN cDNA FLJ77715, highly similar to Homo sapiens cisplatin resistance-associated overexpressed protein(LUC7A), mRNA OS=Homo sapiens PE=2 SV=1;tr|J3KPP4|J3KPP4	3	3	3	3	15	13	15	6	5	6	15	15	14	6	7	9	703160000	491550000	594710000	68574000	38926000	56051000	855420000	895700000	400500000	46070000	64550000	84058000	37008000	25871000	31301000	3.13933e+07	5.56907e+06	3609100	2048800	2950000	2869300	783274	45022000	47142000	21079000	3.77477e+07
A0A024R3H5;Q6ZUT1;E9PQL5;E9PKA8;E9PSC8;E9PPH9	A0A024R3H5;Q6ZUT1;E9PQL5;E9PKA8	10;10;6;6;4;1	10;10;6;6;4;1	10;10;6;6;4;1	Uncharacterized protein C11orf57	C11orf57	tr|A0A024R3H5|A0A024R3H5_HUMAN Chromosome 11 open reading frame 57, isoform CRA_a OS=Homo sapiens GN=C11orf57 PE=4 SV=1;sp|Q6ZUT1|CK057_HUMAN Uncharacterized protein C11orf57 OS=Homo sapiens GN=C11orf57 PE=1 SV=2;tr|E9PQL5|E9PQL5_HUMAN Uncharacterized prot	3	3	3	3	5	5	5	3	5	5	8	7	5	4	5	6	73379000	66690000	98031000	16327000	14786000	19648000	150550000	104540000	80340000	5204200	9199100	17495000	5241300	4763600	7002200	5.66903e+06	1.179e+06	1166200	1056100	1403400	1.20857e+06	177484	10754000	7467400	5738600	7.98667e+06
B4DYJ6;G5E9G6;C9JLD7;C9JLJ5;C9JSX9;F8W9P3;H7C1L9	B4DYJ6;G5E9G6;C9JLD7;C9JLJ5;C9JSX9	13;13;9;8;8;5;2	1;1;1;0;0;0;0	1;1;1;0;0;0;0		TRIP12	tr|B4DYJ6|B4DYJ6_HUMAN cDNA FLJ52804, highly similar to Thyroid receptor-interacting protein 12 OS=Homo sapiens PE=2 SV=1;tr|G5E9G6|G5E9G6_HUMAN E3 ubiquitin-protein ligase TRIP12 OS=Homo sapiens GN=TRIP12 PE=1 SV=1;tr|C9JLD7|C9JLD7_HUMAN E3 ubiquitin-prot	3	3	3	2	1	1	1	1	1	1	1	1	1	1	1	0	10698000	16542000	11030000	5102600	5059100	4024300	21786000	23876000	20788000	2538300	5520100	0	629300	973060	648840	750400	193077	300150	297590	236720	278153	35905.1	1281600	1404500	1222800	1.30297e+06
O75400;Q4ZG51;B4DPY2	O75400;Q4ZG51;B4DPY2	5;3;3	5;3;3	5;3;3	Pre-mRNA-processing factor 40 homolog A	PRPF40A;FNBP3	sp|O75400|PR40A_HUMAN Pre-mRNA-processing factor 40 homolog A OS=Homo sapiens GN=PRPF40A PE=1 SV=2;tr|Q4ZG51|Q4ZG51_HUMAN Putative uncharacterized protein FNBP3 OS=Homo sapiens GN=FNBP3 PE=2 SV=1;tr|B4DPY2|B4DPY2_HUMAN cDNA FLJ59286, highly similar to Pre-	3	3	3	3	3	5	3	2	3	1	3	3	3	2	2	2	41365000	43649000	35296000	5383300	7537500	4463500	34096000	31614000	21010000	8386000	3150200	7228600	1253500	1322700	1069600	1.21527e+06	130810	163130	228410	135260	175600	47810.6	1033200	957990	636670	875953
Q5F1R6	Q5F1R6	4	4	4	DnaJ homolog subfamily C member 21	DNAJC21	sp|Q5F1R6|DJC21_HUMAN DnaJ homolog subfamily C member 21 OS=Homo sapiens GN=DNAJC21 PE=1 SV=2	3	3	3	3	4	2	2	1	1	2	3	3	3	1	2	1	34663000	25006000	30783000	2376300	2148300	3297400	35007000	34424000	26741000	1022800	2656900	2037300	1507100	1087200	1338400	1310900	211296	103320	93404	143370	113365	26454.1	1522000	1496700	1162700	1393800
P18583;H7C1M2;B3KRA1;Q6ZRV7;J3QSZ5;H7C2G8;D3DSF7;Q3SWV4;A0JLP4	P18583;H7C1M2	54;39;26;21;21;12;12;5;5	54;39;26;21;21;12;12;5;5	54;39;26;21;21;12;12;5;5	Protein SON	SON	sp|P18583|SON_HUMAN Protein SON OS=Homo sapiens GN=SON PE=1 SV=4;tr|H7C1M2|H7C1M2_HUMAN Protein SON (Fragment) OS=Homo sapiens GN=SON PE=1 SV=1	3	3	3	3	32	33	29	16	18	16	34	34	32	20	19	22	1369700000	1125100000	1627400000	179700000	159500000	192140000	1841600000	1660000000	1457600000	213810000	168850000	173750000	18262000	15001000	21698000	1.83203e+07	3.34888e+06	2396000	2126600	2561900	2361500	219691	24555000	22134000	19434000	22041000
Q8N5F7;Q5M9Q1;Q05D22;A0PJ73	Q8N5F7	19;9;4;4	19;9;4;4	19;9;4;4	NF-kappa-B-activating protein	NKAP	sp|Q8N5F7|NKAP_HUMAN NF-kappa-B-activating protein OS=Homo sapiens GN=NKAP PE=1 SV=1	3	3	3	3	13	11	13	9	13	11	12	11	9	9	10	13	771020000	594550000	837020000	203720000	181840000	185790000	954610000	754470000	765730000	123080000	130700000	150800000	45354000	34973000	49236000	4.31877e+07	7.37415e+06	11983000	10697000	10929000	11203000	685387	56153000	44381000	45043000	4.85257e+07
C9JPL0;Q9UK58	C9JPL0;Q9UK58	2;2	2;2	2;2	Cyclin-L1	CCNL1	tr|C9JPL0|C9JPL0_HUMAN Cyclin-L1 OS=Homo sapiens GN=CCNL1 PE=1 SV=1;sp|Q9UK58|CCNL1_HUMAN Cyclin-L1 OS=Homo sapiens GN=CCNL1 PE=1 SV=1	3	0	3	0	2	1	2	0	0	0	2	2	2	0	0	0	23013000	18425000	26669000	0	0	0	24507000	29111000	27192000	0	0	0	1211200	969740	1403600	1.19485e+06	217392	0	0	0	0	0	1289800	1532200	1431100	1417700
B1Q2B0;Q6ZNB6;Q8J028	B1Q2B0;Q6ZNB6	10;10;3	10;10;3	10;10;3	NF-X1-type zinc finger protein NFXL1	URCC5;NFXL1	tr|B1Q2B0|B1Q2B0_HUMAN URCC5 OS=Homo sapiens GN=URCC5 PE=2 SV=1;sp|Q6ZNB6|NFXL1_HUMAN NF-X1-type zinc finger protein NFXL1 OS=Homo sapiens GN=NFXL1 PE=1 SV=2	3	3	3	3	5	4	6	2	2	2	5	4	7	1	2	2	87039000	64973000	68998000	7086800	5887900	5627700	76079000	72124000	76693000	3924100	4389100	4419300	1851900	1382400	1468000	1.56743e+06	250046	150780	125270	119740	131930	16557.1	1618700	1534600	1631800	1.59503e+06
A0A024RB76;Q9BRT6	A0A024RB76;Q9BRT6	17;17	17;17	17;17	Protein LLP homolog	C12orf31;LLPH	tr|A0A024RB76|A0A024RB76_HUMAN Chromosome 12 open reading frame 31, isoform CRA_a OS=Homo sapiens GN=C12orf31 PE=4 SV=1;sp|Q9BRT6|LLPH_HUMAN Protein LLP homolog OS=Homo sapiens GN=LLPH PE=1 SV=1	3	3	3	3	10	11	11	14	14	12	11	12	9	14	11	12	750480000	589620000	959500000	288060000	219810000	288520000	1339500000	1136800000	1025800000	299110000	247240000	291850000	250160000	196540000	319830000	255510000	6.18189e+07	96022000	73270000	96174000	8.84887e+07	1.318e+07	446510000	378950000	341930000	389130000
Q5VWG9;Q0VGM1	Q5VWG9	11;1	11;1	11;1	Transcription initiation factor TFIID subunit 3	TAF3	sp|Q5VWG9|TAF3_HUMAN Transcription initiation factor TFIID subunit 3 OS=Homo sapiens GN=TAF3 PE=1 SV=1	3	3	3	3	4	4	3	3	3	4	8	6	6	2	4	4	35880000	17382000	22001000	11514000	7166100	9985500	80560000	46507000	53099000	6298600	8404700	11904000	1087300	526740	666690	760243	291755	348920	217150	302590	289553	66845.3	2441200	1409300	1609100	1.81987e+06
Q8NAV1	Q8NAV1	2	2	2	Pre-mRNA-splicing factor 38A	PRPF38A	sp|Q8NAV1|PR38A_HUMAN Pre-mRNA-splicing factor 38A OS=Homo sapiens GN=PRPF38A PE=1 SV=1	3	0	3	0	1	2	1	0	0	0	1	1	2	0	0	0	7475200	10007000	8529000	0	0	0	7122200	6601200	9651700	0	0	0	533950	714800	609210	619320	90847.9	0	0	0	0	0	508730	471520	689410	556553
Q01650;Q2MCL6	Q01650;Q2MCL6	6;5	6;5	6;5	Large neutral amino acids transporter small subunit 1	SLC7A5	sp|Q01650|LAT1_HUMAN Large neutral amino acids transporter small subunit 1 OS=Homo sapiens GN=SLC7A5 PE=1 SV=2;tr|Q2MCL6|Q2MCL6_HUMAN Large neutral amino acids transporter 1 (Fragment) OS=Homo sapiens GN=SLC7A5 PE=4 SV=1	3	3	3	3	3	2	3	3	3	3	2	5	3	3	4	2	62511000	47799000	78817000	9784700	10688000	12096000	85400000	96392000	98159000	11506000	12568000	12369000	3472900	2655500	4378700	3.50237e+06	861978	543600	593790	672010	603133	64712.9	4744500	5355100	5453300	5184300
A0A024R2M8;X5DRB1;Q01831;A8K146;D9I4E1;D2CPJ1;D2CPI9;D2CPJ0;D2CPK1;D2CPK7;D2CPJ3;D2CPK0;E7EUB5;D2CPJ2;D2CPJ8;D2CPJ9;D2CPJ4;D2CPJ5;D2CPK2;D2CPK4	A0A024R2M8;X5DRB1;Q01831;A8K146;D9I4E1	32;28;28;26;25;9;7;7;6;6;6;6;5;4;4;3;2;2;1;1	32;28;28;26;25;9;7;7;6;6;6;6;5;4;4;3;2;2;1;1	18;14;14;12;11;1;7;7;6;1;1;1;5;0;4;0;0;0;1;1	DNA repair protein complementing XP-C cells	XPC	tr|A0A024R2M8|A0A024R2M8_HUMAN Xeroderma pigmentosum, complementation group C, isoform CRA_a OS=Homo sapiens GN=XPC PE=4 SV=1;tr|X5DRB1|X5DRB1_HUMAN Xeroderma pigmentosum, complementation group C isoform A (Fragment) OS=Homo sapiens GN=XPC PE=2 SV=1;sp|Q01	3	3	3	3	10	11	11	10	12	8	11	12	12	11	10	10	568990000	555310000	791230000	264030000	440560000	342710000	792490000	814310000	778940000	347460000	268180000	438700000	13547000	13222000	18839000	1.52027e+07	3.15335e+06	6286500	10489000	8159900	8311800	2.10536e+06	18869000	19388000	18546000	1.89343e+07
B3KSL5;Q9Y383;A0A0A6YYC3;A0A0A6YYJ8;B3KRR1;Q75M91;V9GZ75;F8WEU3;B8ZZ12;F8WBC1;F2Z322	B3KSL5;Q9Y383;A0A0A6YYC3;A0A0A6YYJ8;B3KRR1	37;37;32;32;29;3;3;3;1;1;1	37;37;32;32;29;3;3;3;1;1;1	29;29;25;25;22;2;2;2;0;0;0	Putative RNA-binding protein Luc7-like 2	LUC7L2;C7orf55-LUC7L2	tr|B3KSL5|B3KSL5_HUMAN cDNA FLJ36545 fis, clone TRACH2006670, highly similar to RNA-binding protein Luc7-like 2 OS=Homo sapiens PE=2 SV=1;sp|Q9Y383|LC7L2_HUMAN Putative RNA-binding protein Luc7-like 2 OS=Homo sapiens GN=LUC7L2 PE=1 SV=2;tr|A0A0A6YYC3|A0A0A	3	3	3	3	22	22	21	7	6	6	19	18	20	7	6	7	2344800000	1822000000	2407500000	140080000	127420000	111770000	1914600000	2005200000	1799800000	60689000	127090000	130140000	130260000	101220000	133750000	1.21743e+08	1.78592e+07	7782400	7079100	6209500	7.02367e+06	787914	106370000	111400000	99991000	1.0592e+08
L0R5A1	L0R5A1	1	1	1		CSF2RB	tr|L0R5A1|L0R5A1_HUMAN Alternative protein CSF2RB OS=Homo sapiens GN=CSF2RB PE=4 SV=1	3	3	3	3	1	1	1	1	1	1	1	1	1	1	1	1	570660000	496910000	356250000	180920000	223760000	161950000	658220000	704660000	564660000	227690000	195880000	182130000	95110000	82818000	59374000	7.91007e+07	1.81557e+07	30154000	37293000	26992000	3.14797e+07	5.2769e+06	109700000	117440000	94109000	107083000
Q8N5Z7;A0A024RBK3;Q02878;Q8TBK5;Q9HBB3;B2R4K7;B4DRX3;U3KQR5;F8VZ45;F8VWR1;F8VU16;F8VZA3;F8VR69;B4DNY8	Q8N5Z7;A0A024RBK3;Q02878;Q8TBK5;Q9HBB3;B2R4K7;B4DRX3	55;55;55;54;53;49;46;20;19;11;11;10;9;4	55;55;55;54;53;49;46;20;19;11;11;10;9;4	55;55;55;54;53;49;46;20;19;11;11;10;9;4	60S ribosomal protein L6	RPL6	tr|Q8N5Z7|Q8N5Z7_HUMAN 60S ribosomal protein L6 OS=Homo sapiens GN=RPL6 PE=2 SV=1;tr|A0A024RBK3|A0A024RBK3_HUMAN 60S ribosomal protein L6 OS=Homo sapiens GN=RPL6 PE=3 SV=1;sp|Q02878|RL6_HUMAN 60S ribosomal protein L6 OS=Homo sapiens GN=RPL6 PE=1 SV=3;tr|Q8	3	3	3	3	44	41	41	50	46	47	43	47	47	47	45	49	17412000000	14956000000	22140000000	10702000000	9087000000	9471200000	22413000000	21854000000	19974000000	5759500000	7029500000	8241100000	1339400000	1150500000	1703100000	1.39767e+09	2.8087e+08	823200000	699000000	728550000	750250000	6.48813e+07	1724100000	1681100000	1536400000	1647200000
A8K9K6;O00567;Q9BSN3;A0PJ92;H0Y653;H0YDU4;Q5JXT2	A8K9K6;O00567;Q9BSN3	21;21;17;6;5;5;1	21;21;17;6;5;5;1	21;21;17;6;5;5;1	Nucleolar protein 56	NOP56	tr|A8K9K6|A8K9K6_HUMAN cDNA FLJ76962, highly similar to Homo sapiens nucleolar protein 5A (56kDa with KKE/D repeat) (NOL5A), mRNA OS=Homo sapiens PE=2 SV=1;sp|O00567|NOP56_HUMAN Nucleolar protein 56 OS=Homo sapiens GN=NOP56 PE=1 SV=4;tr|Q9BSN3|Q9BSN3_HUMAN	3	3	3	3	10	13	14	12	10	13	15	13	11	6	10	10	221520000	200390000	286300000	65394000	57180000	58464000	298800000	278410000	200460000	14618000	45740000	34824000	7145900	6464300	9235500	7.61523e+06	1.44399e+06	2109500	1844500	1885900	1.94663e+06	142558	9638700	8980900	6466400	8362000
Q6FG93;O95183	Q6FG93;O95183	1;1	1;1	1;1	Vesicle-associated membrane protein 5	VAMP5	tr|Q6FG93|Q6FG93_HUMAN HCG34604, isoform CRA_c OS=Homo sapiens GN=VAMP5 PE=2 SV=1;sp|O95183|VAMP5_HUMAN Vesicle-associated membrane protein 5 OS=Homo sapiens GN=VAMP5 PE=1 SV=1	3	3	3	0	1	1	1	1	1	1	1	1	1	0	0	0	47204000	47984000	41628000	6183600	6136900	4435800	19222000	20624000	20216000	0	0	0	7867300	7997400	6938000	7600900	577762	1030600	1022800	739300	930900	165976	3203700	3437300	3369300	3.33677e+06
V9HWK0;O76094;Q71V07;O15302;Q86X80;A0PJJ5;Q0D2M6	V9HWK0;O76094	5;5;2;1;1;1;1	5;5;2;1;1;1;1	5;5;2;1;1;1;1	Signal recognition particle subunit SRP72	HEL103;SRP72	tr|V9HWK0|V9HWK0_HUMAN Signal recognition particle subunit SRP72 OS=Homo sapiens GN=HEL103 PE=2 SV=1;sp|O76094|SRP72_HUMAN Signal recognition particle subunit SRP72 OS=Homo sapiens GN=SRP72 PE=1 SV=3	3	3	3	3	4	3	2	2	1	2	4	5	3	1	2	1	37853000	38268000	17764000	6638100	3835700	7489100	73404000	73864000	55336000	744700	8798300	8372900	1147100	1159600	538300	948333	355154	201150	116230	226940	181440	57927	2224400	2238300	1676800	2046500
A0A024R2Z6;Q9BVP2;C9JZT7;B4DMU5;C9JYH9;Q5T376;F8WAN4;Q9P2Q2	A0A024R2Z6;Q9BVP2	66;65;26;26;17;1;1;1	66;65;26;26;17;1;1;1	66;65;26;26;17;1;1;1	Guanine nucleotide-binding protein-like 3	GNL3	tr|A0A024R2Z6|A0A024R2Z6_HUMAN Guanine nucleotide binding protein-like 3 (Nucleolar), isoform CRA_b OS=Homo sapiens GN=GNL3 PE=4 SV=1;sp|Q9BVP2|GNL3_HUMAN Guanine nucleotide-binding protein-like 3 OS=Homo sapiens GN=GNL3 PE=1 SV=2	3	3	3	3	51	48	53	49	47	47	44	49	46	38	43	45	8924200000	7450700000	10321000000	3723200000	3002000000	3178300000	8848800000	8475400000	7084500000	1443300000	1782000000	2105800000	343240000	286570000	396950000	3.42253e+08	5.51966e+07	143200000	115460000	122240000	1.26967e+08	1.44614e+07	340340000	325980000	272480000	3.12933e+08
A0A0B4J1Z1;C9JAB2;Q16629;B4DEK2;Q8NB80;F8WEA1;A0A087X2D0	A0A0B4J1Z1;C9JAB2;Q16629;B4DEK2;Q8NB80	9;9;9;8;7;1;1	9;9;9;8;7;1;1	8;8;8;7;7;1;0	Serine/arginine-rich splicing factor 7	SRSF7	tr|A0A0B4J1Z1|A0A0B4J1Z1_HUMAN Serine/arginine-rich-splicing factor 7 OS=Homo sapiens GN=SRSF7 PE=1 SV=1;tr|C9JAB2|C9JAB2_HUMAN Serine/arginine-rich-splicing factor 7 OS=Homo sapiens GN=SRSF7 PE=1 SV=1;sp|Q16629|SRSF7_HUMAN Serine/arginine-rich splicing fa	3	3	3	3	6	7	5	4	4	3	5	6	5	2	3	3	368340000	257170000	312430000	45800000	45156000	30327000	283570000	354880000	300920000	35050000	26828000	14521000	46043000	32146000	39054000	39081000	6.94854e+06	5725100	5644500	3790900	5053500	1.09419e+06	35446000	44361000	37615000	3.91407e+07
Q9GZR2;A0A0C4DG22;B4DJ95;A0A0C4DG31	Q9GZR2;A0A0C4DG22;B4DJ95	8;4;4;2	8;4;4;2	8;4;4;2	RNA exonuclease 4	REXO4	sp|Q9GZR2|REXO4_HUMAN RNA exonuclease 4 OS=Homo sapiens GN=REXO4 PE=1 SV=2;tr|A0A0C4DG22|A0A0C4DG22_HUMAN RNA exonuclease 4 (Fragment) OS=Homo sapiens GN=REXO4 PE=1 SV=1;tr|B4DJ95|B4DJ95_HUMAN cDNA FLJ55848, highly similar to RNA exonuclease 4 (EC 3.1.-.-)	3	1	3	0	4	4	5	1	0	0	4	5	6	0	0	0	44110000	38190000	29016000	1078300	0	0	33048000	55108000	40301000	0	0	0	1837900	1591200	1209000	1.54603e+06	316874	44929	0	0	14976.3	25939.8	1377000	2296200	1679200	1.78413e+06
A0A090N8Z0;Q8TA86;A0A090N8G7;C9J6V2;A0A090N8Y9	A0A090N8Z0;Q8TA86;A0A090N8G7;C9J6V2	20;20;19;11;4	20;20;19;11;4	20;20;19;11;4	Retinitis pigmentosa 9 protein	RP9;LOC402478	tr|A0A090N8Z0|A0A090N8Z0_HUMAN Retinitis pigmentosa 9 (Autosomal dominant), isoform CRA_b OS=Homo sapiens GN=RP9 PE=4 SV=1;sp|Q8TA86|RP9_HUMAN Retinitis pigmentosa 9 protein OS=Homo sapiens GN=RP9 PE=1 SV=2;tr|A0A090N8G7|A0A090N8G7_HUMAN Similar to RP9 pro	3	3	3	3	15	16	16	4	8	8	13	15	13	6	5	6	1349200000	1118300000	1653800000	45853000	134680000	132610000	1687600000	1449400000	1374000000	17563000	88524000	92301000	103780000	86024000	127210000	1.05671e+08	2.0658e+07	3527100	10360000	10201000	8.02937e+06	3.89989e+06	129820000	111490000	105690000	1.15667e+08
Q9NR30;Q3SWU7;Q8NI92	Q9NR30	33;12;4	33;12;4	33;12;4	Nucleolar RNA helicase 2	DDX21	sp|Q9NR30|DDX21_HUMAN Nucleolar RNA helicase 2 OS=Homo sapiens GN=DDX21 PE=1 SV=5	3	3	3	3	22	19	15	9	7	9	18	17	15	3	7	7	306330000	220710000	257400000	14515000	21874000	24009000	236030000	259410000	224200000	11911000	11719000	16151000	7658400	5517700	6434900	6537000	1.074e+06	362870	546850	600220	503313	124520	5900800	6485300	5605100	5.99707e+06
CON__Streptavidin	CON__Streptavidin	12	12	12		Streptavidin		3	3	3	3	7	5	6	11	11	10	7	6	5	9	10	9	10328000000	7745500000	9189800000	124380000000	125620000000	72941000000	8198200000	7389100000	6061300000	145670000000	136910000000	118540000000	1721400000	1290900000	1531600000	1.51463e+09	2.15751e+08	20730000000	20936000000	12157000000	17941000000	5.01015e+09	1366400000	1231500000	1010200000	1202700000
E9PQI8;O43290;B4DP43	E9PQI8;O43290;B4DP43	8;8;5	8;8;5	8;8;5	U4/U6.U5 tri-snRNP-associated protein 1	SART1	tr|E9PQI8|E9PQI8_HUMAN U4/U6.U5 tri-snRNP-associated protein 1 OS=Homo sapiens GN=SART1 PE=1 SV=1;sp|O43290|SNUT1_HUMAN U4/U6.U5 tri-snRNP-associated protein 1 OS=Homo sapiens GN=SART1 PE=1 SV=1;tr|B4DP43|B4DP43_HUMAN cDNA FLJ51016, highly similar to U4/U6	3	2	3	3	4	6	5	0	3	4	6	6	6	1	2	2	42780000	55491000	52148000	0	968290	4351200	27419000	44286000	36127000	0	1220900	1595400	5347500	6936400	6518500	6.26747e+06	823659	0	121040	543890	221643	285561	3427400	5535700	4515800	4.49297e+06
E7EPF0;A0A0D9SEW3;A0A087WXF8;Q9NP64;A0A087WYV3;B4DYA9;A0A087WXU5;A0A087WYF0	E7EPF0;A0A0D9SEW3;A0A087WXF8;Q9NP64;A0A087WYV3;B4DYA9;A0A087WXU5	17;17;17;17;15;15;11;2	17;17;17;17;15;15;11;2	17;17;17;17;15;15;11;2	Nucleolar protein of 40 kDa	ZCCHC17	tr|E7EPF0|E7EPF0_HUMAN Nucleolar protein of 40 kDa OS=Homo sapiens GN=ZCCHC17 PE=1 SV=2;tr|A0A0D9SEW3|A0A0D9SEW3_HUMAN Nucleolar protein of 40 kDa OS=Homo sapiens GN=ZCCHC17 PE=1 SV=1;tr|A0A087WXF8|A0A087WXF8_HUMAN Nucleolar protein of 40 kDa OS=Homo sapie	3	3	3	3	11	9	11	7	7	5	12	11	14	6	7	7	725630000	486350000	603470000	51443000	37829000	59654000	659950000	602930000	670660000	24947000	30168000	47977000	72563000	48635000	60347000	60515000	1.19649e+07	5144300	3782900	5965400	4964200	1.10234e+06	65995000	60293000	67066000	6.44513e+07
A0A087X239;Q6PCB5;H7C2D3;C9JM20	A0A087X239;Q6PCB5	16;16;4;4	16;16;4;4	15;15;3;3	Round spermatid basic protein 1-like protein	RSBN1L	tr|A0A087X239|A0A087X239_HUMAN Round spermatid basic protein 1-like protein OS=Homo sapiens GN=RSBN1L PE=1 SV=1;sp|Q6PCB5|RSBNL_HUMAN Round spermatid basic protein 1-like protein OS=Homo sapiens GN=RSBN1L PE=1 SV=2	3	3	3	3	9	10	11	9	6	7	9	9	11	3	5	6	92049000	92551000	137110000	21926000	13889000	19264000	117510000	142890000	156100000	5127600	7568500	9358000	2487800	2501400	3705600	2.89827e+06	699204	592590	375370	520660	496207	110655	3175900	3861800	4219000	3.75223e+06
A0A024R8V6;Q9P275;B3KMW2;A0A075B784;K7EIH0;K7EKN3;K7EKL7;K7ERP8;K7EIT7;Q9H9C5;E9PEW0	A0A024R8V6;Q9P275;B3KMW2;A0A075B784	21;21;16;14;5;4;4;1;1;1;1	21;21;16;14;5;4;4;1;1;1;1	21;21;16;14;5;4;4;1;1;1;1	Ubiquitin carboxyl-terminal hydrolase;Ubiquitin carboxyl-terminal hydrolase 36	USP36	tr|A0A024R8V6|A0A024R8V6_HUMAN Ubiquitin specific peptidase 36, isoform CRA_b OS=Homo sapiens GN=USP36 PE=4 SV=1;sp|Q9P275|UBP36_HUMAN Ubiquitin carboxyl-terminal hydrolase 36 OS=Homo sapiens GN=USP36 PE=1 SV=3;tr|B3KMW2|B3KMW2_HUMAN cDNA FLJ12778 fis, clo	3	3	3	3	8	14	10	4	7	5	9	10	10	4	8	6	70297000	105200000	106020000	8090100	14266000	10902000	93004000	143270000	88645000	5565900	9958800	8426500	1065100	1593900	1606300	1.42177e+06	308945	122580	216150	165180	167970	46847.4	1409100	2170800	1343100	1641000
C9IYF0;B4DMF8;Q86XK2	C9IYF0;B4DMF8;Q86XK2	1;1;1	1;1;1	1;1;1	F-box only protein 11	FBXO11	tr|C9IYF0|C9IYF0_HUMAN F-box only protein 11 (Fragment) OS=Homo sapiens GN=FBXO11 PE=1 SV=1;tr|B4DMF8|B4DMF8_HUMAN cDNA FLJ55855, highly similar to F-box only protein 11 OS=Homo sapiens PE=2 SV=1;sp|Q86XK2|FBX11_HUMAN F-box only protein 11 OS=Homo sapiens	2	0	3	0	0	1	1	0	0	0	1	1	1	0	0	0	0	1262600	1207700	0	0	0	5135400	3532600	2629700	0	0	0	0	140280	134190	91490	79291.2	0	0	0	0	0	570600	392520	292180	418433
Q8TD98;B4DJU9;F5GXF9;Q6LA76;Q14C88;P51825	Q8TD98;B4DJU9;F5GXF9;Q6LA76;Q14C88;P51825	13;7;7;7;7;7	7;7;7;7;7;7	7;7;7;7;7;7	AF4/FMR2 family member 1	AFF1;AF-4	tr|Q8TD98|Q8TD98_HUMAN MLL/AF4 fusion protein (Fragment) OS=Homo sapiens PE=2 SV=1;tr|B4DJU9|B4DJU9_HUMAN cDNA FLJ55278, highly similar to AF4/FMR2 family member 1 OS=Homo sapiens PE=2 SV=1;tr|F5GXF9|F5GXF9_HUMAN AF4/FMR2 family member 1 OS=Homo sapiens GN	3	0	3	2	2	4	2	0	0	0	4	5	4	0	2	1	4810000	11901000	7437300	0	0	0	16076000	24035000	16478000	0	688800	138960	171790	425040	265620	287483	128033	0	0	0	0	0	574140	858380	588510	673677
Q9BU76	Q9BU76	33	33	33	Multiple myeloma tumor-associated protein 2	MMTAG2	sp|Q9BU76|MMTA2_HUMAN Multiple myeloma tumor-associated protein 2 OS=Homo sapiens GN=MMTAG2 PE=1 SV=1	3	3	3	3	24	23	26	23	23	23	27	25	25	24	23	25	1212300000	949050000	1583000000	483260000	390440000	433590000	1993200000	1532100000	1438200000	366140000	308970000	412510000	80823000	63270000	105530000	8.32077e+07	2.12307e+07	32218000	26029000	28906000	29051000	3.09705e+06	132880000	102140000	95880000	110300000
Q7L4I2;B3KMH4;H0YGP9;E1B6W4;Q9P068	Q7L4I2;B3KMH4	3;2;1;1;1	3;2;1;1;1	3;2;1;1;1	Arginine/serine-rich coiled-coil protein 2	RSRC2;FLJ11021	sp|Q7L4I2|RSRC2_HUMAN Arginine/serine-rich coiled-coil protein 2 OS=Homo sapiens GN=RSRC2 PE=1 SV=1;tr|B3KMH4|B3KMH4_HUMAN Similar to splicing factor, arginine/serine-rich 4, isoform CRA_f OS=Homo sapiens GN=FLJ11021 PE=2 SV=1	3	0	3	0	3	3	3	0	0	0	1	1	1	0	0	0	13253000	13039000	15804000	0	0	0	6836300	8751300	8022400	0	0	0	946620	931380	1128900	1002300	109903	0	0	0	0	0	488310	625090	573030	562143
E7ESW6;Q6ZQQ6	E7ESW6;Q6ZQQ6	2;2	2;2	2;2	WD repeat-containing protein 87	WDR87	tr|E7ESW6|E7ESW6_HUMAN WD repeat-containing protein 87 OS=Homo sapiens GN=WDR87 PE=1 SV=2;sp|Q6ZQQ6|WDR87_HUMAN WD repeat-containing protein 87 OS=Homo sapiens GN=WDR87 PE=1 SV=3	3	2	3	0	1	1	1	0	1	1	2	1	1	0	0	0	12860000	14524000	18105000	0	2331100	3629700	11589000	15574000	13876000	0	0	0	88085	99481	124010	103859	18358.2	0	15966	24861	13609	12597	79379	106670	95039	93696
P36578;Q59GY2;H3BM89;Q53G74;B4DMJ6;H3BU31;B4DFI6;B4DMJ2;H3BTP7;B4DP82	P36578;Q59GY2;H3BM89;Q53G74;B4DMJ6;H3BU31	27;25;21;21;20;14;13;12;10;8	27;25;21;21;20;14;13;12;10;8	27;25;21;21;20;14;13;12;10;8	60S ribosomal protein L4	RPL4	sp|P36578|RL4_HUMAN 60S ribosomal protein L4 OS=Homo sapiens GN=RPL4 PE=1 SV=5;tr|Q59GY2|Q59GY2_HUMAN Ribosomal protein L4 variant (Fragment) OS=Homo sapiens PE=2 SV=1;tr|H3BM89|H3BM89_HUMAN 60S ribosomal protein L4 OS=Homo sapiens GN=RPL4 PE=1 SV=1;tr|Q53	3	3	3	3	20	20	21	8	11	12	17	21	17	9	11	15	627120000	491460000	740510000	35493000	30284000	41321000	642520000	680420000	570350000	24412000	46492000	62858000	39195000	30716000	46282000	38731000	7.79337e+06	2218300	1892800	2582600	2.23123e+06	345082	40158000	42526000	35647000	3.94437e+07
A0A024QZD1;J3QQ67;Q07020;Q0QEW2;H0YHA7;F8VUA6;G3V203;F8VYV2;B4DDY5;A0A075B7A0;F8VXR6	A0A024QZD1;J3QQ67;Q07020;Q0QEW2;H0YHA7;F8VUA6;G3V203;F8VYV2;B4DDY5;A0A075B7A0	18;18;18;17;17;15;15;11;10;10;1	18;18;18;17;17;15;15;11;10;10;1	18;18;18;17;17;15;15;11;10;10;1	60S ribosomal protein L18	RPL18	tr|A0A024QZD1|A0A024QZD1_HUMAN Ribosomal protein L18, isoform CRA_c OS=Homo sapiens GN=RPL18 PE=4 SV=1;tr|J3QQ67|J3QQ67_HUMAN 60S ribosomal protein L18 (Fragment) OS=Homo sapiens GN=RPL18 PE=1 SV=1;sp|Q07020|RL18_HUMAN 60S ribosomal protein L18 OS=Homo sap	3	3	3	3	12	13	11	6	10	13	11	13	10	6	7	6	622670000	738400000	547770000	96323000	106400000	139350000	474430000	541100000	430140000	63254000	47828000	60147000	88953000	105490000	78253000	9.08987e+07	1.37223e+07	13760000	15200000	19907000	16289000	3.21494e+06	67775000	77299000	61449000	68841000
Q5RKT7;B2RDW1;P62979;Q8WYN9	Q5RKT7;B2RDW1;P62979;Q8WYN9	18;18;18;14	18;18;18;14	9;9;9;9	Ubiquitin-40S ribosomal protein S27a;Ubiquitin;40S ribosomal protein S27a	RPS27A;HEL112	tr|Q5RKT7|Q5RKT7_HUMAN Ribosomal protein S27a OS=Homo sapiens GN=RPS27A PE=1 SV=1;tr|B2RDW1|B2RDW1_HUMAN Epididymis luminal protein 112 OS=Homo sapiens GN=RPS27A PE=2 SV=1;sp|P62979|RS27A_HUMAN Ubiquitin-40S ribosomal protein S27a OS=Homo sapiens GN=RPS27A	3	3	3	3	7	6	6	7	7	8	9	8	9	6	8	8	264760000	202750000	395380000	117340000	71111000	117390000	619040000	480100000	377160000	68809000	68364000	108290000	44126000	33792000	65896000	47938000	1.6388e+07	19556000	11852000	19565000	16991000	4.45051e+06	103170000	80016000	62859000	82015000
P42677;Q5T4L4;A4D1G5;C9J1C5	P42677;Q5T4L4	7;6;2;1	7;6;2;1	5;5;0;0	40S ribosomal protein S27	RPS27	sp|P42677|RS27_HUMAN 40S ribosomal protein S27 OS=Homo sapiens GN=RPS27 PE=1 SV=3;tr|Q5T4L4|Q5T4L4_HUMAN 40S ribosomal protein S27 OS=Homo sapiens GN=RPS27 PE=1 SV=1	3	3	3	3	3	2	1	3	4	2	2	3	1	4	2	4	53133000	30991000	25746000	31960000	51007000	2046000	53906000	112710000	50093000	4777500	2378100	19031000	13283000	7747800	6436600	9155800	3.63389e+06	7990100	12752000	511490	7084530	6.1703e+06	13476000	28177000	12523000	1.80587e+07
A0A024R2N6;P30414;Q59EC3;Q6N014;Q6M1B8;A0A087WYW3;Q6MZH6	A0A024R2N6;P30414;Q59EC3;Q6N014;Q6M1B8;A0A087WYW3	13;13;8;8;7;7;5	13;13;8;8;7;7;5	13;13;8;8;7;7;5	NK-tumor recognition protein;Putative peptidyl-prolyl cis-trans isomerase	NKTR;DKFZp686N24126;DKFZp686J06106	tr|A0A024R2N6|A0A024R2N6_HUMAN Natural killer-tumor recognition sequence, isoform CRA_a OS=Homo sapiens GN=NKTR PE=4 SV=1;sp|P30414|NKTR_HUMAN NK-tumor recognition protein OS=Homo sapiens GN=NKTR PE=1 SV=2;tr|Q59EC3|Q59EC3_HUMAN Natural killer-tumor recogn	3	3	3	3	9	7	8	7	7	7	10	9	9	7	6	8	147990000	100280000	117430000	56429000	43109000	48761000	126620000	105200000	125730000	51274000	40953000	40305000	2386900	1617500	1894000	1.96613e+06	389739	910140	695310	786460	797303	107825	2042200	1696800	2027800	1.92227e+06
Q8NFC6	Q8NFC6	24	24	24	Biorientation of chromosomes in cell division protein 1-like 1	BOD1L1	sp|Q8NFC6|BD1L1_HUMAN Biorientation of chromosomes in cell division protein 1-like 1 OS=Homo sapiens GN=BOD1L1 PE=1 SV=2	3	3	3	3	11	9	8	9	13	9	10	12	8	9	12	7	145380000	142110000	98797000	22420000	38511000	25356000	127320000	139050000	114120000	23216000	26862000	31923000	1118300	1093100	759970	990457	200005	172460	296240	195040	221247	65920.1	979400	1069600	877860	975620
C9JA69;Q8WY36;D3DN56;A8K6U2;Q9H6A7;Q6ZNU6;Q9H6G9;C9J8D0;Q9P043;H7C1Q0;Q9NRU5;C9JYU6;C9JZA0	C9JA69;Q8WY36;D3DN56;A8K6U2;Q9H6A7;Q6ZNU6;Q9H6G9	42;42;40;39;29;26;24;13;12;7;4;2;2	42;42;40;39;29;26;24;13;12;7;4;2;2	42;42;40;39;29;26;24;13;12;7;4;2;2	HMG box transcription factor BBX	BBX	tr|C9JA69|C9JA69_HUMAN HMG box transcription factor BBX OS=Homo sapiens GN=BBX PE=1 SV=1;sp|Q8WY36|BBX_HUMAN HMG box transcription factor BBX OS=Homo sapiens GN=BBX PE=1 SV=1;tr|D3DN56|D3DN56_HUMAN Bobby sox homolog (Drosophila), isoform CRA_a OS=Homo sapi	3	3	3	3	24	26	25	15	15	11	27	25	21	9	12	14	386390000	300710000	454840000	88072000	67416000	53631000	403720000	374850000	343920000	37146000	62595000	52409000	9424200	7334400	11094000	9284200	1.88371e+06	2148100	1644300	1308100	1.70017e+06	422777	9846900	9142700	8388200	9.12593e+06
Q9BVI0;Q5JWZ0;Q5JXL1;A0A0A0MT13;Q7Z5E2;B0QYY0;B3KUL4	Q9BVI0;Q5JWZ0;Q5JXL1;A0A0A0MT13;Q7Z5E2	9;8;8;8;7;2;1	9;8;8;8;7;2;1	9;8;8;8;7;2;1	PHD finger protein 20	PHF20	sp|Q9BVI0|PHF20_HUMAN PHD finger protein 20 OS=Homo sapiens GN=PHF20 PE=1 SV=2;tr|Q5JWZ0|Q5JWZ0_HUMAN PHD finger protein 20 (Fragment) OS=Homo sapiens GN=PHF20 PE=1 SV=1;tr|Q5JXL1|Q5JXL1_HUMAN PHD finger protein 20 (Fragment) OS=Homo sapiens GN=PHF20 PE=1	3	3	3	3	7	6	7	5	4	5	6	7	7	4	3	6	59228000	85011000	101140000	18584000	15477000	16671000	93472000	118090000	92898000	2817200	7504900	11756000	1260200	1808700	2152000	1740300	449817	395410	329300	354700	359803	33349.2	1988800	2512600	1976600	2.15933e+06
P62633;Q6T598;D6RAT4	P62633;Q6T598;D6RAT4	2;1;1	2;1;1	2;1;1	Cellular nucleic acid-binding protein	CNBP	sp|P62633|CNBP_HUMAN Cellular nucleic acid-binding protein OS=Homo sapiens GN=CNBP PE=1 SV=1;tr|Q6T598|Q6T598_HUMAN Cellular nucleic acid binding protein (Fragment) OS=Homo sapiens PE=2 SV=1;tr|D6RAT4|D6RAT4_HUMAN Cellular nucleic acid-binding protein (Fra	3	3	3	3	2	2	2	2	2	2	2	2	2	1	2	2	6826200	11980000	11286000	5145900	2391500	950570	13629000	12360000	13961000	0	1543300	2198900	525100	921520	868160	771593	215130	395840	183960	73121	217640	163975	1048400	950750	1073900	1024350
Q9H6F5	Q9H6F5	7	7	7	Coiled-coil domain-containing protein 86	CCDC86	sp|Q9H6F5|CCD86_HUMAN Coiled-coil domain-containing protein 86 OS=Homo sapiens GN=CCDC86 PE=1 SV=1	3	3	3	3	7	7	6	4	5	6	5	3	5	3	2	3	107270000	100630000	113060000	29602000	33630000	35941000	48660000	15530000	22594000	5319400	3224900	2158800	5959700	5590500	6281200	5943800	345624	1644500	1868400	1996700	1.83653e+06	178249	2703300	862780	1255200	1.60709e+06
B3KSJ3;Q9BZI7;I3XIE4;A0A087WYC8;Q0VAK7	B3KSJ3;Q9BZI7;I3XIE4	10;10;6;1;1	10;10;6;1;1	10;10;6;1;1	Regulator of nonsense transcripts 3B	UPF3B	tr|B3KSJ3|B3KSJ3_HUMAN cDNA FLJ36409 fis, clone THYMU2010448, highly similar to Regulator of nonsense transcripts 3B OS=Homo sapiens PE=2 SV=1;sp|Q9BZI7|REN3B_HUMAN Regulator of nonsense transcripts 3B OS=Homo sapiens GN=UPF3B PE=1 SV=1;tr|I3XIE4|I3XIE4_HU	3	3	3	3	6	9	5	5	6	3	4	4	3	1	3	3	66617000	78664000	65107000	16938000	22361000	11083000	35931000	39461000	27982000	1588400	8711100	9182200	3918600	4627300	3829800	4.12523e+06	437064	996330	1315300	651940	987857	331761	2113600	2321200	1646000	2.02693e+06
P62263;H0YB22;E5RH77;A4D1M5	P62263;H0YB22;E5RH77	10;6;6;1	10;6;6;1	10;6;6;1	40S ribosomal protein S14	RPS14	sp|P62263|RS14_HUMAN 40S ribosomal protein S14 OS=Homo sapiens GN=RPS14 PE=1 SV=3;tr|H0YB22|H0YB22_HUMAN 40S ribosomal protein S14 (Fragment) OS=Homo sapiens GN=RPS14 PE=1 SV=1;tr|E5RH77|E5RH77_HUMAN 40S ribosomal protein S14 OS=Homo sapiens GN=RPS14 PE=1	3	3	3	3	10	6	9	3	4	5	7	7	5	2	4	1	347690000	329410000	418270000	12389000	18175000	10460000	221430000	233640000	188120000	7668000	6074700	4277100	86922000	82353000	104570000	9.12817e+07	1.17326e+07	3097300	4543800	2615100	3.41873e+06	1.00372e+06	55356000	58409000	47031000	5.35987e+07
Q96BS4;P22087;M0R299;M0QXL5;M0R2U2;M0R1H0;M0R2B0;M0R0P1;M0R2Q4;B4DLD4	Q96BS4;P22087;M0R299;M0QXL5;M0R2U2;M0R1H0;M0R2B0;M0R0P1;M0R2Q4;B4DLD4	5;5;4;4;3;3;3;3;3;3	5;5;4;4;3;3;3;3;3;3	5;5;4;4;3;3;3;3;3;3	rRNA 2-O-methyltransferase fibrillarin	FBL	tr|Q96BS4|Q96BS4_HUMAN FBL protein (Fragment) OS=Homo sapiens GN=FBL PE=1 SV=2;sp|P22087|FBRL_HUMAN rRNA 2-O-methyltransferase fibrillarin OS=Homo sapiens GN=FBL PE=1 SV=2;tr|M0R299|M0R299_HUMAN rRNA 2-O-methyltransferase fibrillarin (Fragment) OS=Homo s	3	3	3	3	4	4	4	3	2	2	5	5	5	2	1	1	77325000	66868000	47998000	8051100	10307000	1415900	66611000	74383000	59240000	7246600	11666000	0	4832800	4179200	2999800	4.00393e+06	928984	503190	644160	88491	411947	288853	4163200	4648900	3702500	4.17153e+06
I6L9H2;K7ER10;K7ELB1	I6L9H2	9;1;1	1;1;1	1;1;1	DNA (cytosine-5)-methyltransferase	DNMT1	tr|I6L9H2|I6L9H2_HUMAN DNA (cytosine-5)-methyltransferase OS=Homo sapiens GN=DNMT1 PE=2 SV=1	3	0	3	0	1	1	1	0	0	0	1	1	1	0	0	0	9872000	7490900	7084500	0	0	0	7299500	7651500	5269700	0	0	0	139040	105510	99782	114777	21206.4	0	0	0	0	0	102810	107770	74221	94933.7
Q5T0F3;Q13823;B4DPI9	Q5T0F3;Q13823	24;24;3	24;24;3	24;24;3	Nucleolar GTP-binding protein 2	GNL2	tr|Q5T0F3|Q5T0F3_HUMAN Guanine nucleotide binding protein-like 2 (Nucleolar) OS=Homo sapiens GN=GNL2 PE=2 SV=1;sp|Q13823|NOG2_HUMAN Nucleolar GTP-binding protein 2 OS=Homo sapiens GN=GNL2 PE=1 SV=1	3	3	3	3	15	17	16	7	7	7	13	16	13	6	3	5	423630000	448430000	586730000	26026000	16868000	21900000	329570000	456110000	390820000	9126800	5213700	12193000	12837000	13589000	17780000	1.47353e+07	2.66343e+06	788670	511150	663650	654490	138987	9987000	13821000	11843000	1.18837e+07
Q00839;B3KX72;Q96BA7;B4DLR3;Q7Z4Q5;Q5RI18;Q9UEL2	Q00839;B3KX72;Q96BA7;B4DLR3;Q7Z4Q5	22;21;20;19;14;3;2	22;21;20;19;14;3;2	22;21;20;19;14;3;2	Heterogeneous nuclear ribonucleoprotein U	HNRNPU;HNRPU	sp|Q00839|HNRPU_HUMAN Heterogeneous nuclear ribonucleoprotein U OS=Homo sapiens GN=HNRNPU PE=1 SV=6;tr|B3KX72|B3KX72_HUMAN cDNA FLJ44920 fis, clone BRAMY3011501, highly similar to Heterogeneous nuclear ribonucleoprotein U OS=Homo sapiens PE=2 SV=1;tr|Q96BA	3	3	3	3	17	16	18	4	4	7	13	9	10	3	4	3	352660000	394490000	461600000	25459000	23782000	47508000	249030000	233980000	243850000	12350000	9178800	11279000	9531300	10662000	12476000	1.08898e+07	1.4855e+06	688080	642760	1284000	871613	357855	6730600	6323700	6590500	6.54827e+06
P61927;D6RG19;A0A024R0A2;D6R9X9	P61927;D6RG19	12;6;4;2	12;6;4;2	12;6;4;2	60S ribosomal protein L37;Ribosomal protein L37	RPL37	sp|P61927|RL37_HUMAN 60S ribosomal protein L37 OS=Homo sapiens GN=RPL37 PE=1 SV=2;tr|D6RG19|D6RG19_HUMAN Ribosomal protein L37 OS=Homo sapiens GN=RPL37 PE=1 SV=1	3	3	3	3	6	4	7	7	6	7	8	7	7	8	6	6	678400000	375810000	666210000	310490000	134490000	142580000	1033100000	711440000	514320000	42678000	65280000	82338000	226130000	125270000	222070000	1.91157e+08	5.70956e+07	103500000	44829000	47528000	6.52857e+07	3.31221e+07	344350000	237150000	171440000	250980000
P62424;Q5T8U3;Q9BY74;Q5T8U2	P62424;Q5T8U3	24;19;7;7	24;19;7;7	24;19;7;7	60S ribosomal protein L7a	RPL7A	sp|P62424|RL7A_HUMAN 60S ribosomal protein L7a OS=Homo sapiens GN=RPL7A PE=1 SV=2;tr|Q5T8U3|Q5T8U3_HUMAN 60S ribosomal protein L7a (Fragment) OS=Homo sapiens GN=RPL7A PE=1 SV=1	3	3	3	3	18	15	18	13	14	13	18	17	18	9	8	10	1750400000	1415900000	1972200000	183900000	157560000	190030000	1241600000	1268300000	1168500000	61301000	45913000	75065000	175040000	141590000	197220000	1.71283e+08	2.80046e+07	18390000	15756000	19003000	1.77163e+07	1.72514e+06	124160000	126830000	116850000	1.22613e+08
Q53GS0;D2CFK9;Q9BZE4;Q8N4P8;B4DHR2;O60747;Q5T3R7	Q53GS0;D2CFK9;Q9BZE4;Q8N4P8;B4DHR2	18;18;18;17;13;4;1	18;18;18;17;13;4;1	18;18;18;17;13;4;1	Nucleolar GTP-binding protein 1	GTPBP4	tr|Q53GS0|Q53GS0_HUMAN G protein-binding protein CRFG variant (Fragment) OS=Homo sapiens PE=2 SV=1;tr|D2CFK9|D2CFK9_HUMAN Nucleolar GTP-binding protein 1 OS=Homo sapiens GN=GTPBP4 PE=3 SV=1;sp|Q9BZE4|NOG1_HUMAN Nucleolar GTP-binding protein 1 OS=Homo sapie	3	3	3	3	15	13	17	11	8	12	8	8	10	5	7	7	664330000	564970000	527010000	306900000	167560000	226620000	329530000	222380000	374950000	83790000	119770000	113590000	20131000	17120000	15970000	1.77403e+07	2.14874e+06	9300000	5077400	6867300	7.08157e+06	2.11944e+06	9985700	6738900	11362000	9362200
Q9Y3U8;J3QSB5;J3KTD3	Q9Y3U8;J3QSB5	14;8;3	14;8;3	14;8;3	60S ribosomal protein L36	RPL36	sp|Q9Y3U8|RL36_HUMAN 60S ribosomal protein L36 OS=Homo sapiens GN=RPL36 PE=1 SV=3;tr|J3QSB5|J3QSB5_HUMAN 60S ribosomal protein L36 OS=Homo sapiens GN=RPL36 PE=1 SV=1	3	3	3	3	6	7	7	2	4	6	7	9	8	3	5	6	147290000	183320000	234150000	8798000	16442000	23584000	150450000	228430000	190470000	8301200	17770000	17828000	49098000	61106000	78050000	6.27513e+07	1.4546e+07	2932700	5480800	7861200	5424900	2.46473e+06	50149000	76143000	63490000	6.32607e+07
J3QK86;J3KPG5;F8VU39;Q9UIF9;H0YII3;A0A0C4DGI9;H0YHL2;H0YHQ7	J3QK86;J3KPG5;F8VU39;Q9UIF9	26;26;26;26;10;8;1;1	26;26;26;26;10;8;1;1	26;26;26;26;10;8;1;1	Bromodomain adjacent to zinc finger domain protein 2A	BAZ2A	tr|J3QK86|J3QK86_HUMAN Bromodomain adjacent to zinc finger domain, 2A, isoform CRA_a OS=Homo sapiens GN=BAZ2A PE=4 SV=1;tr|J3KPG5|J3KPG5_HUMAN Bromodomain adjacent to zinc finger domain protein 2A OS=Homo sapiens GN=BAZ2A PE=1 SV=1;tr|F8VU39|F8VU39_HUMAN B	3	3	3	3	14	14	17	13	12	13	17	15	13	11	12	9	314790000	257430000	472760000	160920000	139840000	128490000	533040000	476180000	441850000	62996000	104290000	69705000	4769500	3900400	7163000	5.27763e+06	1.68961e+06	2438200	2118800	1946800	2.16793e+06	249357	8076300	7214800	6694700	7328600
F8WF48;F8WCJ7;A0JLN5;R9WWI7;Q99442;Q3KR08;D3DNQ1	F8WF48;F8WCJ7;A0JLN5;R9WWI7;Q99442;Q3KR08;D3DNQ1	2;2;2;2;2;1;1	2;2;2;2;2;1;1	2;2;2;2;2;1;1	Translocation protein SEC62	SEC62;TLOC1	tr|F8WF48|F8WF48_HUMAN Translocation protein SEC62 OS=Homo sapiens GN=SEC62 PE=1 SV=1;tr|F8WCJ7|F8WCJ7_HUMAN Translocation protein SEC62 OS=Homo sapiens GN=SEC62 PE=1 SV=1;tr|A0JLN5|A0JLN5_HUMAN SEC62 protein (Fragment) OS=Homo sapiens GN=SEC62 PE=2 SV=1;t	3	2	3	3	2	2	1	1	0	1	2	1	2	1	1	1	10078000	7380400	16717000	1418700	0	890990	26441000	19221000	16838000	1020600	1526900	3657400	1679700	1230100	2786100	1.89863e+06	800770	236460	0	148500	128320	119515	4406800	3203500	2806300	3472200
B3KY63;B3KRD4;Q659F1;K7EMY3;Q659D0;Q8TDI0;F5H6N4;Q05CG6;Q6ZU36	B3KY63	23;4;4;4;4;4;3;3;3	23;4;4;4;4;4;3;3;3	3;0;0;0;0;0;0;0;0		cDNA FLJ16830 fis, clone UTERU3022536, highly similar to Chromodomain helicase-DNA-binding protein 4	tr|B3KY63|B3KY63_HUMAN cDNA FLJ16830 fis, clone UTERU3022536, highly similar to Chromodomain helicase-DNA-binding protein 4 (EC 3.6.1.-) OS=Homo sapiens PE=2 SV=1	3	3	3	3	3	3	3	2	3	2	3	3	3	2	2	2	469080000	439020000	594860000	54421000	48912000	104750000	372180000	351480000	351630000	22847000	65599000	41607000	5270500	4932800	6683800	5.62903e+06	928929	611470	549570	1177000	779347	345766	4181800	3949200	3950900	4027300
P62861;E9PR30	P62861;E9PR30	10;9	10;9	10;9	40S ribosomal protein S30	FAU	sp|P62861|RS30_HUMAN 40S ribosomal protein S30 OS=Homo sapiens GN=FAU PE=1 SV=1;tr|E9PR30|E9PR30_HUMAN 40S ribosomal protein S30 OS=Homo sapiens GN=FAU PE=1 SV=1	3	3	3	3	9	8	8	7	7	7	8	9	9	7	6	7	8450100000	6534700000	10915000000	259740000	210570000	330260000	10714000000	9532800000	8241500000	286880000	150060000	246390000	4225100000	3267300000	5457400000	4316600000	1.09791e+09	129870000	105280000	165130000	1.33427e+08	3.00831e+07	5356800000	4766400000	4120700000	4.74797e+09
I6L9F7;Q99879	I6L9F7;Q99879	20;20	1;1	1;1	Histone H2B;Histone H2B type 1-M	HIST1H2BM	tr|I6L9F7|I6L9F7_HUMAN Histone H2B (Fragment) OS=Homo sapiens GN=HIST1H2BM PE=2 SV=1;sp|Q99879|H2B1M_HUMAN Histone H2B type 1-M OS=Homo sapiens GN=HIST1H2BM PE=1 SV=3	3	3	3	2	1	1	1	1	1	1	1	1	1	0	1	1	18114000	22809000	10452000	5638100	4862300	2097600	18407000	26718000	35467000	0	3097900	2131000	2264200	2851100	1306500	2140600	779683	704760	607790	262200	524917	232628	2300900	3339800	4433400	3.35803e+06
Q69YH5;E9PEI0;A8K8Z0;B3KRS8;B7Z5Q5	Q69YH5;E9PEI0;A8K8Z0	13;11;9;6;5	13;11;9;6;5	13;11;9;6;5	Cell division cycle-associated protein 2	CDCA2	sp|Q69YH5|CDCA2_HUMAN Cell division cycle-associated protein 2 OS=Homo sapiens GN=CDCA2 PE=1 SV=2;tr|E9PEI0|E9PEI0_HUMAN Cell division cycle-associated protein 2 OS=Homo sapiens GN=CDCA2 PE=1 SV=1;tr|A8K8Z0|A8K8Z0_HUMAN cDNA FLJ78763 OS=Homo sapiens PE=2 S	3	3	3	3	4	5	4	6	6	6	2	3	3	6	3	4	59003000	70847000	54936000	23023000	36707000	37254000	30780000	41773000	33406000	14504000	7012000	14868000	1255400	1507400	1168900	1.31057e+06	175864	489850	781000	792640	687830	171554	654890	888790	710770	751483
D3DQA6;A8K6X3;A0A0C4DG89;Q7L014;D6RJA6;Q0VGL8	D3DQA6;A8K6X3;A0A0C4DG89;Q7L014;D6RJA6	21;21;21;21;17;6	21;21;21;21;17;6	21;21;21;21;17;6	Probable ATP-dependent RNA helicase DDX46	DDX46	tr|D3DQA6|D3DQA6_HUMAN DEAD (Asp-Glu-Ala-Asp) box polypeptide 46, isoform CRA_a OS=Homo sapiens GN=DDX46 PE=3 SV=1;tr|A8K6X3|A8K6X3_HUMAN cDNA FLJ78679, highly similar to Homo sapiens DEAD (Asp-Glu-Ala-Asp) box polypeptide 46 (DDX46), mRNA OS=Homo sapiens	3	3	3	2	17	15	16	2	2	1	11	11	10	1	2	0	204210000	187920000	265920000	1792000	987570	1310500	196650000	184370000	142780000	771700	1145300	0	4538000	4176100	5909400	4874500	914334	39823	21946	29122	30297	8996.24	4369900	4097200	3173000	3.88003e+06
Q5JR94;P62241;Q5JR95;Q9BS10	Q5JR94;P62241;Q5JR95	26;26;24;12	26;26;24;12	26;26;24;12	40S ribosomal protein S8	RPS8	tr|Q5JR94|Q5JR94_HUMAN 40S ribosomal protein S8 OS=Homo sapiens GN=RPS8 PE=2 SV=1;sp|P62241|RS8_HUMAN 40S ribosomal protein S8 OS=Homo sapiens GN=RPS8 PE=1 SV=2;tr|Q5JR95|Q5JR95_HUMAN 40S ribosomal protein S8 OS=Homo sapiens GN=RPS8 PE=1 SV=1	3	3	3	3	16	20	16	17	18	18	15	16	15	12	16	14	2039600000	1992800000	2702000000	463720000	456400000	522040000	1832300000	1677000000	1512100000	228730000	215050000	233550000	226620000	221420000	300220000	249420000	4.40709e+07	51524000	50712000	58004000	5.34133e+07	3.99631e+06	203590000	186330000	168020000	185980000
Q8TF01;Q8TEZ9;Q6PJQ9	Q8TF01;Q8TEZ9;Q6PJQ9	10;5;5	10;5;5	10;5;5	Arginine/serine-rich protein PNISR	PNISR;SFRS18	sp|Q8TF01|PNISR_HUMAN Arginine/serine-rich protein PNISR OS=Homo sapiens GN=PNISR PE=1 SV=2;tr|Q8TEZ9|Q8TEZ9_HUMAN SR rich protein (Fragment) OS=Homo sapiens PE=2 SV=1;tr|Q6PJQ9|Q6PJQ9_HUMAN SFRS18 protein (Fragment) OS=Homo sapiens GN=SFRS18 PE=2 SV=1	3	3	3	3	7	7	7	4	2	4	7	6	7	2	2	4	118290000	163880000	212930000	17136000	18467000	16805000	253920000	158320000	184200000	14815000	17227000	23197000	5376700	7448900	9678700	7.50143e+06	2.15148e+06	778890	839390	763840	794040	39988.7	11542000	7196400	8372900	9037100
Q8N5A0;A0A087WUT6;O60841;Q05CQ1;A0JLR8	Q8N5A0;A0A087WUT6;O60841;Q05CQ1;A0JLR8	26;26;26;22;18	26;26;26;22;18	26;26;26;22;18	Eukaryotic translation initiation factor 5B	EIF5B	tr|Q8N5A0|Q8N5A0_HUMAN Eukaryotic translation initiation factor 5B OS=Homo sapiens GN=EIF5B PE=1 SV=1;tr|A0A087WUT6|A0A087WUT6_HUMAN Eukaryotic translation initiation factor 5B OS=Homo sapiens GN=EIF5B PE=1 SV=1;sp|O60841|IF2P_HUMAN Eukaryotic translation	3	3	3	3	14	15	14	10	12	8	12	12	13	5	11	6	240110000	359130000	259820000	78575000	69220000	39771000	274640000	290940000	234840000	34067000	47086000	32649000	4708000	7041700	5094500	5.61473e+06	1.25081e+06	1540700	1357300	779820	1225940	397085	5385200	5704700	4604800	5.23157e+06
P18124;A0A024R814;A8MUD9;C9JIJ5;C9JZ88	P18124;A0A024R814;A8MUD9	17;15;12;3;2	17;15;12;3;2	9;7;4;3;2	60S ribosomal protein L7	RPL7	sp|P18124|RL7_HUMAN 60S ribosomal protein L7 OS=Homo sapiens GN=RPL7 PE=1 SV=1;tr|A0A024R814|A0A024R814_HUMAN Ribosomal protein L7, isoform CRA_a OS=Homo sapiens GN=RPL7 PE=3 SV=1;tr|A8MUD9|A8MUD9_HUMAN 60S ribosomal protein L7 OS=Homo sapiens GN=RPL7 PE=1	3	2	3	3	6	8	5	0	2	3	5	6	7	2	1	2	492040000	475750000	262100000	6794800	10967000	40316000	399440000	588060000	617060000	9994500	18518000	12943000	41003000	39646000	21841000	3.41633e+07	1.0693e+07	566230	913920	3359600	1613250	1.52234e+06	33286000	49005000	51421000	4.45707e+07
O96028;Q05CW4;H0Y9L4;D6R9V2;H0Y9U6;D6RIS1	O96028;Q05CW4	20;13;4;3;2;1	20;13;4;3;2;1	19;13;4;3;2;1	Histone-lysine N-methyltransferase NSD2	WHSC1	sp|O96028|NSD2_HUMAN Histone-lysine N-methyltransferase NSD2 OS=Homo sapiens GN=WHSC1 PE=1 SV=1;tr|Q05CW4|Q05CW4_HUMAN WHSC1 protein OS=Homo sapiens GN=WHSC1 PE=2 SV=1	3	3	3	3	8	12	7	7	7	9	5	8	9	5	7	7	93736000	126100000	120750000	49641000	28703000	40388000	55521000	77167000	80748000	29118000	30590000	39034000	1320200	1776000	1700700	1.59897e+06	244337	699170	404260	568850	557427	147786	781980	1086900	1137300	1002060
B4DHB3;B4E1H9;V9HWF4;P00558;B4DWQ3;B4DHM5;P07205	B4DHB3;B4E1H9;V9HWF4;P00558;B4DWQ3;B4DHM5	3;3;3;3;2;2;1	3;3;3;3;2;2;1	3;3;3;3;2;2;1	Phosphoglycerate kinase;Phosphoglycerate kinase 1	HEL-S-68p;PGK1	tr|B4DHB3|B4DHB3_HUMAN Phosphoglycerate kinase OS=Homo sapiens PE=2 SV=1;tr|B4E1H9|B4E1H9_HUMAN Phosphoglycerate kinase OS=Homo sapiens PE=2 SV=1;tr|V9HWF4|V9HWF4_HUMAN Phosphoglycerate kinase OS=Homo sapiens GN=HEL-S-68p PE=2 SV=1;sp|P00558|PGK1_HUMAN Pho	3	0	3	2	1	1	1	0	0	0	1	1	1	2	1	0	5014500	3757800	4818100	0	0	0	2817700	2408200	3034100	15267000	1251100	0	294970	221050	283420	266480	39765.1	0	0	0	0	0	165750	141660	178480	161963
Q6UB99;A8K4M9;Q7Z5E5;Q8IVY9;Q6PEL2;Q59GC3;A0A0K2FGV1;A0A0K2FGM8;Q9UHR3;A0A087WTN8;X5D778;H0Y3E3;H0Y2U4;H3BNU4	Q6UB99;A8K4M9	51;33;25;17;6;3;2;2;2;2;2;1;1;1	51;33;25;17;6;3;2;2;2;2;2;1;1;1	51;33;25;17;6;3;2;2;2;2;2;1;1;1	Ankyrin repeat domain-containing protein 11	ANKRD11	sp|Q6UB99|ANR11_HUMAN Ankyrin repeat domain-containing protein 11 OS=Homo sapiens GN=ANKRD11 PE=1 SV=3;tr|A8K4M9|A8K4M9_HUMAN cDNA FLJ78738, highly similar to Homo sapiens ankyrin repeat-containing cofactor-1 (ANCO1) mRNA (Fragment) OS=Homo sapiens PE=2 SV	3	3	3	3	22	23	26	22	23	21	18	23	20	18	22	24	227440000	222360000	333380000	43650000	56225000	72173000	253290000	309560000	191830000	42348000	57594000	56709000	2208100	2158800	3236700	2.53453e+06	608594	423790	545870	700710	556790	138783	2459200	3005400	1862400	2.44233e+06
Q6PK82;O14617	Q6PK82;O14617	3;3	3;3	3;3	AP-3 complex subunit delta-1	AP3D1	tr|Q6PK82|Q6PK82_HUMAN AP3D1 protein (Fragment) OS=Homo sapiens GN=AP3D1 PE=2 SV=1;sp|O14617|AP3D1_HUMAN AP-3 complex subunit delta-1 OS=Homo sapiens GN=AP3D1 PE=1 SV=1	3	1	3	1	2	1	2	1	0	0	2	3	1	0	1	0	5775200	3806400	7679100	1636000	0	0	7775000	11109000	4295600	0	1358500	0	148080	97601	196900	147527	49651.8	41949	0	0	13983	24219.3	199360	284840	110140	198113
A0A024R4Z6;Q08945	A0A024R4Z6;Q08945	2;2	2;2	2;2	FACT complex subunit SSRP1	SSRP1	tr|A0A024R4Z6|A0A024R4Z6_HUMAN Structure specific recognition protein 1, isoform CRA_a OS=Homo sapiens GN=SSRP1 PE=4 SV=1;sp|Q08945|SSRP1_HUMAN FACT complex subunit SSRP1 OS=Homo sapiens GN=SSRP1 PE=1 SV=1	3	0	3	0	1	2	1	0	0	0	1	1	1	0	0	0	5101900	6520300	7185100	0	0	0	3694000	5004600	3866900	0	0	0	170060	217340	239500	208967	35469.2	0	0	0	0	0	123130	166820	128900	139617
Q8TDD1;H0YHZ9;H0YHH7;F8VRX4	Q8TDD1	7;1;1;1	7;1;1;1	7;1;1;1	ATP-dependent RNA helicase DDX54	DDX54	sp|Q8TDD1|DDX54_HUMAN ATP-dependent RNA helicase DDX54 OS=Homo sapiens GN=DDX54 PE=1 SV=2	3	3	3	1	5	6	4	2	3	4	4	1	3	0	0	2	65274000	74809000	58322000	7087400	11063000	8801700	38958000	23982000	33080000	0	0	4120500	1419000	1626300	1267900	1.43773e+06	179933	154070	240500	191340	195303	43351.1	846900	521360	719130	695797
A0A024QZW7;P49790	A0A024QZW7;P49790	4;4	4;4	4;4	Nuclear pore complex protein Nup153	NUP153	tr|A0A024QZW7|A0A024QZW7_HUMAN Nucleoporin 153kDa, isoform CRA_a OS=Homo sapiens GN=NUP153 PE=4 SV=1;sp|P49790|NU153_HUMAN Nuclear pore complex protein Nup153 OS=Homo sapiens GN=NUP153 PE=1 SV=2	3	2	3	2	1	1	1	0	1	1	1	1	1	0	2	3	0	1147900	1678100	0	245620	365430	1455500	1661100	6400000	0	2038200	1240900	0	18221	26637	14952.7	13615.9	0	3898.7	5800.5	3233.07	2956.98	23103	26367	101590	50353.3
A0A024RC19;Q5FWF5	A0A024RC19;Q5FWF5	6;6	6;6	6;6	N-acetyltransferase ESCO1	ESCO1	tr|A0A024RC19|A0A024RC19_HUMAN Establishment of cohesion 1 homolog 1 (S. cerevisiae), isoform CRA_b OS=Homo sapiens GN=ESCO1 PE=4 SV=1;sp|Q5FWF5|ESCO1_HUMAN N-acetyltransferase ESCO1 OS=Homo sapiens GN=ESCO1 PE=1 SV=3	3	3	3	3	3	4	1	1	4	2	2	3	3	4	4	5	16033000	17895000	7634800	4209500	10454000	6144200	18296000	25299000	16207000	5528100	9418500	11165000	348550	389020	165970	301180	118831	91511	227250	133570	150777	69486.2	397730	549990	352330	433350
Q8WUQ7;B4DSX7;K7ENY9	Q8WUQ7;B4DSX7	8;4;1	8;4;1	8;4;1	Cactin	CACTIN	sp|Q8WUQ7|CATIN_HUMAN Cactin OS=Homo sapiens GN=CACTIN PE=1 SV=3;tr|B4DSX7|B4DSX7_HUMAN cDNA FLJ59047 OS=Homo sapiens PE=2 SV=1	3	3	3	0	6	6	6	1	1	1	2	1	3	0	0	0	92615000	100260000	84260000	7790000	6144800	0	37873000	27158000	21960000	0	0	0	3193600	3457100	2905500	3185400	275891	268620	211890	0	160170	141582	1306000	936470	757240	999903
P62917;E9PKZ0;E9PP36;E9PKU4;B4DVG7;G3V1A1	P62917;E9PKZ0;E9PP36;E9PKU4;B4DVG7	7;6;5;5;4;3	7;6;5;5;4;3	7;6;5;5;4;3	60S ribosomal protein L8	RPL8	sp|P62917|RL8_HUMAN 60S ribosomal protein L8 OS=Homo sapiens GN=RPL8 PE=1 SV=2;tr|E9PKZ0|E9PKZ0_HUMAN 60S ribosomal protein L8 (Fragment) OS=Homo sapiens GN=RPL8 PE=1 SV=1;tr|E9PP36|E9PP36_HUMAN 60S ribosomal protein L8 OS=Homo sapiens GN=RPL8 PE=1 SV=1;tr	3	3	3	3	5	5	5	3	3	4	3	3	4	3	4	4	241850000	191830000	303340000	35909000	31604000	30238000	191470000	198340000	204150000	18562000	18310000	19709000	24185000	19183000	30334000	2.45673e+07	5.58532e+06	3590900	3160400	3023800	3.25837e+06	295971	19147000	19834000	20415000	1.97987e+07
Q9BYG3;C9J808;C9J6C5;H7BZL0;B4DSM4	Q9BYG3;C9J808;C9J6C5	22;15;11;9;8	22;15;11;9;8	22;15;11;9;8	MKI67 FHA domain-interacting nucleolar phosphoprotein	NIFK	sp|Q9BYG3|MK67I_HUMAN MKI67 FHA domain-interacting nucleolar phosphoprotein OS=Homo sapiens GN=NIFK PE=1 SV=1;tr|C9J808|C9J808_HUMAN MKI67 FHA domain-interacting nucleolar phosphoprotein (Fragment) OS=Homo sapiens GN=NIFK PE=1 SV=6;tr|C9J6C5|C9J6C5_HUMAN M	3	3	3	3	11	13	13	7	7	8	4	3	4	3	4	2	235460000	267710000	234880000	59645000	45556000	77171000	51491000	69899000	78037000	6497300	10372000	4396000	15697000	17847000	15659000	16401000	1.25242e+06	3976300	3037100	5144700	4052700	1.05588e+06	3432700	4660000	5202500	4.43173e+06
E7ETY2;B4DRA2	E7ETY2;B4DRA2	115;73	5;4	1;0		TCOF1	tr|E7ETY2|E7ETY2_HUMAN Treacle protein OS=Homo sapiens GN=TCOF1 PE=1 SV=1;tr|B4DRA2|B4DRA2_HUMAN cDNA FLJ57828, highly similar to Treacle protein (Fragment) OS=Homo sapiens PE=2 SV=1	3	0	3	0	1	1	1	0	0	0	1	1	1	0	0	0	438870000	405840000	706030000	23737000	14389000	20533000	690840000	597690000	455380000	18360000	10870000	17095000	5851700	5411100	9413800	6892200	2.19485e+06	316490	191860	273780	260710	63334.7	9211200	7969200	6071700	7750700
Q96QE3;H0UIC2;A0A075B754	Q96QE3;H0UIC2;A0A075B754	15;14;14	15;14;14	15;14;14	ATPase family AAA domain-containing protein 5	ATAD5	sp|Q96QE3|ATAD5_HUMAN ATPase family AAA domain-containing protein 5 OS=Homo sapiens GN=ATAD5 PE=1 SV=4;tr|H0UIC2|H0UIC2_HUMAN HCG1794678 OS=Homo sapiens GN=hCG_1794678 PE=4 SV=1;tr|A0A075B754|A0A075B754_HUMAN ATPase family AAA domain-containing protein 5 O	3	3	3	3	10	13	12	1	2	2	5	7	7	1	1	1	74048000	97296000	104740000	1396400	5777100	3979700	48436000	64166000	55109000	787260	1146100	0	725970	953890	1026900	902253	156970	13690	56638	39017	36448.3	21588.9	474860	629080	540280	548073
B3KS10;Q99549;A0A0A0MT47	B3KS10;Q99549;A0A0A0MT47	4;4;3	4;4;3	4;4;3	M-phase phosphoprotein 8	MPHOSPH8	tr|B3KS10|B3KS10_HUMAN cDNA FLJ35237 fis, clone PROST2001676, highly similar to M-PHASE PHOSPHOPROTEIN 8 OS=Homo sapiens PE=2 SV=1;sp|Q99549|MPP8_HUMAN M-phase phosphoprotein 8 OS=Homo sapiens GN=MPHOSPH8 PE=1 SV=2;tr|A0A0A0MT47|A0A0A0MT47_HUMAN M-phase ph	3	2	3	1	1	1	2	1	0	1	3	2	2	0	0	1	7718600	2566700	15266000	495820	0	1761900	29648000	21352000	14767000	0	0	2957500	428810	142590	848090	473163	354835	27546	0	97881	41809	50475.2	1647100	1186200	820370	1217890
A0A024R4M0;P46781;B5MCT8;C9JM19;B7Z732;F2Z3C0;A8MXK4;A5D904	A0A024R4M0;P46781;B5MCT8;C9JM19;B7Z732;F2Z3C0;A8MXK4;A5D904	4;4;3;3;3;2;2;2	4;4;3;3;3;2;2;2	4;4;3;3;3;2;2;2	40S ribosomal protein S9	RPS9	tr|A0A024R4M0|A0A024R4M0_HUMAN 40S ribosomal protein S9 OS=Homo sapiens GN=RPS9 PE=1 SV=1;sp|P46781|RS9_HUMAN 40S ribosomal protein S9 OS=Homo sapiens GN=RPS9 PE=1 SV=3;tr|B5MCT8|B5MCT8_HUMAN 40S ribosomal protein S9 OS=Homo sapiens GN=RPS9 PE=1 SV=1;tr|C9	3	1	3	0	1	1	3	0	0	1	1	1	2	0	0	0	20020000	12483000	24764000	0	0	1419000	21530000	25135000	17075000	0	0	0	1820000	1134800	2251300	1.73537e+06	563041	0	0	129000	43000	74478.2	1957300	2285000	1552300	1.93153e+06
B4DIC4;C9J9W2;B4DJI4;A0A024R1S8;Q14847;A8K1D2;F6S2S5	B4DIC4;C9J9W2;B4DJI4;A0A024R1S8;Q14847;A8K1D2	3;3;3;3;3;2;1	3;3;3;3;3;2;1	3;3;3;3;3;2;1	LIM and SH3 domain protein 1	LASP1	tr|B4DIC4|B4DIC4_HUMAN cDNA FLJ52195, highly similar to LIM and SH3 domain protein 1 OS=Homo sapiens PE=2 SV=1;tr|C9J9W2|C9J9W2_HUMAN LIM and SH3 domain protein 1 (Fragment) OS=Homo sapiens GN=LASP1 PE=1 SV=1;tr|B4DJI4|B4DJI4_HUMAN cDNA FLJ58065, highly si	3	3	3	3	2	2	3	2	2	2	2	1	1	1	1	2	14926000	13949000	10854000	4772700	3044200	2132700	9714800	8697600	3384000	862510	1963000	2185700	1865700	1743700	1356700	1.65537e+06	265749	596590	380530	266590	414570	167613	1214300	1087200	423000	908167
Q6P392;Q8WUA2;Q96AL2;Q32Q83;B3KRR4;Q9P1R3;Q9H287	Q6P392;Q8WUA2;Q96AL2;Q32Q83;B3KRR4;Q9P1R3	8;8;7;7;6;5;3	8;8;7;7;6;5;3	8;8;7;7;6;5;3	Peptidyl-prolyl cis-trans isomerase-like 4	PPIL4	tr|Q6P392|Q6P392_HUMAN PPIL4 protein (Fragment) OS=Homo sapiens GN=PPIL4 PE=2 SV=1;sp|Q8WUA2|PPIL4_HUMAN Peptidyl-prolyl cis-trans isomerase-like 4 OS=Homo sapiens GN=PPIL4 PE=1 SV=1;tr|Q96AL2|Q96AL2_HUMAN PPIL4 protein OS=Homo sapiens PE=2 SV=1;tr|Q32Q83|	3	3	3	2	3	6	5	1	1	2	2	2	1	1	0	1	20080000	27356000	25885000	1848800	1396300	3201000	15459000	12344000	11105000	0	0	1463000	836690	1139800	1078600	1.01836e+06	160282	77034	58181	133370	89528.3	39120.7	644120	514340	462720	540393
B4DNE0;A0A087WVQ9;Q6IPT9;Q6IPS9;Q6IPN6;Q53HR5;Q53HQ7;Q53HM9;Q53GE9;Q53G85;Q5VTE0;P68104;Q53G89;A8K9C4;Q53GA1;Q14222;Q96C29;Q8TBL1;Q6P082;Q96CD8;Q6P4C9;Q504Z0;B4E2C5;Q8IUB0;Q96RE1;Q9NZS6;Q53HR1;Q16577;B4DV42;Q2F837;Q96EB3;A6PW80;Q6NSH7;Q5JR01;A0A087WV01;Q9H2I7;Q6NS35	B4DNE0;A0A087WVQ9;Q6IPT9;Q6IPS9;Q6IPN6;Q53HR5;Q53HQ7;Q53HM9;Q53GE9;Q53G85;Q5VTE0;P68104;Q53G89;A8K9C4;Q53GA1;Q14222;Q96C29;Q8TBL1;Q6P082;Q96CD8;Q6P4C9;Q504Z0;B4E2C5;Q8IUB0;Q96RE1;Q9NZS6;Q53HR1;Q16577;B4DV42	7;7;7;7;7;7;7;7;7;7;7;7;6;6;6;5;5;5;5;5;5;5;5;5;5;5;4;4;4;3;3;2;2;2;2;2;1	7;7;7;7;7;7;7;7;7;7;7;7;6;6;6;5;5;5;5;5;5;5;5;5;5;5;4;4;4;3;3;2;2;2;2;2;1	2;2;2;2;2;2;2;2;2;2;2;2;2;2;1;2;2;2;2;2;2;2;2;2;2;2;1;1;2;1;1;0;0;0;0;0;0	Elongation factor 1-alpha;Putative elongation factor 1-alpha-like 3;Elongation factor 1-alpha 1	EEF1A1;EEF1A1P5;EEF1A;EEF1A1L14;PTI-1	tr|B4DNE0|B4DNE0_HUMAN cDNA FLJ52573, highly similar to Elongation factor 1-alpha 1 OS=Homo sapiens PE=2 SV=1;tr|A0A087WVQ9|A0A087WVQ9_HUMAN Elongation factor 1-alpha 1 OS=Homo sapiens GN=EEF1A1 PE=1 SV=1;tr|Q6IPT9|Q6IPT9_HUMAN Elongation factor 1-alpha OS	3	3	3	3	1	2	1	1	1	1	2	2	1	1	1	1	69633000	61848000	91585000	6291500	4994400	12120000	41928000	58256000	55278000	4133300	9192900	7234100	3868500	3436000	5088000	4.13083e+06	856674	349530	277470	673320	433440	210843	2329400	3236400	3071000	2.87893e+06
B5BU25;P26368;K7ELP8	B5BU25;P26368	5;5;2	5;5;2	5;5;2	Splicing factor U2AF 65 kDa subunit	U2AF2	tr|B5BU25|B5BU25_HUMAN U2 small nuclear RNA auxiliary factor 2 isoform b OS=Homo sapiens GN=U2AF2 PE=2 SV=1;sp|P26368|U2AF2_HUMAN Splicing factor U2AF 65 kDa subunit OS=Homo sapiens GN=U2AF2 PE=1 SV=4	3	3	3	3	4	4	3	1	2	2	4	3	4	2	2	2	327460000	250140000	217060000	14978000	30524000	20881000	174310000	197480000	195750000	25221000	18899000	19012000	21831000	16676000	14471000	1.76593e+07	3.77725e+06	998550	2034900	1392100	1.47518e+06	523147	11621000	13165000	13050000	12612000
Q59EF5;A8K644;Q08170	Q59EF5;A8K644;Q08170	5;5;5	5;5;5	5;5;5	Serine/arginine-rich splicing factor 4	SFRS4;SRSF4	tr|Q59EF5|Q59EF5_HUMAN Splicing factor, arginine/serine-rich 4 variant (Fragment) OS=Homo sapiens PE=2 SV=1;tr|A8K644|A8K644_HUMAN Splicing factor, arginine/serine-rich 4, isoform CRA_b OS=Homo sapiens GN=SFRS4 PE=2 SV=1;sp|Q08170|SRSF4_HUMAN Serine/argini	3	3	3	3	3	4	3	3	3	2	3	4	2	1	3	3	98531000	84915000	67688000	10217000	11189000	10697000	58721000	48368000	47562000	626710	14005000	5859500	10948000	9435000	7520900	9301300	1.71746e+06	1135300	1243200	1188600	1.18903e+06	53951.3	6524500	5374300	5284700	5.72783e+06
B4DWA0;A0A024RCT9;P17096;E5RIT9	B4DWA0;A0A024RCT9;P17096	7;7;7;1	7;7;7;1	1;1;1;0	High mobility group protein HMG-I/HMG-Y	HMGA1	tr|B4DWA0|B4DWA0_HUMAN cDNA FLJ54188, moderately similar to High mobility group protein HMG-I/HMG-Y OS=Homo sapiens PE=2 SV=1;tr|A0A024RCT9|A0A024RCT9_HUMAN High mobility group AT-hook 1, isoform CRA_b OS=Homo sapiens GN=HMGA1 PE=4 SV=1;sp|P17096|HMGA1_HUM	3	3	3	2	1	1	1	1	1	1	1	1	1	1	0	1	94834000	86828000	52185000	15781000	16773000	9724500	69440000	77167000	79054000	8415800	8693100	4799700	9483400	8682800	5218500	7794900	2.26685e+06	1578100	1677300	972450	1.40928e+06	381546	6944000	7716700	7905400	7.52203e+06
A8K513;Q8WVK2;B8ZZ98	A8K513;Q8WVK2	9;9;3	9;9;3	9;9;3	U4/U6.U5 small nuclear ribonucleoprotein 27 kDa protein	hCG_1994066;SNRNP27	tr|A8K513|A8K513_HUMAN HCG1994066, isoform CRA_a OS=Homo sapiens GN=hCG_1994066 PE=2 SV=1;sp|Q8WVK2|SNR27_HUMAN U4/U6.U5 small nuclear ribonucleoprotein 27 kDa protein OS=Homo sapiens GN=SNRNP27 PE=1 SV=1	3	0	3	0	3	6	5	0	0	0	4	3	1	0	0	0	37578000	56403000	48924000	0	0	0	29994000	52957000	11258000	0	0	0	7515700	11281000	9784900	9527200	1.89583e+06	0	0	0	0	0	5998700	10591000	2251700	6.28047e+06
P11387;B9EG90;Q9BVT2;Q6PK95;Q6NWZ5;E5RJ95;E5RFS0;D3DWJ7;E5RIC7;B7Z9E8;B4DYD2;E5KMK7;E5KMK6;E5KMK5;Q969P6;E5RJ33;H0YBR3;H0YC03;E5RGE7;E5RGR4;E5RFE3;E5RGR2	P11387;B9EG90	51;50;15;7;7;3;3;3;3;3;3;3;3;3;3;1;1;1;1;1;1;1	51;50;15;7;7;3;3;3;3;3;3;3;3;3;3;1;1;1;1;1;1;1	51;50;15;7;7;3;3;3;3;3;3;3;3;3;3;1;1;1;1;1;1;1	DNA topoisomerase 1	TOP1	sp|P11387|TOP1_HUMAN DNA topoisomerase 1 OS=Homo sapiens GN=TOP1 PE=1 SV=2;tr|B9EG90|B9EG90_HUMAN Topoisomerase (DNA) I OS=Homo sapiens GN=TOP1 PE=2 SV=1	3	3	3	3	30	32	32	20	24	21	28	32	30	13	20	17	947770000	576750000	855930000	116440000	101860000	115460000	706010000	688200000	460850000	45642000	71584000	73737000	24941000	15178000	22525000	2.08813e+07	5.08481e+06	3064100	2680600	3038400	2927700	214380	18579000	18110000	12128000	1.62723e+07
Q86X95;A0PJI7;H3BLY3	Q86X95;A0PJI7	5;4;1	5;4;1	5;4;1	Corepressor interacting with RBPJ 1	CIR1;CIR	sp|Q86X95|CIR1_HUMAN Corepressor interacting with RBPJ 1 OS=Homo sapiens GN=CIR1 PE=1 SV=1;tr|A0PJI7|A0PJI7_HUMAN CIR protein (Fragment) OS=Homo sapiens GN=CIR PE=2 SV=1	3	3	3	3	2	1	1	1	2	2	3	2	1	1	2	3	9411200	1648600	1706500	127350	879660	1999900	23289000	7892200	10683000	639700	1341400	2508400	495330	86771	89816	223972	235008	6702.6	46298	105260	52753.5	49594.8	1225700	415380	562240	734440
A8K818;O15446;Q05BI1;A0JLT1	A8K818;O15446;Q05BI1;A0JLT1	12;8;6;6	12;8;6;6	12;8;6;6	DNA-directed RNA polymerase I subunit RPA34	CD3EAP	tr|A8K818|A8K818_HUMAN cDNA FLJ75784, highly similar to Homo sapiens CD3E antigen, epsilon polypeptide associated protein (CD3EAP), mRNA OS=Homo sapiens PE=2 SV=1;sp|O15446|RPA34_HUMAN DNA-directed RNA polymerase I subunit RPA34 OS=Homo sapiens GN=CD3EAP P	3	3	3	3	6	9	8	1	2	3	6	5	5	2	1	3	53157000	83448000	70046000	2019200	12530000	12238000	42088000	59076000	38430000	11284000	4495300	6764000	2797700	4392000	3686600	3.62543e+06	798908	106270	659490	644100	469953	315053	2215200	3109300	2022700	2.44907e+06
O60524;G3V5V3	O60524;G3V5V3	6;3	6;3	6;3	Nuclear export mediator factor NEMF	NEMF	sp|O60524|NEMF_HUMAN Nuclear export mediator factor NEMF OS=Homo sapiens GN=NEMF PE=1 SV=4;tr|G3V5V3|G3V5V3_HUMAN Nuclear export mediator factor NEMF (Fragment) OS=Homo sapiens GN=NEMF PE=1 SV=6	3	3	3	0	2	5	4	1	1	1	2	2	3	0	0	0	23377000	41371000	27286000	483900	1446400	520530	36118000	28405000	22075000	0	0	0	467540	827420	545730	613563	189287	9678	28928	10411	16339	10908.6	722360	568100	441490	577317
A4LAA3;A0A096LNL9;P46100;A0A096LNW1;B7Z1D8;A0A096LP59;Q5H9A3;A0A087WWG0;A0A096LNL6	A4LAA3;A0A096LNL9;P46100;A0A096LNW1	23;22;21;18;10;3;1;1;1	23;22;21;18;10;3;1;1;1	20;20;18;15;10;3;0;0;0	Transcriptional regulator ATRX	ATRX	tr|A4LAA3|A4LAA3_HUMAN Alpha thalassemia/mental retardation syndrome X-linked OS=Homo sapiens GN=ATRX PE=4 SV=1;tr|A0A096LNL9|A0A096LNL9_HUMAN Transcriptional regulator ATRX (Fragment) OS=Homo sapiens GN=ATRX PE=1 SV=1;sp|P46100|ATRX_HUMAN Transcriptional	3	3	3	3	10	11	12	10	7	11	11	13	10	9	10	14	190680000	261510000	384750000	46853000	38653000	50460000	306420000	369470000	203600000	27817000	43971000	92882000	1629700	2235100	3288500	2.38443e+06	839422	400450	330370	431280	387367	51711.6	2619000	3157800	1740200	2.50567e+06
Q6NZ55;A8K4C8;P26373;J3QSB4;O60250;H3BUK8;H3BTH3;J3KS98;B4DGL7	Q6NZ55;A8K4C8;P26373;J3QSB4	13;13;13;8;4;2;2;2;2	13;13;13;8;4;2;2;2;2	13;13;13;8;4;2;2;2;2	60S ribosomal protein L13	RPL13	tr|Q6NZ55|Q6NZ55_HUMAN 60S ribosomal protein L13 OS=Homo sapiens GN=RPL13 PE=1 SV=1;tr|A8K4C8|A8K4C8_HUMAN 60S ribosomal protein L13 OS=Homo sapiens GN=RPL13 PE=2 SV=1;sp|P26373|RL13_HUMAN 60S ribosomal protein L13 OS=Homo sapiens GN=RPL13 PE=1 SV=4;tr|J3Q	3	3	3	3	11	8	7	2	5	3	11	10	6	3	3	4	242470000	146970000	130060000	7532800	15303000	11937000	153300000	222970000	165640000	19469000	7648700	21600000	26941000	16330000	14451000	1.92407e+07	6.73454e+06	836980	1700400	1326300	1.28789e+06	432989	17034000	24775000	18405000	2.00713e+07
A0A024R753;Q9NW13;C9JAA9;B4DJ90	A0A024R753;Q9NW13	17;17;1;1	17;17;1;1	17;17;1;1	RNA-binding protein 28	RBM28	tr|A0A024R753|A0A024R753_HUMAN RNA binding motif protein 28, isoform CRA_a OS=Homo sapiens GN=RBM28 PE=4 SV=1;sp|Q9NW13|RBM28_HUMAN RNA-binding protein 28 OS=Homo sapiens GN=RBM28 PE=1 SV=3	3	3	3	2	13	14	10	3	2	3	2	3	3	1	1	0	136110000	148890000	137360000	13992000	7368000	14665000	21252000	19003000	21913000	427530	2543900	0	3678600	4024100	3712300	3805000	190493	378170	199140	396360	324557	108994	574370	513590	592240	560067
A0A0A0MSU2;A0PJD3;A0A024R689;Q6PJG2	A0A0A0MSU2;A0PJD3;A0A024R689;Q6PJG2	2;2;2;2	2;2;2;2	2;2;2;2	ELM2 and SANT domain-containing protein 1	ELMSAN1;C14orf43	tr|A0A0A0MSU2|A0A0A0MSU2_HUMAN ELM2 and SANT domain-containing protein 1 (Fragment) OS=Homo sapiens GN=ELMSAN1 PE=1 SV=4;tr|A0PJD3|A0PJD3_HUMAN C14orf43 protein (Fragment) OS=Homo sapiens GN=C14orf43 PE=2 SV=1;tr|A0A024R689|A0A024R689_HUMAN Chromosome 14 o	3	3	3	0	1	1	1	2	1	1	1	1	1	0	0	0	2886500	2933900	3456100	442680	377390	1737100	706950	849530	1167300	0	0	0	61414	62424	73535	65791	6725.49	9418.8	8029.6	36961	18136.5	16317.3	15042	18075	24836	19317.7
B4DVQ0;B4E335;B4E3A4;Q8WVW5;Q53GK6;Q53G99;Q53G76;Q1KLZ0;P63261;P60709;B3KUD3;B7Z6P1;B4DW52;D2JYH4;A8K3K1;P63267;P68133;P68032;P62736;Q7Z7J6;A6NL76;B3KW67;A1E282;G5E9R0;K7EM38;E7EVS6;I3L3R2;J3KT65;I3L3I0;I3L1U9;C9JTX5;C9JUM1;C9JZR7;F8WB63;B8ZZJ2;A4UCT3;C9JFL5;A5GZ75;F6UVQ4;F6QUT6;B7Z6I1;Q96FU6;B3KWQ3;Q6PJ43;B7ZAP6;B4DUI8;F1BXA6;Q96DE1;V9HVZ7;I3L4N8;Q13707;Q6S8J3;B3KPP5;A5A3E0;F8WCH0;Q9UE89;G8FSY7;…	B4DVQ0;B4E335;B4E3A4;Q8WVW5;Q53GK6;Q53G99;Q53G76;Q1KLZ0;P63261;P60709;B3KUD3;B7Z6P1;B4DW52;D2JYH4;A8K3K1;P63267;P68133;P68032;P62736;Q7Z7J6;A6NL76;B3KW67;A1E282;G5E9R0;K7EM38;E7EVS6;I3L3R2;J3KT65;I3L3I0;I3L1U9	11;11;11;11;11;11;11;11;11;11;8;8;8;8;8;8;8;8;8;7;7;7;6;6;6;6;6;6;6;6;5;5;5;5;5;5;5;5;5;5;5;5;5;5;5;5;4;4;4;4;4;4;3;3;2;2;2;2;1;1;1;1;1;1;1;1;1;1;1;1;1;1;1;1;1;1;1;1;1;1;1	11;11;11;11;11;11;11;11;11;11;8;8;8;8;8;8;8;8;8;7;7;7;6;6;6;6;6;6;6;6;5;5;5;5;5;5;5;5;5;5;5;5;5;5;5;5;4;4;4;4;4;4;3;3;2;2;2;2;1;1;1;1;1;1;1;1;1;1;1;1;1;1;1;1;1;1;1;1;1;1;1	9;9;9;9;9;9;9;9;9;9;6;6;6;6;6;6;6;6;6;6;6;5;6;6;6;6;6;6;6;6;5;5;5;5;5;3;5;3;5;5;5;3;3;3;3;3;2;2;2;4;3;3;1;2;2;2;1;2;0;0;0;1;1;1;1;1;1;1;1;1;1;1;1;1;1;1;1;1;1;0;1	Actin, cytoplasmic 2;Actin, cytoplasmic 2, N-terminally processed;Actin, cytoplasmic 1;Actin, cytoplasmic 1, N-terminally processed;Actin, gamma-enteric smooth muscle;Actin, alpha skeletal muscle;Actin, alpha cardiac muscle 1;Actin, aortic smooth muscle	PS1TP5BP1;ACTG1;ACTB;ACTA2;ACTG2;ACTA1;ACTC1	tr|B4DVQ0|B4DVQ0_HUMAN cDNA FLJ58286, highly similar to Actin, cytoplasmic 2 OS=Homo sapiens PE=2 SV=1;tr|B4E335|B4E335_HUMAN cDNA FLJ52842, highly similar to Actin, cytoplasmic 1 OS=Homo sapiens PE=2 SV=1;tr|B4E3A4|B4E3A4_HUMAN cDNA FLJ57283, highly simil	3	3	3	3	5	4	7	3	4	5	4	4	5	4	1	2	57971000	50802000	92943000	8161800	6727800	11800000	79217000	44780000	68729000	15532000	3019500	1781000	3051100	2673800	4891700	3.53887e+06	1.18668e+06	429570	354090	621040	468233	137611	4169300	2356800	3617300	3.38113e+06
Q15397	Q15397	2	2	2	Pumilio domain-containing protein KIAA0020	KIAA0020	sp|Q15397|K0020_HUMAN Pumilio domain-containing protein KIAA0020 OS=Homo sapiens GN=KIAA0020 PE=1 SV=3	3	0	3	0	1	2	2	0	0	0	1	1	1	0	0	0	8807200	10053000	14441000	0	0	0	9906600	7837200	6483200	0	0	0	259040	295670	424740	326483	87041.5	0	0	0	0	0	291370	230510	190680	237520
Q3B726	Q3B726	3	3	3	DNA-directed RNA polymerase I subunit RPA43	TWISTNB	sp|Q3B726|RPA43_HUMAN DNA-directed RNA polymerase I subunit RPA43 OS=Homo sapiens GN=TWISTNB PE=1 SV=1	3	3	3	2	3	2	3	1	1	2	2	1	2	0	1	1	36460000	24276000	39950000	2991600	2207300	5170400	25053000	20320000	21601000	0	1972400	3736300	2430600	1618400	2663300	2.23743e+06	548579	199440	147150	344700	230430	102356	1670200	1354700	1440100	1.48833e+06
A0A096LNN3;A0A096LNL7	A0A096LNN3;A0A096LNL7	6;3	3;3	3;3		ATRX	tr|A0A096LNN3|A0A096LNN3_HUMAN Transcriptional regulator ATRX (Fragment) OS=Homo sapiens GN=ATRX PE=1 SV=1;tr|A0A096LNL7|A0A096LNL7_HUMAN Transcriptional regulator ATRX (Fragment) OS=Homo sapiens GN=ATRX PE=1 SV=1	3	3	3	2	3	2	2	1	1	1	2	3	2	0	1	2	11383000	7557600	5658700	2750100	2312800	1049700	6786100	13593000	3295100	0	1088700	2230800	599120	397770	297830	431573	153463	144740	121730	55246	107239	46473.6	357160	715410	173420	415330
B3KS36;P39023;Q8TBW1;Q96QL0;Q49AJ9;Q9BT63;Q9NY85;G5E9G0;H7C3M2;B5MCW2;H7C422;B4DN06;F8WCR1	B3KS36;P39023;Q8TBW1;Q96QL0;Q49AJ9;Q9BT63;Q9NY85;G5E9G0	14;14;13;12;10;10;10;10;6;6;6;4;4	14;14;13;12;10;10;10;10;6;6;6;4;4	13;13;12;11;9;9;9;9;6;6;6;4;4	60S ribosomal protein L3	RPL3;rpl3	tr|B3KS36|B3KS36_HUMAN cDNA FLJ35376 fis, clone SKMUS2004044, highly similar to Homo sapiens ribosomal protein L3 (RPL3), transcript variant 2, mRNA OS=Homo sapiens PE=2 SV=1;sp|P39023|RL3_HUMAN 60S ribosomal protein L3 OS=Homo sapiens GN=RPL3 PE=1 SV=2;tr	3	3	3	3	9	6	9	6	6	6	5	8	6	4	3	5	148610000	82578000	127630000	32627000	29393000	20664000	72794000	121830000	77397000	10954000	8837700	14996000	8742000	4857500	7507700	7.03573e+06	1.98479e+06	1919200	1729000	1215500	1.62123e+06	364017	4282000	7166500	4552700	5.33373e+06
B4E106;B4DKS0;A0A024R0H1;P53985;Q5T8R3;Q5T8R5;B2R6A5	B4E106;B4DKS0;A0A024R0H1;P53985	5;4;4;4;1;1;1	5;4;4;4;1;1;1	5;4;4;4;1;1;1	Monocarboxylate transporter 1	SLC16A1	tr|B4E106|B4E106_HUMAN cDNA FLJ53399, highly similar to Monocarboxylate transporter 1 OS=Homo sapiens PE=2 SV=1;tr|B4DKS0|B4DKS0_HUMAN cDNA FLJ53381, highly similar to Monocarboxylate transporter 1 OS=Homo sapiens PE=2 SV=1;tr|A0A024R0H1|A0A024R0H1_HUMAN S	3	2	3	2	2	4	3	0	1	2	3	3	1	1	0	1	36691000	33107000	74688000	0	782510	23107000	60993000	77731000	46216000	8857400	0	0	2446000	2207100	4979200	3.21077e+06	1.53616e+06	0	52167	1540500	530889	874738	4066200	5182100	3081100	4109800
Q15050	Q15050	17	17	17	Ribosome biogenesis regulatory protein homolog	RRS1	sp|Q15050|RRS1_HUMAN Ribosome biogenesis regulatory protein homolog OS=Homo sapiens GN=RRS1 PE=1 SV=2	3	3	3	3	12	14	12	4	4	3	9	11	9	2	3	2	189120000	280200000	203090000	32625000	8850200	8076400	132000000	163490000	95123000	3287900	2765600	3424000	10506000	15567000	11283000	12452000	2.7255e+06	1812500	491680	448690	917623	775284	7333200	9082800	5284600	7.23353e+06
Q96GA3;A0A075B6Q4;B4DTT8	Q96GA3	11;4;3	11;4;3	11;4;3	Protein LTV1 homolog	LTV1	sp|Q96GA3|LTV1_HUMAN Protein LTV1 homolog OS=Homo sapiens GN=LTV1 PE=1 SV=1	3	3	3	0	6	10	8	2	3	7	5	6	4	0	0	0	67855000	79492000	91884000	1248300	1383900	8675400	30991000	40888000	23586000	0	0	0	3571300	4183800	4836000	4.19703e+06	632454	65700	72835	456600	198378	223655	1631100	2152000	1241400	1.67483e+06
A0A0A6YYI3;A0A0B4J1V8;Q9NQ55;A8MV53;H7C446;C9J3W3;C9JHF7	A0A0A6YYI3;A0A0B4J1V8;Q9NQ55;A8MV53	12;12;12;9;5;4;1	12;12;12;9;5;4;1	12;12;12;9;5;4;1	Suppressor of SWI4 1 homolog	PPAN-P2RY11;PPAN	tr|A0A0A6YYI3|A0A0A6YYI3_HUMAN Protein PPAN-P2RY11 OS=Homo sapiens GN=PPAN-P2RY11 PE=4 SV=1;tr|A0A0B4J1V8|A0A0B4J1V8_HUMAN HCG2039996 OS=Homo sapiens GN=PPAN-P2RY11 PE=3 SV=1;sp|Q9NQ55|SSF1_HUMAN Suppressor of SWI4 1 homolog OS=Homo sapiens GN=PPAN PE=2 SV	3	3	3	3	8	6	5	5	7	6	4	4	3	5	3	3	139890000	83231000	135890000	28909000	30752000	33083000	109050000	90306000	45319000	27501000	17189000	19982000	6661600	3963400	6471100	5698700	1.50583e+06	1376600	1464400	1575400	1.47213e+06	99625.4	5193000	4300300	2158100	3883800
H0Y5B4;H7BZ11;J3KQN4;P83881;H7BY91;H0Y3V9;R4GN19	H0Y5B4;H7BZ11;J3KQN4;P83881;H7BY91;H0Y3V9	24;24;24;24;16;16;5	24;24;24;24;16;16;5	6;6;6;6;6;6;0	60S ribosomal protein L36a	RPL36A;RPL36A-HNRNPH2	tr|H0Y5B4|H0Y5B4_HUMAN 60S ribosomal protein L36a OS=Homo sapiens GN=RPL36A PE=3 SV=2;tr|H7BZ11|H7BZ11_HUMAN Protein RPL36A-HNRNPH2 OS=Homo sapiens GN=RPL36A-HNRNPH2 PE=3 SV=2;tr|J3KQN4|J3KQN4_HUMAN 60S ribosomal protein L36a OS=Homo sapiens GN=RPL36A PE=3	3	3	3	3	2	3	2	5	4	3	2	1	2	1	4	2	224710000	133680000	199600000	160320000	125570000	164120000	169260000	110740000	82972000	25205000	77180000	75292000	44943000	26737000	39921000	3.72003e+07	9.40299e+06	32065000	25113000	32824000	3.00007e+07	4.24982e+06	33852000	22149000	16594000	2.41983e+07
Q53HK3;B2R5N2;A0A024RBY4;Q2VIR3;P41091;F8W810;A8K2Y2;H7BZU1	Q53HK3;B2R5N2;A0A024RBY4;Q2VIR3;P41091;F8W810;A8K2Y2;H7BZU1	4;4;4;4;4;3;3;2	4;4;4;4;4;3;3;2	4;4;4;4;4;3;3;2	Putative eukaryotic translation initiation factor 2 subunit 3-like protein;Eukaryotic translation initiation factor 2 subunit 3	EIF2S3;EIF2S3L	tr|Q53HK3|Q53HK3_HUMAN Eukaryotic translation initiation factor 2, subunit 3 gamma, 52kDa variant (Fragment) OS=Homo sapiens PE=2 SV=1;tr|B2R5N2|B2R5N2_HUMAN cDNA, FLJ92541, highly similar to Homo sapiens eukaryotic translation initiation factor 2, subunit	3	2	3	0	3	2	2	1	0	1	1	1	1	0	0	0	6048100	2501600	3407400	0	0	912100	6363500	4461000	3391100	0	0	0	288010	119120	162260	189797	87747.7	0	0	43433	14477.7	25076.1	303030	212430	161480	225647
Q8IY81;B4DKU3;J3QRS5;J3QR05;J3KS74;J3QSE2;J3KS36	Q8IY81;B4DKU3	21;20;1;1;1;1;1	21;20;1;1;1;1;1	21;20;1;1;1;1;1	pre-rRNA processing protein FTSJ3	FTSJ3	sp|Q8IY81|SPB1_HUMAN pre-rRNA processing protein FTSJ3 OS=Homo sapiens GN=FTSJ3 PE=1 SV=2;tr|B4DKU3|B4DKU3_HUMAN cDNA FLJ53449, highly similar to rRNA methyltransferase 3 (EC 2.1.1.-) OS=Homo sapiens PE=2 SV=1	3	3	3	3	15	14	13	6	6	4	6	5	5	2	2	1	212810000	204920000	166100000	36674000	25833000	21095000	69851000	71115000	51195000	6932800	6796700	4144100	6259100	6027100	4885200	5723800	735455	1078700	759810	620430	819647	234922	2054400	2091600	1505700	1883900
Q59GY3;V9HVZ0;A8K588;Q13247	Q59GY3;V9HVZ0;A8K588;Q13247	3;3;3;3	3;3;3;3	3;3;3;3	Serine/arginine-rich splicing factor 6	HEL-S-91;SRSF6	tr|Q59GY3|Q59GY3_HUMAN Arginine/serine-rich splicing factor 6 variant (Fragment) OS=Homo sapiens PE=2 SV=1;tr|V9HVZ0|V9HVZ0_HUMAN Epididymis secretory protein Li 91 OS=Homo sapiens GN=HEL-S-91 PE=2 SV=1;tr|A8K588|A8K588_HUMAN cDNA FLJ76823, highly similar	3	3	3	3	3	3	3	2	3	2	3	3	3	1	3	2	81739000	60148000	112610000	5354800	7697200	3552800	75970000	73613000	49152000	1961200	5179300	2408400	5449300	4009900	7507400	5.65553e+06	1.75785e+06	356980	513140	236850	368990	138536	5064700	4907500	3276800	4.41633e+06
Q03188;H0Y8J2;H0Y9W1	Q03188;H0Y8J2	20;16;1	20;16;1	20;16;1	Centromere protein C	CENPC	sp|Q03188|CENPC_HUMAN Centromere protein C OS=Homo sapiens GN=CENPC PE=1 SV=2;tr|H0Y8J2|H0Y8J2_HUMAN Centromere protein C (Fragment) OS=Homo sapiens GN=CENPC PE=1 SV=1	3	3	3	3	14	16	16	4	2	2	11	11	10	1	2	1	91275000	108580000	145230000	4112000	2608300	3654300	67886000	79543000	59232000	823060	1989000	1316600	1862800	2215900	2963800	2347500	562174	83918	53230	74578	70575.3	15730.7	1385400	1623300	1208800	1.40583e+06
B4DFD7;F5H658;B7Z8F4;Q86YB2;Q86X36;A8K6J9;Q14562	B4DFD7;F5H658;B7Z8F4;Q86YB2;Q86X36;A8K6J9;Q14562	5;5;5;5;5;5;5	5;5;5;5;5;5;5	5;5;5;5;5;5;5	ATP-dependent RNA helicase DHX8	DHX8	tr|B4DFD7|B4DFD7_HUMAN cDNA FLJ55457, highly similar to ATP-dependent RNA helicase DHX8 (EC 3.6.1.-) OS=Homo sapiens PE=2 SV=1;tr|F5H658|F5H658_HUMAN ATP-dependent RNA helicase DHX8 OS=Homo sapiens GN=DHX8 PE=1 SV=1;tr|B7Z8F4|B7Z8F4_HUMAN cDNA FLJ56523, hi	3	2	3	0	4	3	3	1	1	0	1	4	4	0	0	0	20780000	38132000	33193000	4209700	1644700	0	13123000	32033000	21244000	0	0	0	494770	907900	790310	730993	212857	100230	39160	0	46463.3	50512.5	312460	762700	505810	526990
B2R5W3;A0A024R3T8;P09874;Q05D33;Q6PJL0;B4E0E1;Q5VX84;Q5VX85	B2R5W3;A0A024R3T8;P09874;Q05D33;Q6PJL0;B4E0E1	6;6;6;5;5;3;1;1	6;6;6;5;5;3;1;1	6;6;6;5;5;3;1;1	Poly [ADP-ribose] polymerase 1	PARP1	tr|B2R5W3|B2R5W3_HUMAN Poly [ADP-ribose] polymerase OS=Homo sapiens PE=2 SV=1;tr|A0A024R3T8|A0A024R3T8_HUMAN Poly [ADP-ribose] polymerase OS=Homo sapiens GN=PARP1 PE=4 SV=1;sp|P09874|PARP1_HUMAN Poly [ADP-ribose] polymerase 1 OS=Homo sapiens GN=PARP1 PE=1	3	3	3	3	4	4	5	3	1	1	2	2	3	1	1	1	48153000	28918000	59150000	11633000	9853500	8379300	36287000	43717000	32419000	3029600	4059300	4877900	944180	567030	1159800	890337	300031	228100	193210	164300	195203	31946.7	711510	857190	635670	734790
O75367;D6RCF2;B4DJC3;Q59FH0	O75367;D6RCF2	15;10;4;1	15;10;4;1	13;8;3;1	Core histone macro-H2A.1;Histone H2A	H2AFY	sp|O75367|H2AY_HUMAN Core histone macro-H2A.1 OS=Homo sapiens GN=H2AFY PE=1 SV=4;tr|D6RCF2|D6RCF2_HUMAN Histone H2A OS=Homo sapiens GN=H2AFY PE=1 SV=1	3	3	3	3	11	9	12	4	2	2	11	11	8	2	1	2	675870000	512850000	933670000	47318000	23137000	47205000	659610000	485860000	412680000	18542000	18485000	14692000	37549000	28492000	51870000	3.93037e+07	1.17874e+07	2628800	1285400	2622500	2178900	773800	36645000	26992000	22926000	2.88543e+07
V9HWE1;Q53HU8;P08670;B3KRK8;B0YJC4	V9HWE1;Q53HU8;P08670;B3KRK8;B0YJC4	4;4;4;3;3	4;4;4;3;3	4;4;4;3;3	Vimentin	HEL113;VIM	tr|V9HWE1|V9HWE1_HUMAN Epididymis luminal protein 113 OS=Homo sapiens GN=HEL113 PE=2 SV=1;tr|Q53HU8|Q53HU8_HUMAN Vimentin variant (Fragment) OS=Homo sapiens PE=2 SV=1;sp|P08670|VIME_HUMAN Vimentin OS=Homo sapiens GN=VIM PE=1 SV=4;tr|B3KRK8|B3KRK8_HUMAN cDN	3	3	3	3	3	3	3	2	1	4	3	1	3	1	1	2	73201000	82020000	59908000	30500000	13019000	24943000	32726000	8674800	39895000	0	2508800	2793000	2153000	2412400	1762000	2.10913e+06	327411	897040	382920	733610	671190	262682	962540	255140	1173400	797027
P62891;Q59GN2;D6W5G5;A0A096LPF2	P62891;Q59GN2	9;8;1;1	9;8;1;1	9;8;1;1	60S ribosomal protein L39;Putative 60S ribosomal protein L39-like 5	RPL39;RPL39P5	sp|P62891|RL39_HUMAN 60S ribosomal protein L39 OS=Homo sapiens GN=RPL39 PE=1 SV=2;sp|Q59GN2|R39L5_HUMAN Putative 60S ribosomal protein L39-like 5 OS=Homo sapiens GN=RPL39P5 PE=5 SV=2	3	3	3	3	5	5	6	3	3	3	6	7	6	3	2	3	668030000	521300000	919880000	45055000	31594000	120470000	603930000	442380000	418650000	49031000	21598000	40600000	668030000	521300000	919880000	703070000	2.01587e+08	45055000	31594000	120470000	6.57063e+07	4.79019e+07	603930000	442380000	418650000	488320000
A0A024RB14;P62854;Q75MH1;Q5JNZ5;Q76N57;Q76N56	A0A024RB14;P62854;Q75MH1;Q5JNZ5	10;10;7;7;3;1	10;10;7;7;3;1	10;10;7;7;3;1	40S ribosomal protein S26;Putative 40S ribosomal protein S26-like 1	RPS26;RPS26P11	tr|A0A024RB14|A0A024RB14_HUMAN HCG20716 OS=Homo sapiens GN=RPS26 PE=4 SV=1;sp|P62854|RS26_HUMAN 40S ribosomal protein S26 OS=Homo sapiens GN=RPS26 PE=1 SV=3;tr|Q75MH1|Q75MH1_HUMAN HCG1745083 OS=Homo sapiens GN=RPS26 PE=4 SV=1;sp|Q5JNZ5|RS26L_HUMAN Putative	3	3	3	3	8	8	9	7	8	9	7	8	6	5	6	8	2683900000	2402500000	3426900000	1576600000	1416800000	1712700000	1289100000	1413700000	1142400000	418010000	382680000	534780000	536790000	480490000	685380000	5.67553e+08	1.05853e+08	315310000	283360000	342540000	3.13737e+08	2.96214e+07	257810000	282740000	228490000	2.56347e+08
J3KP15;Q53FN0;A0A024R8U5;Q01130;J3QL05;B3KUY1;Q8NAK9;B3KX15;Q6NXQ0;Q8N220;B3KVY2;B3KUF7;A0A024R3A8;Q9BRL6;A4D2F7;A4D2F6	J3KP15;Q53FN0;A0A024R8U5;Q01130;J3QL05;B3KUY1;Q8NAK9;B3KX15;Q6NXQ0;Q8N220;B3KVY2;B3KUF7	8;8;8;8;7;7;6;4;4;4;4;4;3;3;1;1	8;8;8;8;7;7;6;4;4;4;4;4;3;3;1;1	8;8;8;8;7;7;6;4;4;4;4;4;3;3;1;1	Serine/arginine-rich splicing factor 2	SRSF2;SFRS2	tr|J3KP15|J3KP15_HUMAN Serine/arginine-rich-splicing factor 2 (Fragment) OS=Homo sapiens GN=SRSF2 PE=1 SV=6;tr|Q53FN0|Q53FN0_HUMAN Splicing factor, arginine/serine-rich 2 variant (Fragment) OS=Homo sapiens PE=2 SV=1;tr|A0A024R8U5|A0A024R8U5_HUMAN Splicing	3	3	3	0	7	7	7	2	2	2	3	2	4	0	0	0	39993000	58695000	60157000	2176400	2055900	2042000	20056000	20324000	38922000	0	0	0	5713300	8385000	8593900	7.56407e+06	1.60621e+06	310920	293700	291720	298780	10560.1	2865100	2903400	5560300	3.77627e+06
Q86VN0;Q15696;A6NDW0	Q86VN0;Q15696;A6NDW0	6;6;3	6;6;3	4;4;2	U2 small nuclear ribonucleoprotein auxiliary factor 35 kDa subunit-related protein 2	ZRSR2	tr|Q86VN0|Q86VN0_HUMAN Zinc finger (CCCH type), RNA-binding motif and serine/arginine rich 2 OS=Homo sapiens GN=ZRSR2 PE=2 SV=2;sp|Q15696|U2AFM_HUMAN U2 small nuclear ribonucleoprotein auxiliary factor 35 kDa subunit-related protein 2 OS=Homo sapiens GN=ZR	3	0	3	2	2	2	3	0	0	0	4	3	3	0	1	1	16402000	12179000	26815000	0	0	0	21168000	17049000	13774000	0	650160	829040	911220	676640	1489700	1.02585e+06	418476	0	0	0	0	0	1176000	947170	765210	962793
Q5STZ8;A0PJ72	Q5STZ8;A0PJ72	23;19	2;2	2;2		ABCF1	tr|Q5STZ8|Q5STZ8_HUMAN ATP-binding cassette sub-family F member 1 (Fragment) OS=Homo sapiens GN=ABCF1 PE=1 SV=7;tr|A0PJ72|A0PJ72_HUMAN ABCF1 protein (Fragment) OS=Homo sapiens GN=ABCF1 PE=2 SV=1	3	3	3	3	1	1	1	2	2	1	2	1	2	1	2	1	25131000	25828000	5180800	20484000	15020000	9911400	22514000	42580000	15727000	1185700	29030000	10595000	1570700	1614200	323800	1.16957e+06	732778	1280300	938740	619460	946167	330483	1407100	2661200	982970	1.68376e+06
K7EMH1;K7ERI7;Q7Z4W8;P35268;K7EP65;K7EKS7;K7ELC4;K7EJT5	K7EMH1;K7ERI7;Q7Z4W8;P35268;K7EP65;K7EKS7;K7ELC4	3;3;3;3;2;2;2;1	3;3;3;3;2;2;2;1	3;3;3;3;2;2;2;1	60S ribosomal protein L22	RPL22	tr|K7EMH1|K7EMH1_HUMAN 60S ribosomal protein L22 (Fragment) OS=Homo sapiens GN=RPL22 PE=1 SV=1;tr|K7ERI7|K7ERI7_HUMAN 60S ribosomal protein L22 OS=Homo sapiens GN=RPL22 PE=1 SV=1;tr|Q7Z4W8|Q7Z4W8_HUMAN Heparin-binding protein HBp15 OS=Homo sapiens PE=2 SV=	3	1	3	2	2	3	1	0	1	0	2	1	2	1	0	1	32792000	33154000	8323900	0	6778200	0	32916000	35216000	26167000	5326000	0	3273700	8198100	8288600	2081000	6.18923e+06	3.55812e+06	0	1694500	0	564833	978320	8228900	8804100	6541700	7.85823e+06
Q6I9V5;Q59EI9;P12236;V9GYG0;Q59EP7;A8K787;P12235	Q6I9V5;Q59EI9;P12236;V9GYG0;Q59EP7;A8K787;P12235	2;2;2;1;1;1;1	2;2;2;1;1;1;1	1;1;1;0;0;0;0	ADP/ATP translocase 3;ADP/ATP translocase 3, N-terminally processed;ADP/ATP translocase 1	SLC25A6;SLC25A4	tr|Q6I9V5|Q6I9V5_HUMAN SLC25A6 protein OS=Homo sapiens GN=SLC25A6 PE=2 SV=1;tr|Q59EI9|Q59EI9_HUMAN ADP,ATP carrier protein, liver isoform T2 variant (Fragment) OS=Homo sapiens PE=2 SV=1;sp|P12236|ADT3_HUMAN ADP/ATP translocase 3 OS=Homo sapiens GN=SLC25A6	2	3	3	2	1	1	0	1	1	1	1	1	1	0	1	1	8832400	8493700	0	1287100	968980	1614900	11708000	9435400	11858000	0	955060	2224200	441620	424690	0	288770	250225	64353	48449	80746	64516	16149.1	585420	471770	592880	550023
A0A0C4DG98;Q8NI27;H0Y7U4;H7C477;H0Y815;B7ZBA0;H0Y594;B7ZB98;B4DKZ6	A0A0C4DG98;Q8NI27;H0Y7U4;H7C477	14;14;10;8;3;2;2;1;1	14;14;10;8;3;2;2;1;1	14;14;10;8;3;2;2;1;1	THO complex subunit 2	THOC2	tr|A0A0C4DG98|A0A0C4DG98_HUMAN THO complex subunit 2 OS=Homo sapiens GN=THOC2 PE=1 SV=1;sp|Q8NI27|THOC2_HUMAN THO complex subunit 2 OS=Homo sapiens GN=THOC2 PE=1 SV=2;tr|H0Y7U4|H0Y7U4_HUMAN THO complex subunit 2 (Fragment) OS=Homo sapiens GN=THOC2 PE=1 SV=	3	3	3	3	7	4	3	3	5	4	3	3	6	2	4	5	48418000	40118000	22153000	12604000	10821000	5035600	19155000	29489000	38941000	6529600	10623000	12089000	701710	581420	321050	534727	194578	182670	156830	72980	137493	57344.6	277620	427380	564370	423123
H3BV80;H3BMM9;H3BTC0;D3DU92;Q15287;H3BMS0;H3BPG5;A0A024R9P1	H3BV80;H3BMM9;H3BTC0;D3DU92;Q15287;H3BMS0;H3BPG5;A0A024R9P1	6;6;6;6;6;5;4;3	6;6;6;6;6;5;4;3	6;6;6;6;6;5;4;3	RNA-binding protein with serine-rich domain 1	RNPS1;hCG_2026745	tr|H3BV80|H3BV80_HUMAN RNA-binding protein with serine-rich domain 1 OS=Homo sapiens GN=RNPS1 PE=1 SV=2;tr|H3BMM9|H3BMM9_HUMAN RNA-binding protein with serine-rich domain 1 (Fragment) OS=Homo sapiens GN=RNPS1 PE=1 SV=1;tr|H3BTC0|H3BTC0_HUMAN RNA-binding pr	3	2	3	0	3	3	4	1	1	0	2	1	1	0	0	0	21526000	28663000	28500000	3468300	2846500	0	15335000	6721200	4501100	0	0	0	2391800	3184800	3166600	2914400	452676	385360	316280	0	233880	205470	1703900	746800	500120	983607
Q6PJC1;B0QXZ8;B0QXZ9;Q7Z641;Q6PJ09;Q6P681;Q2T9L2;Q2M3X1;B4DSN8;Q9UGU5	Q6PJC1;B0QXZ8;B0QXZ9;Q7Z641;Q6PJ09;Q6P681;Q2T9L2;Q2M3X1;B4DSN8;Q9UGU5	5;5;5;5;5;5;5;5;5;5	5;5;5;5;5;5;5;5;5;5	5;5;5;5;5;5;5;5;5;5	HMG domain-containing protein 4	HMGXB4	tr|Q6PJC1|Q6PJC1_HUMAN HMGXB4 protein (Fragment) OS=Homo sapiens GN=HMGXB4 PE=2 SV=1;tr|B0QXZ8|B0QXZ8_HUMAN HMG domain-containing protein 4 (Fragment) OS=Homo sapiens GN=HMGXB4 PE=1 SV=1;tr|B0QXZ9|B0QXZ9_HUMAN HMG domain-containing protein 4 (Fragment) OS=	3	2	3	2	2	2	3	1	2	0	2	3	2	0	2	1	30007000	9983400	34658000	2919300	2999500	0	35914000	17116000	32083000	0	2346200	764520	5001200	1663900	5776300	4.14713e+06	2.18518e+06	486550	499910	0	328820	284845	5985600	2852600	5347100	4.72843e+06
J3KR33;A0JLT2	J3KR33;A0JLT2	1;1	1;1	1;1	Mediator of RNA polymerase II transcription subunit 19	MED19	tr|J3KR33|J3KR33_HUMAN Mediator of RNA polymerase II transcription subunit 19 OS=Homo sapiens GN=MED19 PE=1 SV=1;sp|A0JLT2|MED19_HUMAN Mediator of RNA polymerase II transcription subunit 19 OS=Homo sapiens GN=MED19 PE=1 SV=2	2	0	3	1	0	1	1	0	0	0	1	1	1	0	0	1	0	3825700	5328900	0	0	0	6621700	5730500	5481300	0	0	332860	0	382570	532890	305153	274751	0	0	0	0	0	662170	573050	548130	594450
E7ETK0;A0A087WUS0;P62847	E7ETK0;A0A087WUS0;P62847	5;5;5	5;5;5	5;5;5	40S ribosomal protein S24	RPS24	tr|E7ETK0|E7ETK0_HUMAN 40S ribosomal protein S24 OS=Homo sapiens GN=RPS24 PE=1 SV=1;tr|A0A087WUS0|A0A087WUS0_HUMAN 40S ribosomal protein S24 OS=Homo sapiens GN=RPS24 PE=1 SV=1;sp|P62847|RS24_HUMAN 40S ribosomal protein S24 OS=Homo sapiens GN=RPS24 PE=1 SV=	3	3	3	3	4	3	4	3	4	3	3	3	3	1	3	2	53286000	33456000	66850000	19339000	14455000	16478000	43330000	28277000	36650000	3588700	5069900	2012700	8881000	5575900	11142000	8.53297e+06	2.79932e+06	3223200	2409200	2746400	2.79293e+06	408990	7221700	4712900	6108300	6014300
A0A024RAC5;Q9P258;A5PLK7	A0A024RAC5;Q9P258;A5PLK7	3;3;2	3;3;2	3;3;2	Protein RCC2	RCC2	tr|A0A024RAC5|A0A024RAC5_HUMAN Regulator of chromosome condensation 2, isoform CRA_a OS=Homo sapiens GN=RCC2 PE=4 SV=1;sp|Q9P258|RCC2_HUMAN Protein RCC2 OS=Homo sapiens GN=RCC2 PE=1 SV=2;tr|A5PLK7|A5PLK7_HUMAN RCC2 protein (Fragment) OS=Homo sapiens GN=RCC	3	3	3	3	2	3	3	3	3	3	1	2	3	3	3	2	40270000	31199000	62332000	4833400	6692800	7819400	26453000	31947000	43642000	4477000	5224900	5531400	1491500	1155500	2308600	1.65187e+06	593041	179020	247880	289610	238837	55846.9	979730	1183200	1616400	1.25978e+06
Q9NQZ2	Q9NQZ2	4	4	4	Something about silencing protein 10	UTP3	sp|Q9NQZ2|SAS10_HUMAN Something about silencing protein 10 OS=Homo sapiens GN=UTP3 PE=1 SV=1	3	3	3	3	3	4	4	2	3	3	3	3	3	2	2	1	59979000	95361000	56070000	9023800	14869000	12932000	40558000	54010000	43366000	3416400	4495300	1583100	4284200	6811500	4005000	5.03357e+06	1.54605e+06	644560	1062100	923740	876800	212691	2897000	3857900	3097600	3.28417e+06
A0A024R2V0;Q86Y04;E7EVA0;P27816;H0Y2V1;H7C4C5;B5MEG9;F8W9U4;B4DSQ1;Q8NDS5;B4DM10	A0A024R2V0;Q86Y04;E7EVA0;P27816;H0Y2V1;H7C4C5;B5MEG9;F8W9U4;B4DSQ1	25;25;25;25;20;18;17;17;16;9;1	25;25;25;25;20;18;17;17;16;9;1	25;25;25;25;20;18;17;17;16;9;1	Microtubule-associated protein;Microtubule-associated protein 4	MAP4	tr|A0A024R2V0|A0A024R2V0_HUMAN Microtubule-associated protein OS=Homo sapiens GN=MAP4 PE=4 SV=1;tr|Q86Y04|Q86Y04_HUMAN Microtubule-associated protein (Fragment) OS=Homo sapiens GN=MAP4 PE=2 SV=1;tr|E7EVA0|E7EVA0_HUMAN Microtubule-associated protein OS=Homo	3	3	3	3	18	20	14	15	16	13	14	17	15	11	17	16	592150000	1195100000	527440000	223770000	148660000	119550000	736940000	812450000	790030000	85402000	141240000	130460000	17416000	35150000	15513000	22693000	1.083e+07	6581400	4372300	3516200	4823300	1.58159e+06	21675000	23896000	23236000	2.29357e+07
Q8N884	Q8N884	4	4	4	Cyclic GMP-AMP synthase	MB21D1	sp|Q8N884|CGAS_HUMAN Cyclic GMP-AMP synthase OS=Homo sapiens GN=MB21D1 PE=1 SV=2	3	3	3	3	1	1	1	2	2	2	2	1	1	1	3	2	11998000	14590000	35665000	12439000	8761600	11169000	45944000	15232000	20108000	1563800	3973900	3216000	413730	503090	1229800	715540	447598	428920	302120	385140	372060	64404	1584300	525240	693380	934307
B8ZZK4;H7C2W9;C9JU56;B7Z4E3;B2R4C1;B7Z4C8;P62899	B8ZZK4;H7C2W9;C9JU56;B7Z4E3;B2R4C1;B7Z4C8;P62899	2;2;2;2;2;2;2	2;2;2;2;2;2;2	2;2;2;2;2;2;2	60S ribosomal protein L31	RPL31	tr|B8ZZK4|B8ZZK4_HUMAN 60S ribosomal protein L31 OS=Homo sapiens GN=RPL31 PE=1 SV=1;tr|H7C2W9|H7C2W9_HUMAN 60S ribosomal protein L31 (Fragment) OS=Homo sapiens GN=RPL31 PE=1 SV=1;tr|C9JU56|C9JU56_HUMAN 60S ribosomal protein L31 (Fragment) OS=Homo sapiens G	3	1	3	0	2	1	2	0	1	0	1	1	1	0	0	0	41356000	33459000	60397000	0	0	0	28976000	28432000	27878000	0	0	0	10339000	8364700	15099000	1.12676e+07	3.46185e+06	0	0	0	0	0	7244100	7108000	6969600	7.10723e+06
A0A0J9YX88;E9PJ24;B7ZM65;F8WEF5;B7ZM66;A0A0J9YYB5;A0A0J9YWD5;A0A024RCA1;Q9P1Y6	A0A0J9YX88;E9PJ24;B7ZM65;F8WEF5;B7ZM66;A0A0J9YYB5;A0A0J9YWD5;A0A024RCA1;Q9P1Y6	5;5;5;5;5;5;5;5;5	5;5;5;5;5;5;5;5;5	5;5;5;5;5;5;5;5;5	PHD and RING finger domain-containing protein 1	PHRF1;KIAA1542	tr|A0A0J9YX88|A0A0J9YX88_HUMAN PHD and RING finger domain-containing protein 1 OS=Homo sapiens GN=PHRF1 PE=1 SV=1;tr|E9PJ24|E9PJ24_HUMAN PHD and RING finger domain-containing protein 1 OS=Homo sapiens GN=PHRF1 PE=1 SV=1;tr|B7ZM65|B7ZM65_HUMAN PHD and RING	3	3	3	3	2	5	2	1	1	2	4	2	4	2	2	1	7249300	23851000	14865000	2466500	2168100	3809700	18390000	13478000	18869000	5392500	8562300	5520900	122870	404250	251950	259690	140850	41805	36747	64570	47707.3	14820.9	311700	228440	319810	286650
Q9BTC0	Q9BTC0	10	10	10	Death-inducer obliterator 1	DIDO1	sp|Q9BTC0|DIDO1_HUMAN Death-inducer obliterator 1 OS=Homo sapiens GN=DIDO1 PE=1 SV=5	3	3	3	0	4	5	5	2	2	3	2	1	3	0	0	0	13422000	19523000	20409000	684230	2608500	7328200	7156400	4840800	10580000	0	0	0	118780	172770	180610	157387	33663.4	6055.1	23084	64851	31330	30252.9	63331	42839	93625	66598.3
Q6PI41;A0A024R0F0;Q9NWT8	Q6PI41;A0A024R0F0;Q9NWT8	2;2;2	2;2;2	2;2;2	Aurora kinase A-interacting protein	AURKAIP1	tr|Q6PI41|Q6PI41_HUMAN AURKAIP1 protein (Fragment) OS=Homo sapiens GN=AURKAIP1 PE=2 SV=1;tr|A0A024R0F0|A0A024R0F0_HUMAN Aurora kinase A interacting protein 1, isoform CRA_a OS=Homo sapiens GN=AURKAIP1 PE=4 SV=1;sp|Q9NWT8|AKIP_HUMAN Aurora kinase A-interact	3	3	3	0	2	2	1	1	1	1	2	1	2	0	0	0	17387000	21885000	10367000	2001300	0	1581900	15750000	9723700	8908100	0	0	0	3477500	4377000	2073500	3.30933e+06	1.16092e+06	400270	0	316390	238887	211090	3150000	1944700	1781600	2292100
P35659;B4DFG0;B4DNW3;H0Y993;Q6MZJ9;D6RDA2;D6R9L5;H0Y8X0	P35659;B4DFG0;B4DNW3;H0Y993	4;3;3;2;1;1;1;1	4;3;3;2;1;1;1;1	4;3;3;2;1;1;1;1	Protein DEK	DEK	sp|P35659|DEK_HUMAN Protein DEK OS=Homo sapiens GN=DEK PE=1 SV=1;tr|B4DFG0|B4DFG0_HUMAN Protein DEK OS=Homo sapiens GN=DEK PE=1 SV=1;tr|B4DNW3|B4DNW3_HUMAN cDNA FLJ51914, highly similar to Protein DEK OS=Homo sapiens PE=2 SV=1;tr|H0Y993|H0Y993_HUMAN Protei	3	3	3	2	3	2	2	2	2	3	1	1	2	1	0	1	15218000	11540000	12432000	2312100	732090	3278500	2383800	2491400	6370000	0	0	1045700	724670	549530	591990	622063	91360.9	110100	34861	156120	100360	61213.4	113510	118640	303330	178493
Q9UIG0	Q9UIG0	12	12	12	Tyrosine-protein kinase BAZ1B	BAZ1B	sp|Q9UIG0|BAZ1B_HUMAN Tyrosine-protein kinase BAZ1B OS=Homo sapiens GN=BAZ1B PE=1 SV=2	3	3	3	1	8	10	4	3	2	3	3	4	4	0	0	1	61932000	64655000	40287000	6057000	3530000	5088200	17535000	32017000	27955000	0	0	1708300	804310	839680	523210	722400	173408	78662	45844	66080	63528.7	16557.1	227720	415800	363050	335523
B3KY11;A8KA56;A0A024R0Z3;Q9BUQ8;H0YIL9	B3KY11;A8KA56;A0A024R0Z3;Q9BUQ8	9;9;9;9;1	9;9;9;9;1	9;9;9;9;1	Probable ATP-dependent RNA helicase DDX23	DDX23	tr|B3KY11|B3KY11_HUMAN cDNA FLJ46571 fis, clone THYMU3041428, highly similar to Probable ATP-dependent RNA helicase DDX23 (EC 3.6.1.-) OS=Homo sapiens PE=2 SV=1;tr|A8KA56|A8KA56_HUMAN cDNA FLJ77678, highly similar to Homo sapiens DEAD (Asp-Glu-Ala-Asp) box	3	3	3	1	5	7	6	1	1	1	2	2	3	0	1	0	35207000	47037000	30610000	514610	314720	290220	18109000	19751000	10474000	0	184820	0	818760	1093900	711850	874837	197101	11968	7319	6749.2	8678.73	2862.8	421130	459340	243570	374680
V9HW01;P83731;C9JXB8;C9JNW5	V9HW01;P83731;C9JXB8;C9JNW5	12;12;9;9	12;12;9;9	12;12;9;9	60S ribosomal protein L24	HEL-S-310;RPL24	tr|V9HW01|V9HW01_HUMAN Epididymis secretory protein Li 310 OS=Homo sapiens GN=HEL-S-310 PE=2 SV=1;sp|P83731|RL24_HUMAN 60S ribosomal protein L24 OS=Homo sapiens GN=RPL24 PE=1 SV=1;tr|C9JXB8|C9JXB8_HUMAN 60S ribosomal protein L24 OS=Homo sapiens GN=RPL24 PE	3	3	3	3	7	8	10	6	5	8	6	9	5	4	3	4	229740000	166900000	338270000	29711000	16079000	43108000	136920000	215310000	139740000	11742000	9336200	12604000	28718000	20863000	42284000	3.06217e+07	1.08366e+07	3713800	2009800	5388500	3.70403e+06	1.68937e+06	17115000	26914000	17467000	2.04987e+07
Q14498;G3XAC6;B4DRA0;B4E1M7;Q68DD9;B4DLM0;B3KWX7;H0Y4X3;Q6N037;E1P5S2;Q5QP23;B7Z4L7;Q6MZY7;Q5QP22;Q7Z3L0;F8WF24;F2Z2Z5;A8MYG5;H0Y6I9;F2Z3E6;F8WF73;B3KWQ8;Q6IA98;B2RDP1;Q86U06	Q14498;G3XAC6;B4DRA0;B4E1M7;Q68DD9;B4DLM0;B3KWX7;H0Y4X3;Q6N037;E1P5S2;Q5QP23;B7Z4L7;Q6MZY7;Q5QP22;Q7Z3L0	22;21;21;19;18;17;17;14;14;14;13;13;13;12;11;5;5;5;2;1;1;1;1;1;1	22;21;21;19;18;17;17;14;14;14;13;13;13;12;11;5;5;5;2;1;1;1;1;1;1	22;21;21;19;18;17;17;14;14;14;13;13;13;12;11;5;5;5;2;1;1;1;1;1;1	RNA-binding protein 39	RBM39;DKFZp781C0423;DKFZp686A11192;RNPC2;DKFZp686C17209;DKFZp781I1140	sp|Q14498|RBM39_HUMAN RNA-binding protein 39 OS=Homo sapiens GN=RBM39 PE=1 SV=2;tr|G3XAC6|G3XAC6_HUMAN RNA-binding protein 39 OS=Homo sapiens GN=RBM39 PE=1 SV=1;tr|B4DRA0|B4DRA0_HUMAN cDNA FLJ58459, highly similar to RNA-binding region-containing protein 2	3	3	3	3	18	15	20	8	10	9	14	13	15	10	10	8	974900000	779340000	1902400000	125720000	135920000	151210000	1211300000	1077400000	1086900000	91541000	87281000	89705000	40621000	32472000	79267000	5.07867e+07	2.4999e+07	5238300	5663100	6300400	5.73393e+06	534581	50472000	44893000	45286000	4.68837e+07
B4DEP6;P23588;E7EX17;B4DRM3;Q7Z5Y0;B4DS01;F8VX11;F8W0K0;F8VRU1;F8VYE9;F8VSC7;F8VP89	B4DEP6;P23588;E7EX17;B4DRM3;Q7Z5Y0;B4DS01;F8VX11	11;11;10;10;9;9;6;1;1;1;1;1	11;11;10;10;9;9;6;1;1;1;1;1	11;11;10;10;9;9;6;1;1;1;1;1	Eukaryotic translation initiation factor 4B	EIF4B	tr|B4DEP6|B4DEP6_HUMAN cDNA FLJ59206, highly similar to Eukaryotic translation initiation factor 4B OS=Homo sapiens PE=2 SV=1;sp|P23588|IF4B_HUMAN Eukaryotic translation initiation factor 4B OS=Homo sapiens GN=EIF4B PE=1 SV=2;tr|E7EX17|E7EX17_HUMAN Eukaryo	3	3	3	3	7	6	8	5	7	5	2	2	1	4	4	2	76017000	51974000	78729000	15458000	14897000	21344000	33227000	31505000	17602000	3827500	9279600	7852700	2815500	1925000	2915900	2.55213e+06	545428	572540	551730	790530	638267	132274	1230600	1166800	651930	1.01644e+06
A8K517;P62266;D6RD47;D6RIX0;D6R9I7;D6RDJ2	A8K517;P62266;D6RD47	28;28;20;13;13;11	28;28;20;13;13;11	28;28;20;13;13;11	40S ribosomal protein S23	RPS23	tr|A8K517|A8K517_HUMAN Ribosomal protein S23, isoform CRA_a OS=Homo sapiens GN=RPS23 PE=2 SV=1;sp|P62266|RS23_HUMAN 40S ribosomal protein S23 OS=Homo sapiens GN=RPS23 PE=1 SV=3;tr|D6RD47|D6RD47_HUMAN 40S ribosomal protein S23 OS=Homo sapiens GN=RPS23 PE=1	3	3	3	3	20	19	18	22	17	21	15	13	15	14	14	15	3201800000	2246600000	3817000000	2240000000	1638600000	2635700000	1617500000	1555100000	1204000000	577670000	531590000	762500000	533640000	374430000	636170000	5.14747e+08	1.31889e+08	373330000	273100000	439290000	3.61907e+08	8.36818e+07	269580000	259190000	200670000	2.43147e+08
M0R1A7;M0R117;B4DM74;B2R4C0;Q02543;M0R3D6;B4DM94;B4DUV3;Q53HD3;M0R0P7;Q32XH3;Q76N54	M0R1A7;M0R117;B4DM74;B2R4C0;Q02543;M0R3D6;B4DM94;B4DUV3;Q53HD3;M0R0P7;Q32XH3	9;9;9;9;9;8;8;8;8;6;5;3	9;9;9;9;9;8;8;8;8;6;5;3	9;9;9;9;9;8;8;8;8;6;5;3	60S ribosomal protein L18a	RPL18A	tr|M0R1A7|M0R1A7_HUMAN 60S ribosomal protein L18a OS=Homo sapiens GN=RPL18A PE=1 SV=1;tr|M0R117|M0R117_HUMAN 60S ribosomal protein L18a OS=Homo sapiens GN=RPL18A PE=1 SV=1;tr|B4DM74|B4DM74_HUMAN 60S ribosomal protein L18a OS=Homo sapiens PE=2 SV=1;tr|B2R4C	3	2	3	2	3	4	5	2	0	2	5	5	4	1	0	1	17677000	12854000	46796000	1688900	0	2610500	32950000	45674000	21301000	1292000	0	1112500	2209600	1606800	5849500	3.22197e+06	2.29538e+06	211110	0	326310	179140	165488	4118800	5709200	2662600	4.16353e+06
Q12873;B4DLC6;Q2TAZ1;H7C2H0;B3KWV4;B4DKV1	Q12873	11;5;2;1;1;1	8;2;2;1;1;1	8;2;2;1;1;1	Chromodomain-helicase-DNA-binding protein 3	CHD3	sp|Q12873|CHD3_HUMAN Chromodomain-helicase-DNA-binding protein 3 OS=Homo sapiens GN=CHD3 PE=1 SV=3	3	1	3	1	4	4	6	0	1	0	4	2	4	0	0	1	15787000	16701000	36912000	0	961190	0	26300000	13995000	23484000	0	0	526340	173490	183530	405630	254217	131224	0	10563	0	3521	6098.55	289010	153800	258060	233623
B2RDE0;P05165;Q5JVH2;H0Y4B9;H0Y798	B2RDE0;P05165	10;10;3;3;1	10;10;3;3;1	10;10;3;3;1	Propionyl-CoA carboxylase alpha chain, mitochondrial	PCCA	tr|B2RDE0|B2RDE0_HUMAN cDNA, FLJ96567, highly similar to Homo sapiens propionyl Coenzyme A carboxylase, alpha polypeptide(PCCA), mRNA OS=Homo sapiens PE=2 SV=1;sp|P05165|PCCA_HUMAN Propionyl-CoA carboxylase alpha chain, mitochondrial OS=Homo sapiens GN=PCC	3	3	3	3	5	4	4	7	4	4	3	1	2	4	4	5	65453000	57074000	80302000	19852000	19014000	23224000	21678000	23952000	17127000	18386000	24261000	29244000	1454500	1268300	1784500	1.50243e+06	261417	441160	422530	516080	459923	49517.1	481740	532260	380600	464867
J3QR09;J3KTE4;P84098;Q8IWR8;Q53G49;J3QL15	J3QR09;J3KTE4;P84098;Q8IWR8;Q53G49	14;14;14;13;13;5	14;14;14;13;13;5	14;14;14;13;13;5	Ribosomal protein L19;60S ribosomal protein L19	RPL19	tr|J3QR09|J3QR09_HUMAN Ribosomal protein L19 OS=Homo sapiens GN=RPL19 PE=1 SV=1;tr|J3KTE4|J3KTE4_HUMAN Ribosomal protein L19 OS=Homo sapiens GN=RPL19 PE=1 SV=1;sp|P84098|RL19_HUMAN 60S ribosomal protein L19 OS=Homo sapiens GN=RPL19 PE=1 SV=1;tr|Q8IWR8|Q8IW	3	3	3	3	11	11	8	5	6	7	8	9	10	3	6	6	325590000	401710000	174140000	39693000	40890000	42694000	139810000	279510000	195070000	9021300	26137000	28609000	54266000	66951000	29023000	50080000	1.93074e+07	6615400	6815000	7115700	6848700	251847	23302000	46585000	32511000	3.41327e+07
J3QSD7;Q9NYV4	J3QSD7;Q9NYV4	5;5	5;5	5;5	Cyclin-dependent kinase 12	CDK12	tr|J3QSD7|J3QSD7_HUMAN Cyclin-dependent kinase 12 (Fragment) OS=Homo sapiens GN=CDK12 PE=1 SV=1;sp|Q9NYV4|CDK12_HUMAN Cyclin-dependent kinase 12 OS=Homo sapiens GN=CDK12 PE=1 SV=2	3	3	3	3	5	4	5	1	2	3	3	4	3	1	2	2	7827500	15551000	32002000	5402000	1740400	5713000	17757000	26435000	18358000	2155900	4473800	2161900	144950	287980	592630	341853	228651	100040	32230	105800	79356.7	40914.4	328840	489540	339960	386113
B3KUG0;Q9UF94;H3BQH3;Q9H863;Q8TBB5	B3KUG0;Q9UF94;H3BQH3;Q9H863;Q8TBB5	2;2;2;2;2	2;2;2;2;2	2;2;2;2;2	Kelch domain-containing protein 4	DKFZp434G0522;KLHDC4	tr|B3KUG0|B3KUG0_HUMAN cDNA FLJ39778 fis, clone SPLEN2001710, highly similar to Kelch domain-containing protein 4 OS=Homo sapiens PE=2 SV=1;tr|Q9UF94|Q9UF94_HUMAN Kelch domain containing 4, isoform CRA_a OS=Homo sapiens GN=DKFZp434G0522 PE=1 SV=1;tr|H3BQH3	2	0	3	1	1	0	1	0	0	0	1	1	1	0	1	0	5602500	0	5489600	0	0	0	4875900	4442800	6877900	0	663300	0	466870	0	457460	308110	266873	0	0	0	0	0	406330	370230	573160	449907
B2R4R0;P62805;Q0VAS5;Q6B823	B2R4R0;P62805;Q0VAS5	10;10;7;2	10;10;7;2	10;10;7;2	Histone H4	HIST1H4H;HIST1H4A	tr|B2R4R0|B2R4R0_HUMAN Histone H4 OS=Homo sapiens GN=HIST1H4L PE=2 SV=1;sp|P62805|H4_HUMAN Histone H4 OS=Homo sapiens GN=HIST1H4A PE=1 SV=2;tr|Q0VAS5|Q0VAS5_HUMAN Histone H4 OS=Homo sapiens GN=HIST1H4H PE=2 SV=1	3	3	3	3	8	8	10	2	4	6	6	6	8	1	2	3	251880000	293750000	470390000	11414000	12103000	19474000	215020000	165080000	204750000	2743400	2310400	6767400	41980000	48958000	78398000	5.64453e+07	1.93291e+07	1902400	2017200	3245700	2.38843e+06	744630	35836000	27513000	34125000	3.24913e+07
A8K800;Q9H7B2;Q5VXN0;B4DWS5	A8K800;Q9H7B2;Q5VXN0;B4DWS5	6;6;4;3	6;6;4;3	6;6;4;3	Ribosome production factor 2 homolog	RPF2	tr|A8K800|A8K800_HUMAN cDNA FLJ76924, highly similar to Homo sapiens brix domain containing 1 (BXDC1), mRNA OS=Homo sapiens PE=2 SV=1;sp|Q9H7B2|RPF2_HUMAN Ribosome production factor 2 homolog OS=Homo sapiens GN=RPF2 PE=1 SV=2;tr|Q5VXN0|Q5VXN0_HUMAN Ribosom	3	3	3	3	5	5	6	3	1	2	5	4	4	1	1	1	90275000	74662000	147700000	10763000	10335000	11272000	70982000	70300000	48899000	3627700	3110900	4131900	6448200	5333000	10550000	7.44373e+06	2.74729e+06	768780	738210	805120	770703	33496.4	5070100	5021400	3492800	4528100
Q6IPH7;P50914;A8K7N0;E7EPB3;A0PJ62;B7Z6S8	Q6IPH7;P50914;A8K7N0;E7EPB3;A0PJ62;B7Z6S8	17;17;16;15;15;15	2;2;2;2;2;2	2;2;2;2;2;2	60S ribosomal protein L14	RPL14	tr|Q6IPH7|Q6IPH7_HUMAN RPL14 protein OS=Homo sapiens GN=RPL14 PE=1 SV=1;sp|P50914|RL14_HUMAN 60S ribosomal protein L14 OS=Homo sapiens GN=RPL14 PE=1 SV=4;tr|A8K7N0|A8K7N0_HUMAN cDNA FLJ75556, highly similar to Homo sapiens ribosomal protein L14, mRNA OS=Ho	3	2	3	0	2	2	2	0	1	1	2	2	2	0	0	0	311560000	205800000	455930000	0	1699400	8916100	225470000	241760000	152120000	0	0	0	51927000	34301000	75988000	54072000	2.09261e+07	0	283230	1486000	589743	788994	37578000	40293000	25354000	3.44083e+07
A8K6Y1;Q6PIN5;A0A024RB85;Q9UQ80;F8VR77;Q05D08	A8K6Y1;Q6PIN5;A0A024RB85;Q9UQ80;F8VR77;Q05D08	3;3;3;3;2;2	3;3;3;3;2;2	3;3;3;3;2;2	Proliferation-associated protein 2G4	PA2G4	tr|A8K6Y1|A8K6Y1_HUMAN cDNA FLJ75526, highly similar to Homo sapiens proliferation-associated 2G4, 38kDa (PA2G4), mRNA (Fragment) OS=Homo sapiens PE=2 SV=1;tr|Q6PIN5|Q6PIN5_HUMAN PA2G4 protein (Fragment) OS=Homo sapiens GN=PA2G4 PE=2 SV=1;tr|A0A024RB85|A0A	3	0	3	0	1	2	1	0	0	0	1	1	1	0	0	0	12543000	12865000	1343700	0	0	0	12691000	9332800	8823300	0	0	0	597280	612600	63984	424621	312415	0	0	0	0	0	604350	444420	420160	489643
E5RHC7;E5RH59;E5RFW7;B4DJN9;E5RFH0;E5RGU4;Q5BKY2;A0A087WZK9;Q6IB98;Q53HR0;Q53HG0;B3KS98;O15372	E5RHC7;E5RH59;E5RFW7;B4DJN9;E5RFH0;E5RGU4;Q5BKY2;A0A087WZK9;Q6IB98;Q53HR0;Q53HG0;B3KS98;O15372	3;3;3;3;3;3;3;3;3;3;3;3;3	3;3;3;3;3;3;3;3;3;3;3;3;3	3;3;3;3;3;3;3;3;3;3;3;3;3	Eukaryotic translation initiation factor 3 subunit H	EIF3H;EIF3S3	tr|E5RHC7|E5RHC7_HUMAN Eukaryotic translation initiation factor 3 subunit H OS=Homo sapiens GN=EIF3H PE=1 SV=1;tr|E5RH59|E5RH59_HUMAN Eukaryotic translation initiation factor 3 subunit H OS=Homo sapiens GN=EIF3H PE=1 SV=1;tr|E5RFW7|E5RFW7_HUMAN Eukaryotic	3	2	3	1	3	3	1	0	1	1	1	1	1	0	0	1	3724000	2233400	2288500	0	190250	218770	1272100	1385300	1311600	0	0	202120	1241300	744480	762830	916203	281691	0	63416	72925	45447	39644.4	424050	461780	437190	441007
A0A087WVZ1;A0A0J9YVQ7;Q5S4N1;B4DLU5;A0A0D9SFB3;A0A0D9SG12;B5BTY4;Q59GX6;A0A0D9SF53;O00571	A0A087WVZ1;A0A0J9YVQ7;Q5S4N1;B4DLU5;A0A0D9SFB3;A0A0D9SG12;B5BTY4;Q59GX6;A0A0D9SF53;O00571	1;1;1;1;1;1;1;1;1;1	1;1;1;1;1;1;1;1;1;1	1;1;1;1;1;1;1;1;1;1	ATP-dependent RNA helicase DDX3X	DDX3X	tr|A0A087WVZ1|A0A087WVZ1_HUMAN ATP-dependent RNA helicase DDX3X (Fragment) OS=Homo sapiens GN=DDX3X PE=1 SV=1;tr|A0A0J9YVQ7|A0A0J9YVQ7_HUMAN ATP-dependent RNA helicase DDX3X (Fragment) OS=Homo sapiens GN=DDX3X PE=1 SV=1;tr|Q5S4N1|Q5S4N1_HUMAN Putative unch	3	0	3	1	1	1	1	0	0	0	1	1	1	1	0	0	3506900	4266500	6755400	0	0	0	2618300	2905800	2431700	171200	0	0	438370	533320	844420	605370	212397	0	0	0	0	0	327280	363230	303960	331490
Q8J015;Q9BSQ6;Q5QTS3;Q53H34;M0QYS1;P40429;Q0VGL3;Q6NVV1	Q8J015;Q9BSQ6;Q5QTS3;Q53H34;M0QYS1;P40429;Q0VGL3;Q6NVV1	4;4;4;4;4;4;2;2	4;4;4;4;4;4;2;2	4;4;4;4;4;4;2;2	60S ribosomal protein L13a;Putative 60S ribosomal protein L13a protein RPL13AP3	RPL13a;RPL13A;RPL13AP3	tr|Q8J015|Q8J015_HUMAN 60S ribosomal protein L13a OS=Homo sapiens GN=RPL13a PE=1 SV=1;tr|Q9BSQ6|Q9BSQ6_HUMAN RPL13A protein (Fragment) OS=Homo sapiens GN=RPL13A PE=2 SV=2;tr|Q5QTS3|Q5QTS3_HUMAN FWP004 OS=Homo sapiens PE=2 SV=1;tr|Q53H34|Q53H34_HUMAN Riboso	3	1	3	1	4	1	1	0	1	0	3	3	2	1	0	0	14433000	3142200	7643300	0	318500	0	9934100	11645000	4912100	473080	0	0	2405500	523700	1273900	1.40103e+06	947320	0	53083	0	17694.3	30647.5	1655700	1940800	818690	1471730
A0A024R5C5;P11498;E9PS68;E9PRE7	A0A024R5C5;P11498;E9PS68	21;21;11;6	21;21;11;6	21;21;11;6	Pyruvate carboxylase;Pyruvate carboxylase, mitochondrial	PC	tr|A0A024R5C5|A0A024R5C5_HUMAN Pyruvate carboxylase OS=Homo sapiens GN=PC PE=4 SV=1;sp|P11498|PYC_HUMAN Pyruvate carboxylase, mitochondrial OS=Homo sapiens GN=PC PE=1 SV=2;tr|E9PS68|E9PS68_HUMAN Pyruvate carboxylase, mitochondrial OS=Homo sapiens GN=PC PE=	3	3	3	3	13	12	14	12	11	14	10	10	8	12	11	13	262470000	259910000	480610000	166960000	65722000	128490000	194240000	254460000	141730000	74623000	94806000	135560000	4448600	4405200	8145900	5.66657e+06	2.14728e+06	2829800	1113900	2177800	2040500	866150	3292100	4312900	2402300	3.33577e+06
Q14331;E9PLY7;Q05D61;Q96ND1;Q9BZ01;E9PI42;H0YEZ2;J3KSQ7;E9PRR7;Q96MD3	Q14331;E9PLY7;Q05D61;Q96ND1;Q9BZ01	5;4;4;4;4;1;1;1;1;1	5;4;4;4;4;1;1;1;1;1	5;4;4;4;4;1;1;1;1;1	Protein FRG1;Protein FRG1B	FRG1;LOC283788;FRG1B	sp|Q14331|FRG1_HUMAN Protein FRG1 OS=Homo sapiens GN=FRG1 PE=1 SV=1;tr|E9PLY7|E9PLY7_HUMAN Protein FRG1 (Fragment) OS=Homo sapiens GN=FRG1 PE=1 SV=6;tr|Q05D61|Q05D61_HUMAN LOC283788 protein OS=Homo sapiens GN=LOC283788 PE=2 SV=1;tr|Q96ND1|Q96ND1_HUMAN cDNA	3	1	3	2	1	4	2	0	2	0	2	3	3	0	1	3	8971600	25874000	12405000	0	4671300	0	4904600	15288000	21148000	0	984880	2063600	690120	1990300	954190	1.21154e+06	687232	0	359330	0	119777	207459	377280	1176000	1626800	1.06003e+06
A0A024R095;A0A024R0G0;Q96S66;Q5T1P5;B3KQX4	A0A024R095;A0A024R0G0;Q96S66	3;3;3;1;1	3;3;3;1;1	3;3;3;1;1	Chloride channel CLIC-like protein 1	CLCC1	tr|A0A024R095|A0A024R095_HUMAN Chloride channel CLIC-like 1, isoform CRA_a OS=Homo sapiens GN=CLCC1 PE=4 SV=1;tr|A0A024R0G0|A0A024R0G0_HUMAN Chloride channel CLIC-like 1, isoform CRA_b OS=Homo sapiens GN=CLCC1 PE=4 SV=1;sp|Q96S66|CLCC1_HUMAN Chloride chann	3	1	3	3	1	1	1	0	0	1	1	2	1	1	3	2	31537000	166200000	193020000	0	0	3463700	5658900	63184000	323320000	1216300	4606700	2993400	1212900	6392200	7424000	5009700	3.32835e+06	0	0	133220	44406.7	76914.6	217650	2430200	12435000	5.02762e+06
B4DZQ5	B4DZQ5	33	2	2		cDNA FLJ51417	tr|B4DZQ5|B4DZQ5_HUMAN cDNA FLJ51417, highly similar to Serine/threonine-protein kinase PRP4 homolog (EC 2.7.11.1) OS=Homo sapiens PE=2 SV=1	3	3	3	0	1	1	2	1	1	1	1	1	1	0	0	0	34928000	31681000	43395000	2138700	1205000	2624600	12175000	5088800	7468200	0	0	0	873210	792030	1084900	916713	151204	53467	30124	65615	49735.3	18037.4	304370	127220	186710	206100
Q6NXR8;P61247;B7Z3M5;H0Y8L7;E9PFI5;D6RAT0;A8K4W0;D6RAS7;D6RB09;H0Y9Y4;D6RG13;D6RGE0;D6RED7;D6R9B6;D6RI02	Q6NXR8;P61247;B7Z3M5;H0Y8L7;E9PFI5;D6RAT0;A8K4W0;D6RAS7;D6RB09;H0Y9Y4;D6RG13	5;5;4;4;4;4;4;3;3;3;3;2;2;2;1	5;5;4;4;4;4;4;3;3;3;3;2;2;2;1	5;5;4;4;4;4;4;3;3;3;3;2;2;2;1	40S ribosomal protein S3a	RPS3A	tr|Q6NXR8|Q6NXR8_HUMAN 40S ribosomal protein S3a OS=Homo sapiens GN=RPS3A PE=2 SV=1;sp|P61247|RS3A_HUMAN 40S ribosomal protein S3a OS=Homo sapiens GN=RPS3A PE=1 SV=2;tr|B7Z3M5|B7Z3M5_HUMAN 40S ribosomal protein S3a OS=Homo sapiens GN=RPS3A PE=2 SV=1;tr|H0Y	3	2	3	0	4	4	3	1	0	2	3	2	2	0	0	0	18224000	15408000	20692000	0	0	765240	4169600	3171700	3400200	0	0	0	1072000	906370	1217200	1065190	155527	0	0	45014	15004.7	25988.8	245270	186570	200010	210617
Q12872;Q59H38;H0YFR9;Q8IV81	Q12872	11;5;2;2	11;5;2;2	11;5;2;2	Splicing factor, suppressor of white-apricot homolog	SFSWAP	sp|Q12872|SFSWA_HUMAN Splicing factor, suppressor of white-apricot homolog OS=Homo sapiens GN=SFSWAP PE=1 SV=3	3	3	3	1	2	7	6	1	1	1	4	5	3	0	0	1	38808000	41916000	131580000	0	0	971040	91531000	57060000	64035000	0	0	0	1048900	1132900	3556100	1.91263e+06	1.4239e+06	0	0	26244	8748	15152	2473800	1542200	1730700	1.91557e+06
Q9NWT1	Q9NWT1	4	4	4	p21-activated protein kinase-interacting protein 1	PAK1IP1	sp|Q9NWT1|PK1IP_HUMAN p21-activated protein kinase-interacting protein 1 OS=Homo sapiens GN=PAK1IP1 PE=1 SV=2	3	3	3	2	3	2	2	1	1	1	1	1	1	1	0	1	6501900	5695300	11687000	2755300	2626800	405160	4206600	4715300	3489300	1451500	0	1235900	325090	284760	584370	398073	162593	137770	131340	20258	96456	66067.7	210330	235760	174460	206850
H6QX63;Q6PK04;I3L0U5;I3L4F6;I3L385	H6QX63;Q6PK04;I3L0U5	24;24;23;3;1	24;24;23;3;1	24;24;23;3;1	Coiled-coil domain-containing protein 137	CCDC137	tr|H6QX63|H6QX63_HUMAN Hepatocellular carcinoma related protein 2 OS=Homo sapiens PE=2 SV=1;sp|Q6PK04|CC137_HUMAN Coiled-coil domain-containing protein 137 OS=Homo sapiens GN=CCDC137 PE=1 SV=1;tr|I3L0U5|I3L0U5_HUMAN Coiled-coil domain-containing protein 13	3	3	3	3	17	13	15	11	14	13	10	9	8	4	3	4	366190000	285730000	325490000	32535000	56041000	49754000	57742000	52434000	39380000	4341700	4032200	5469500	24412000	19049000	21699000	21720000	2.68156e+06	2169000	3736000	3316900	3.07397e+06	811255	3849500	3495600	2625300	3.32347e+06
B4E380;K7EK07;B2R4P9;Q71DI3;P84243;P68431;K7EMV3;B4DEB1;B2R6Y1;K7ES00;Q16695;A8K4Y7;Q6NXT2;Q6TXQ4;K7EP01	B4E380;K7EK07;B2R4P9;Q71DI3;P84243;P68431;K7EMV3;B4DEB1;B2R6Y1;K7ES00;Q16695;A8K4Y7;Q6NXT2;Q6TXQ4;K7EP01	14;14;14;14;14;14;12;12;12;12;11;10;9;8;7	14;14;14;14;14;14;12;12;12;12;11;10;9;8;7	5;5;5;5;5;5;4;4;4;4;3;5;1;4;0	Histone H3;Histone H3.2;Histone H3.3;Histone H3.1;Histone H3.1t;Histone H3.3C	H3F3B;H3F3A;HIST2H3A;HIST1H3A;HIST3H3;H3F3C	tr|B4E380|B4E380_HUMAN Histone H3 OS=Homo sapiens PE=2 SV=1;tr|K7EK07|K7EK07_HUMAN Histone H3 (Fragment) OS=Homo sapiens GN=H3F3B PE=1 SV=1;tr|B2R4P9|B2R4P9_HUMAN Histone H3 OS=Homo sapiens GN=H3F3A PE=2 SV=1;sp|Q71DI3|H32_HUMAN Histone H3.2 OS=Homo sapien	3	3	3	3	3	5	5	3	2	4	2	3	2	3	2	3	4272900000	3703100000	6071800000	420180000	435060000	524540000	994580000	2845000000	574310000	183180000	116910000	156780000	854570000	740620000	1214400000	936530000	2.47295e+08	84036000	87012000	104910000	91986000	1.1291e+07	198920000	568990000	114860000	2.94257e+08
D6RIC3;A0A0C4DGU5;A0A087X2G6;Q9Y3C1;B4E098;Q9P0T8;A0A087X1T1;A0A087WU10;D6RC60	D6RIC3;A0A0C4DGU5;A0A087X2G6;Q9Y3C1;B4E098;Q9P0T8;A0A087X1T1	3;3;3;3;2;2;2;1;1	3;3;3;3;2;2;2;1;1	3;3;3;3;2;2;2;1;1	Nucleolar protein 16	NOP16	tr|D6RIC3|D6RIC3_HUMAN Nucleolar protein 16 OS=Homo sapiens GN=NOP16 PE=1 SV=1;tr|A0A0C4DGU5|A0A0C4DGU5_HUMAN Nucleolar protein 16 OS=Homo sapiens GN=NOP16 PE=1 SV=1;tr|A0A087X2G6|A0A087X2G6_HUMAN Nucleolar protein 16 OS=Homo sapiens GN=NOP16 PE=1 SV=1;sp|	3	3	3	0	3	2	1	2	3	1	1	1	1	0	0	0	21954000	14569000	0	2426500	5051600	545270	14072000	13652000	12039000	0	0	0	2439300	1618800	0	1352700	1.24123e+06	269610	561290	60586	297162	251486	1563600	1516900	1337600	1472700
A0A024R8E8;Q7Z333;B4DYE6;X6RI79	A0A024R8E8;Q7Z333	4;4;1;1	4;4;1;1	4;4;1;1	Probable helicase senataxin	SETX	tr|A0A024R8E8|A0A024R8E8_HUMAN Senataxin, isoform CRA_b OS=Homo sapiens GN=SETX PE=4 SV=1;sp|Q7Z333|SETX_HUMAN Probable helicase senataxin OS=Homo sapiens GN=SETX PE=1 SV=4	2	1	3	1	2	2	0	0	1	0	1	1	1	0	2	0	13834000	11872000	0	0	1860300	0	6790900	9605400	10076000	0	2273200	0	144110	123670	0	89260	77974.1	0	19378	0	6459.33	11187.9	70738	100060	104960	91919.3
Q5VTL8;A0A0A0MRN0;Q69YH0	Q5VTL8;A0A0A0MRN0	12;10;2	12;10;2	12;10;2	Pre-mRNA-splicing factor 38B	PRPF38B	sp|Q5VTL8|PR38B_HUMAN Pre-mRNA-splicing factor 38B OS=Homo sapiens GN=PRPF38B PE=1 SV=1;tr|A0A0A0MRN0|A0A0A0MRN0_HUMAN PRP38 pre-mRNA processing factor 38 (Yeast) domain containing B, isoform CRA_b OS=Homo sapiens GN=PRPF38B PE=1 SV=1	3	3	3	2	6	5	5	1	2	3	1	4	2	0	1	1	57963000	19997000	35814000	4244800	2773800	11644000	3583300	48330000	12297000	0	1699500	848750	3409600	1176300	2106700	2.23087e+06	1.12182e+06	249690	163170	684940	365933	279634	210780	2842900	723350	1259010
Q15651;A0A087WZE9	Q15651;A0A087WZE9	4;3	3;2	3;2	High mobility group nucleosome-binding domain-containing protein 3	HMGN3	sp|Q15651|HMGN3_HUMAN High mobility group nucleosome-binding domain-containing protein 3 OS=Homo sapiens GN=HMGN3 PE=1 SV=2;tr|A0A087WZE9|A0A087WZE9_HUMAN High mobility group nucleosome-binding domain-containing protein 3 OS=Homo sapiens GN=HMGN3 PE=1 SV=1	3	2	3	1	1	2	2	1	2	0	1	1	1	0	1	0	5692000	10894000	7130800	957820	5457900	0	5468400	833600	2459400	0	1442700	0	1897300	3631200	2376900	2.63513e+06	895330	319270	1819300	0	712857	971414	1822800	277870	819790	973487
A0A024RA28;A0A024RA27;A0A024RA61;P22626	A0A024RA28;A0A024RA27;A0A024RA61;P22626	3;3;3;3	3;3;3;3	3;3;3;3	Heterogeneous nuclear ribonucleoproteins A2/B1	HNRPA2B1;HNRNPA2B1	tr|A0A024RA28|A0A024RA28_HUMAN Heterogeneous nuclear ribonucleoprotein A2/B1, isoform CRA_d OS=Homo sapiens GN=HNRPA2B1 PE=4 SV=1;tr|A0A024RA27|A0A024RA27_HUMAN Heterogeneous nuclear ribonucleoprotein A2/B1, isoform CRA_b OS=Homo sapiens GN=HNRPA2B1 PE=4 S	3	3	3	1	1	1	3	1	1	1	1	1	1	0	0	1	4459800	3689300	12158000	1104900	717290	911550	5379400	5186300	4669400	0	0	403550	278740	230580	759890	423070	292687	69056	44831	56972	56953	12112.5	336210	324140	291840	317397
P53621	P53621	3	3	3	Coatomer subunit alpha;Xenin;Proxenin	COPA	sp|P53621|COPA_HUMAN Coatomer subunit alpha OS=Homo sapiens GN=COPA PE=1 SV=2	2	0	3	0	2	0	3	0	0	0	1	1	2	0	0	0	2289800	0	4218500	0	0	0	1385100	3301200	1920700	0	0	0	32711	0	60265	30992	30169.3	0	0	0	0	0	19787	47160	27438	31461.7
Q9UNZ5;K7ESE5;A0A0A0MQS3	Q9UNZ5;K7ESE5;A0A0A0MQS3	7;4;4	7;4;4	7;4;4	Leydig cell tumor 10 kDa protein homolog	C19orf53	sp|Q9UNZ5|L10K_HUMAN Leydig cell tumor 10 kDa protein homolog OS=Homo sapiens GN=C19orf53 PE=1 SV=1;tr|K7ESE5|K7ESE5_HUMAN Leydig cell tumor 10 kDa protein homolog OS=Homo sapiens GN=C19orf53 PE=1 SV=1;tr|A0A0A0MQS3|A0A0A0MQS3_HUMAN Leydig cell tumor 10 kD	3	0	3	0	3	1	4	0	0	0	1	1	4	0	0	0	22555000	15676000	110890000	0	0	0	60792000	12709000	86657000	0	0	0	4511000	3135100	22178000	9.94137e+06	1.06195e+07	0	0	0	0	0	12158000	2541800	17331000	1.06769e+07
Q53HG7;Q14247;A0A024R5M3;Q76MU0;A0A0B6XJY7;B4E358	Q53HG7;Q14247;A0A024R5M3;Q76MU0	20;20;19;16;3;3	20;20;19;16;3;3	17;17;16;16;3;1	Src substrate cortactin	CTTN;EMS1	tr|Q53HG7|Q53HG7_HUMAN Cortactin isoform a variant (Fragment) OS=Homo sapiens PE=1 SV=1;sp|Q14247|SRC8_HUMAN Src substrate cortactin OS=Homo sapiens GN=CTTN PE=1 SV=2;tr|A0A024R5M3|A0A024R5M3_HUMAN Cortactin, isoform CRA_c OS=Homo sapiens GN=CTTN PE=4 SV=1	3	3	3	3	5	5	7	7	9	5	4	3	2	2	1	3	69975000	50278000	99960000	24503000	30063000	17491000	26057000	19111000	29897000	5643000	444470	3491500	2591700	1862200	3702200	2718700	926551	907510	1113400	647820	889577	233307	965060	707820	1107300	926727
A0A024R7R0;Q96RL1;D6RC40;D6RCQ3;D6RDZ5;D6R9M3;A0A024R7S2	A0A024R7R0;Q96RL1;D6RC40;D6RCQ3;D6RDZ5	6;6;5;5;4;1;1	6;6;5;5;4;1;1	6;6;5;5;4;1;1	BRCA1-A complex subunit RAP80	RAP80;UIMC1	tr|A0A024R7R0|A0A024R7R0_HUMAN Receptor associated protein 80, isoform CRA_c OS=Homo sapiens GN=RAP80 PE=4 SV=1;sp|Q96RL1|UIMC1_HUMAN BRCA1-A complex subunit RAP80 OS=Homo sapiens GN=UIMC1 PE=1 SV=2;tr|D6RC40|D6RC40_HUMAN BRCA1-A complex subunit RAP80 (Fra	3	3	3	3	3	1	2	2	2	3	1	2	1	1	3	3	16733000	5553500	9272500	3334500	2876000	6441400	5222300	8203100	3144800	1028300	3041400	2841800	418320	138840	231810	262990	142325	83363	71899	161040	105434	48496.1	130560	205080	78621	138087
Q68D27;F5GYT8;E9PHF7;Q96RQ3;B4DH16;E9PG35;G5E9X5;B4DHW5;B7ZAW3	Q68D27;F5GYT8;E9PHF7;Q96RQ3;B4DH16;E9PG35;G5E9X5;B4DHW5	10;10;10;10;8;8;7;7;4	10;10;10;10;8;8;7;7;4	10;10;10;10;8;8;7;7;4	Methylcrotonoyl-CoA carboxylase subunit alpha, mitochondrial	DKFZp686B20267;MCCC1	tr|Q68D27|Q68D27_HUMAN Putative uncharacterized protein DKFZp686B20267 OS=Homo sapiens GN=DKFZp686B20267 PE=2 SV=1;tr|F5GYT8|F5GYT8_HUMAN Methylcrotonoyl-CoA carboxylase subunit alpha, mitochondrial OS=Homo sapiens GN=MCCC1 PE=1 SV=2;tr|E9PHF7|E9PHF7_HUMAN	3	3	3	3	5	3	5	9	6	8	2	2	2	6	4	7	85764000	82424000	133980000	65250000	35154000	66280000	28109000	38900000	14944000	25853000	25266000	40078000	3430500	3296900	5359200	4.02887e+06	1.15404e+06	2610000	1406200	2651200	2.22247e+06	707208	1124300	1556000	597780	1.09269e+06
A8K3Y5;D6RDJ1	A8K3Y5	57;7	6;0	6;0		cDNA FLJ78186	tr|A8K3Y5|A8K3Y5_HUMAN cDNA FLJ78186 OS=Homo sapiens PE=2 SV=1	3	3	3	2	1	1	3	5	4	1	6	2	4	2	0	2	0	0	64255000	12306000	6208200	831410	42383000	17296000	45192000	837100	0	1989900	0	0	3779700	1259900	2.18221e+06	723870	365190	48906	379322	337704	2493100	1017400	2658400	2056300
Q96J17;B2RAU8;A0A0A0MRM9;Q14978	Q96J17;B2RAU8;A0A0A0MRM9;Q14978	2;2;2;2	2;2;2;2	2;2;2;2	Nucleolar and coiled-body phosphoprotein 1	NOLC1	tr|Q96J17|Q96J17_HUMAN NOLC1 protein OS=Homo sapiens GN=NOLC1 PE=2 SV=1;tr|B2RAU8|B2RAU8_HUMAN cDNA, FLJ95131, highly similar to Homo sapiens nucleolar and coiled-body phosphoprotein 1 (NOLC1), mRNA OS=Homo sapiens PE=2 SV=1;tr|A0A0A0MRM9|A0A0A0MRM9_HUMAN	3	0	3	0	2	1	1	0	0	0	1	1	1	0	0	0	19343000	8167900	0	0	0	0	9803700	10395000	6611200	0	0	0	967150	408400	0	458517	485519	0	0	0	0	0	490180	519760	330560	446833
E1B2J3;E9LUH3;D9ZNA4;D3YJ43;D0UU70;C6KG45;A0A087WXF0;E9LUH4;P51608;D5L9I5;A0A075BPP5;A8K079;D6QZ43;A0A087X1U4;C6KG44;I6LM39;A0A087WVW7;A0A0D9SFX7;D5L9I4;A0A075BPH5;A0A0D9SEX1;C9JH89	E1B2J3;E9LUH3;D9ZNA4;D3YJ43;D0UU70;C6KG45;A0A087WXF0;E9LUH4;P51608;D5L9I5;A0A075BPP5;A8K079;D6QZ43;A0A087X1U4;C6KG44;I6LM39	11;11;11;11;11;11;11;11;11;10;8;8;7;7;7;6;3;3;3;2;1;1	11;11;11;11;11;11;11;11;11;10;8;8;7;7;7;6;3;3;3;2;1;1	8;8;8;8;8;8;8;8;8;8;8;5;4;4;4;3;0;0;0;0;0;0	Methyl-CpG-binding protein 2	MECP2	tr|E1B2J3|E1B2J3_HUMAN Methyl CpG binding protein 2 transcript variant 1 OS=Homo sapiens GN=MECP2 PE=2 SV=1;tr|E9LUH3|E9LUH3_HUMAN Mutant methyl CpG binding protein 2 OS=Homo sapiens GN=MECP2 PE=2 SV=1;tr|D9ZNA4|D9ZNA4_HUMAN Mutant methyl CpG binding prote	3	3	3	3	4	6	5	5	4	5	3	4	4	2	4	3	23730000	88410000	48534000	10284000	12264000	10681000	9890200	41812000	35082000	6413900	10488000	3040000	1186500	4420500	2426700	2677900	1.63157e+06	514180	613210	534040	553810	52391.6	494510	2090600	1754100	1.4464e+06
J3KT51;Q9UK76;J3KSH8;F2Z3M5	J3KT51;Q9UK76;J3KSH8	4;4;2;1	4;4;2;1	4;4;2;1	Hematological and neurological expressed 1 protein;Hematological and neurological expressed 1 protein, N-terminally processed	HN1	tr|J3KT51|J3KT51_HUMAN Hematological and neurological-expressed 1 protein OS=Homo sapiens GN=HN1 PE=1 SV=1;sp|Q9UK76|HN1_HUMAN Hematological and neurological expressed 1 protein OS=Homo sapiens GN=HN1 PE=1 SV=3;tr|J3KSH8|J3KSH8_HUMAN Hematological and neur	3	2	3	0	3	4	4	1	0	1	2	2	2	0	0	0	21786000	20086000	38114000	2930000	0	2303700	10294000	9007300	7134000	0	0	0	3631000	3347700	6352300	4.44367e+06	1.65898e+06	488340	0	383950	290763	257161	1715600	1501200	1189000	1468600
Q9BQQ5;E9PLL6;P46776;Q6NZ52;E9PJD9;E9PLX7;E9PKT2;H0YF34;B4DRW5	Q9BQQ5;E9PLL6;P46776;Q6NZ52;E9PJD9;E9PLX7	6;6;6;5;3;3;1;1;1	6;6;6;5;3;3;1;1;1	6;6;6;5;3;3;1;1;1	60S ribosomal protein L27a	L27a;RPL27A	tr|Q9BQQ5|Q9BQQ5_HUMAN Ribosomal protein L27a OS=Homo sapiens GN=L27a PE=3 SV=1;tr|E9PLL6|E9PLL6_HUMAN 60S ribosomal protein L27a OS=Homo sapiens GN=RPL27A PE=1 SV=1;sp|P46776|RL27A_HUMAN 60S ribosomal protein L27a OS=Homo sapiens GN=RPL27A PE=1 SV=2;tr|Q6	3	3	3	3	4	3	5	2	2	2	4	4	2	1	1	2	31726000	21571000	66315000	6628300	5604600	3950300	27781000	24308000	9921500	2058000	1144600	4406100	5287700	3595100	11052000	6.64493e+06	3.90934e+06	1104700	934090	658380	899057	225213	4630200	4051400	1653600	3.44507e+06
B7Z592;Q8WU90;F8WB26;F8WF67;H7C466	B7Z592;Q8WU90;F8WB26	7;7;4;3;1	7;7;4;3;1	7;7;4;3;1	Zinc finger CCCH domain-containing protein 15	ZC3H15	tr|B7Z592|B7Z592_HUMAN cDNA FLJ61635, highly similar to Homo sapiens likely ortholog of mouse immediate early response, erythropoietin 4 (LEREPO4), mRNA OS=Homo sapiens PE=2 SV=1;sp|Q8WU90|ZC3HF_HUMAN Zinc finger CCCH domain-containing protein 15 OS=Homo s	3	3	3	3	5	3	4	2	2	2	3	2	1	1	1	1	134320000	64126000	133690000	9829800	9186100	9698000	19947000	39192000	46787000	1590900	1055000	976580	5372600	2565000	5347600	4428400	1.6138e+06	393190	367440	387920	382850	13603.1	797870	1567700	1871500	1.41236e+06
B3KNS8;O75683	B3KNS8;O75683	21;21	21;21	21;21	Surfeit locus protein 6	SURF6	tr|B3KNS8|B3KNS8_HUMAN cDNA FLJ30322 fis, clone BRACE2006703, highly similar to Surfeit locus protein 6 OS=Homo sapiens PE=2 SV=1;sp|O75683|SURF6_HUMAN Surfeit locus protein 6 OS=Homo sapiens GN=SURF6 PE=1 SV=3	3	3	3	3	14	19	15	8	11	8	12	9	10	3	6	7	234440000	342140000	207110000	54016000	47181000	45451000	65664000	55008000	64745000	11171000	17992000	17314000	15629000	22809000	13808000	1.74153e+07	4.75896e+06	3601000	3145400	3030100	3.25883e+06	301881	4377600	3667200	4316300	4.12037e+06
A0A024RBB5;F8VW96;Q16527;F8VQR7	A0A024RBB5;F8VW96;Q16527;F8VQR7	4;4;4;3	4;4;4;3	4;4;4;3	Cysteine and glycine-rich protein 2	CSRP2	tr|A0A024RBB5|A0A024RBB5_HUMAN Cysteine and glycine-rich protein 2, isoform CRA_a OS=Homo sapiens GN=CSRP2 PE=4 SV=1;tr|F8VW96|F8VW96_HUMAN Cysteine and glycine-rich protein 2 OS=Homo sapiens GN=CSRP2 PE=1 SV=1;sp|Q16527|CSRP2_HUMAN Cysteine and glycine-ri	2	3	3	3	0	1	1	1	1	1	1	1	2	1	2	1	0	1477700	6356100	0	0	0	2604300	2971500	2148100	0	427930	0	0	134340	577830	237390	302384	0	0	0	0	0	236760	270140	195290	234063
A0A024RAH8;Q9NVP1;Q8N254;Q4ZG72;Q53TI6	A0A024RAH8;Q9NVP1	6;6;2;2;1	6;6;2;2;1	6;6;2;2;1	ATP-dependent RNA helicase DDX18	DDX18	tr|A0A024RAH8|A0A024RAH8_HUMAN DEAD (Asp-Glu-Ala-Asp) box polypeptide 18, isoform CRA_b OS=Homo sapiens GN=DDX18 PE=3 SV=1;sp|Q9NVP1|DDX18_HUMAN ATP-dependent RNA helicase DDX18 OS=Homo sapiens GN=DDX18 PE=1 SV=2	3	3	3	2	4	4	4	4	2	4	3	4	3	0	1	2	47464000	43504000	14619000	3906800	1885900	6167400	17168000	11917000	11774000	0	970030	1122800	1396000	1279500	429980	1035160	527328	114910	55468	181400	117259	62998.9	504940	350510	346280	400577
A0A024RAC6;Q14241	A0A024RAC6;Q14241	10;10	10;10	10;10	Transcription elongation factor B polypeptide 3	TCEB3	tr|A0A024RAC6|A0A024RAC6_HUMAN Transcription elongation factor B polypeptide 3 OS=Homo sapiens GN=TCEB3 PE=1 SV=1;sp|Q14241|ELOA1_HUMAN Transcription elongation factor B polypeptide 3 OS=Homo sapiens GN=TCEB3 PE=1 SV=2	3	3	3	3	2	6	3	1	2	1	3	5	2	1	2	3	9556000	66049000	7678700	3186900	5187500	3365400	21963000	39148000	10771000	1509400	5557200	6499700	258270	1785100	207530	750300	896522	86132	140200	90956	105763	29921	593600	1058100	291110	647603
A0A0C4DGU6;E9PKN0;B7Z7X4;E9PQ01;O94913	A0A0C4DGU6;E9PKN0;B7Z7X4;E9PQ01;O94913	5;5;5;5;5	5;5;5;5;5	5;5;5;5;5	Pre-mRNA cleavage complex 2 protein Pcf11	PCF11	tr|A0A0C4DGU6|A0A0C4DGU6_HUMAN Pre-mRNA cleavage complex 2 protein Pcf11 OS=Homo sapiens GN=PCF11 PE=1 SV=1;tr|E9PKN0|E9PKN0_HUMAN Pre-mRNA cleavage complex 2 protein Pcf11 (Fragment) OS=Homo sapiens GN=PCF11 PE=1 SV=1;tr|B7Z7X4|B7Z7X4_HUMAN cDNA FLJ61740,	3	0	3	0	2	4	4	0	0	0	1	1	2	0	0	0	4108700	8010800	13272000	0	0	0	2015200	2224600	5648100	0	0	0	108120	210810	349250	222727	121006	0	0	0	0	0	53030	58543	148640	86737.7
B3GQE6;B7Z6D5;Q96GQ7;Q53G15;Q3MI07;A0A087WYH5	B3GQE6;B7Z6D5;Q96GQ7;Q53G15	16;15;15;13;3;3	16;15;15;13;3;3	16;15;15;13;3;3	Probable ATP-dependent RNA helicase DDX27	DDX27	tr|B3GQE6|B3GQE6_HUMAN DEAD box polypeptide 27 OS=Homo sapiens GN=DDX27 PE=2 SV=1;tr|B7Z6D5|B7Z6D5_HUMAN Probable ATP-dependent RNA helicase DDX27 OS=Homo sapiens GN=DDX27 PE=1 SV=1;sp|Q96GQ7|DDX27_HUMAN Probable ATP-dependent RNA helicase DDX27 OS=Homo sa	3	3	3	3	10	8	11	7	7	7	4	6	3	2	2	2	111290000	67931000	151450000	19200000	17037000	20430000	23849000	28916000	13045000	4127200	2801300	3069800	2928600	1787700	3985600	2.90063e+06	1.09922e+06	505260	448350	537640	497083	45203.1	627600	760950	343300	577283
Q05639;Q59GP5	Q05639	7;2	2;1	2;1	Elongation factor 1-alpha 2	EEF1A2	sp|Q05639|EF1A2_HUMAN Elongation factor 1-alpha 2 OS=Homo sapiens GN=EEF1A2 PE=1 SV=1	3	0	3	2	2	1	1	0	0	0	1	1	1	1	0	1	18410000	2774900	15588000	0	0	0	3827500	5491400	3518200	630970	0	604690	876670	132140	742300	583703	396795	0	0	0	0	0	182260	261490	167530	203760
Q9BZ95;H0YE68;E9PKA2	Q9BZ95	8;3;1	7;3;1	7;3;1	Histone-lysine N-methyltransferase NSD3	WHSC1L1	sp|Q9BZ95|NSD3_HUMAN Histone-lysine N-methyltransferase NSD3 OS=Homo sapiens GN=WHSC1L1 PE=1 SV=1	3	0	3	0	3	6	6	0	0	0	1	2	1	0	0	0	10607000	21043000	27816000	0	0	0	2175900	8007200	2289700	0	0	0	147310	292260	386340	275303	120414	0	0	0	0	0	30220	111210	31802	57744
Q6IAX2;P46778;M0R181;Q59GK9;G3V1B3	Q6IAX2;P46778;M0R181;Q59GK9;G3V1B3	9;9;7;6;5	9;9;7;6;5	9;9;7;6;5	60S ribosomal protein L21	RPL21	tr|Q6IAX2|Q6IAX2_HUMAN RPL21 protein OS=Homo sapiens GN=RPL21 PE=2 SV=1;sp|P46778|RL21_HUMAN 60S ribosomal protein L21 OS=Homo sapiens GN=RPL21 PE=1 SV=2;tr|M0R181|M0R181_HUMAN 60S ribosomal protein L21 (Fragment) OS=Homo sapiens GN=RPL21 PE=1 SV=1;tr|Q59G	3	3	3	0	7	3	7	1	1	2	2	3	2	0	0	0	111780000	79738000	213140000	2838200	2286500	4755300	17644000	59241000	13948000	0	0	0	18630000	13290000	35524000	2.24813e+07	1.16066e+07	473030	381090	792550	548890	215965	2940600	9873500	2324700	5.04627e+06
B3KPQ2;B3KY97;B3KMR5;Q5JTH9;A0A087X0G0	B3KPQ2;B3KY97;B3KMR5;Q5JTH9	3;3;3;3;1	3;3;3;3;1	3;3;3;3;1	RRP12-like protein	RRP12	tr|B3KPQ2|B3KPQ2_HUMAN cDNA FLJ32052 fis, clone NTONG2001532, weakly similar to NEUROFILAMENT TRIPLET M PROTEIN OS=Homo sapiens PE=2 SV=1;tr|B3KY97|B3KY97_HUMAN cDNA FLJ16235 fis, clone FEBRA2028516 OS=Homo sapiens PE=2 SV=1;tr|B3KMR5|B3KMR5_HUMAN cDNA FLJ	2	3	3	1	2	2	0	1	1	2	1	1	1	0	0	1	9923700	15308000	0	2049200	2129000	3500500	3329900	2858400	2554000	0	0	953730	763370	1177500	0	646957	597320	157630	163770	269270	196890	62758.1	256150	219870	196460	224160
V9HWG0;P45973;Q6I9T7	V9HWG0;P45973;Q6I9T7	3;3;2	3;3;2	3;3;2	Chromobox protein homolog 5	HEL25;CBX5	tr|V9HWG0|V9HWG0_HUMAN Epididymis luminal protein 25 OS=Homo sapiens GN=HEL25 PE=1 SV=1;sp|P45973|CBX5_HUMAN Chromobox protein homolog 5 OS=Homo sapiens GN=CBX5 PE=1 SV=1;tr|Q6I9T7|Q6I9T7_HUMAN CBX5 protein OS=Homo sapiens GN=CBX5 PE=2 SV=1	3	3	3	0	1	2	3	1	1	1	2	2	1	0	0	0	3146700	12269000	16715000	536100	493000	501630	1719900	4597500	1148500	0	0	0	314670	1226900	1671500	1.07102e+06	691715	53610	49300	50163	51024.3	2280.45	171990	459750	114850	248863
E4W6B6;B2R4D8;A0A024R1V4;P61353;K7ELC7;K7EQQ9;K7ERY7	E4W6B6;B2R4D8;A0A024R1V4;P61353;K7ELC7;K7EQQ9	6;6;6;6;5;4;1	6;6;6;6;5;4;1	6;6;6;6;5;4;1	60S ribosomal protein L27	RPL27	tr|E4W6B6|E4W6B6_HUMAN RPL27/NME2 fusion protein (Fragment) OS=Homo sapiens GN=RPL27 PE=2 SV=1;tr|B2R4D8|B2R4D8_HUMAN 60S ribosomal protein L27 OS=Homo sapiens PE=2 SV=1;tr|A0A024R1V4|A0A024R1V4_HUMAN 60S ribosomal protein L27 OS=Homo sapiens GN=RPL27 PE=3	3	3	3	0	2	6	4	1	2	1	1	1	1	0	0	0	12583000	46351000	22102000	1248300	2961700	1644900	3893600	3744200	1770600	0	0	0	1797600	6621500	3157400	3.85883e+06	2.48727e+06	178330	423090	234990	278803	128127	556230	534890	252940	448020
Q5HY54;P21333;Q8TES4;F8WE98;B4E2F9;Q96C61;Q6NXF2;B4DTD5;H0Y5C6;Q2VP91;Q86TQ3;H0Y5F3;Q14315	Q5HY54;P21333	72;72;25;15;10;10;10;8;6;3;2;2;2	72;72;25;15;10;10;10;8;6;3;2;2;2	1;1;0;0;0;0;0;0;0;0;0;0;0	Filamin-A	FLNA	tr|Q5HY54|Q5HY54_HUMAN Filamin-A OS=Homo sapiens GN=FLNA PE=1 SV=1;sp|P21333|FLNA_HUMAN Filamin-A OS=Homo sapiens GN=FLNA PE=1 SV=4	3	3	3	0	1	1	1	1	1	1	1	1	1	0	0	0	3301700000	2562200000	4653500000	1244700000	897380000	1303700000	117930000	75881000	87450000	35913000	40256000	27380000	24639000	19121000	34728000	2.61627e+07	7.91428e+06	9288600	6696900	9729500	8.57167e+06	1.63849e+06	880050	566280	652610	699647
[truncated: 16 more columns]

## Sheet: SEC61-BioID_short list
Protein IDs	Majority protein IDs	Peptide counts (all)	Peptide counts (razor+unique)	Peptide counts (unique)	Protein names	Gene names	Fasta headers	Ctr_prS_IDed	Ctr_wtS_IDed	Sec_prS_IDed	Sec_wtS_IDed	iBAQ Sec_prS_R1	iBAQ Sec_prS_R2	iBAQ Sec_prS_R3	iBAQ Sec_prS_average	iBAQ Sec_prS_SD	iBAQ Sec_wtS_R1	iBAQ Sec_wtS_R2	iBAQ Sec_wtS_R3	iBAQ Sec_wtS_average	iBAQ Sec_wtS_SD	prS/wtS	Log2_prS/wtS	pRS sec61/Ctrl	BioGRID	Julien's BioID	Notes_from_Julien about possible functional interaction with SEC61b	Subcellular location (HPA)	Gene names
B4DZG6;Q9BTX1	B4DZG6;Q9BTX1	2;2	2;2	2;2	Nucleoporin NDC1	NDC1	tr|B4DZG6|B4DZG6_HUMAN cDNA FLJ53254, highly similar to Nucleoporin NDC1 OS=Homo sapiens PE=2 SV=1;sp|Q9BTX1|NDC1_HUMAN Nucleoporin NDC1 OS=Homo sapiens GN=NDC1 PE=1 SV=2	0	0	3	2	246880	706560	189160	380867	283531	86109	0	0	28703	49715.1	13.2688	3.72997	380868	NaN	enriched	NaN	NaN	NDC1
A0A087WYW6;Q96A33;J3QR89	A0A087WYW6;Q96A33;J3QR89	10;10;7	10;10;7	10;10;7	Coiled-coil domain-containing protein 47	CCDC47	tr|A0A087WYW6|A0A087WYW6_HUMAN Coiled-coil domain-containing protein 47 OS=Homo sapiens GN=CCDC47 PE=1 SV=1;sp|Q96A33|CCD47_HUMAN Coiled-coil domain-containing protein 47 OS=Homo sapiens GN=CCDC47 PE=1 SV=1;tr|J3QR89|J3QR89_HUMAN Uncharacterized protein (F	0	0	3	3	28678000	19185000	17761000	2.18747e+07	5.93472e+06	2310800	3609700	3416600	3.11237e+06	700859	7.0283	2.81318	2.18747e+07	NaN	enriched	yes (involved in ERAD)+ (ER)	Endoplasmic reticulum	CCDC47
E5RFM9;R4GMT7;B4E302;O75410;B7Z3G3;B4E0Z9;H0YAY0;E7EVI4;B4DH49;Q5HYH0;E7ET87;B4DHF7;E5RJU4;E5RJG6	E5RFM9;R4GMT7;B4E302;O75410;B7Z3G3;B4E0Z9;H0YAY0;E7EVI4;B4DH49;Q5HYH0;E7ET87;B4DHF7;E5RJU4	11;11;11;11;7;7;7;7;7;7;7;7;6;2	11;11;11;11;7;7;7;7;7;7;7;7;6;2	11;11;11;11;7;7;7;7;7;7;7;7;6;2	Transforming acidic coiled-coil-containing protein 1	TACC1;DKFZp686K18126	tr|E5RFM9|E5RFM9_HUMAN Transforming acidic coiled-coil-containing protein 1 (Fragment) OS=Homo sapiens GN=TACC1 PE=1 SV=1;tr|R4GMT7|R4GMT7_HUMAN Transforming acidic coiled-coil-containing protein 1 OS=Homo sapiens GN=TACC1 PE=1 SV=1;tr|B4E302|B4E302_HUMAN	0	0	3	3	6037100	5475400	4696900	5.40313e+06	673016	1029800	876030	934850	946893	77589.2	5.70616	2.51252	5.40313e+06	NaN	enriched	unknown	NaN	TACC1;DKFZp686K18126
A0A024RBB9;Q9Y2U8;B4E2K7	A0A024RBB9;Q9Y2U8;B4E2K7	3;3;2	3;3;2	3;3;2	Inner nuclear membrane protein Man1	LEMD3	tr|A0A024RBB9|A0A024RBB9_HUMAN LEM domain containing 3, isoform CRA_a OS=Homo sapiens GN=LEMD3 PE=4 SV=1;sp|Q9Y2U8|MAN1_HUMAN Inner nuclear membrane protein Man1 OS=Homo sapiens GN=LEMD3 PE=1 SV=2;tr|B4E2K7|B4E2K7_HUMAN cDNA FLJ56676, highly similar to Inn	0	0	3	2	298410	57665	314600	223558	143896	93191	0	28426	40539	47761.7	5.51454	2.46324	223559	NaN	enriched	+	NaN	LEMD3
A0A024RBE7;P42167;G5E972;P42166;H0YJH7;Q9P1N8	A0A024RBE7;P42167;G5E972;P42166	46;46;40;23;21;10	46;46;40;23;21;10	9;9;3;0;3;0	Lamina-associated polypeptide 2, isoforms beta/gamma;Thymopoietin;Thymopentin;Lamina-associated polypeptide 2, isoform alpha;Thymopoietin;Thymopentin	TMPO	tr|A0A024RBE7|A0A024RBE7_HUMAN Thymopoietin, isoform CRA_c OS=Homo sapiens GN=TMPO PE=4 SV=1;sp|P42167|LAP2B_HUMAN Lamina-associated polypeptide 2, isoforms beta/gamma OS=Homo sapiens GN=TMPO PE=1 SV=2;tr|G5E972|G5E972_HUMAN Lamina-associated polypeptide 2	1	0	3	3	66093000	61203000	49146000	58814000	8.72242e+06	12468000	9480000	11716000	1.12213e+07	1.55421e+06	5.24127	2.38992	795.653	NaN	enriched	NaN	NaN	TMPO
P50402;Q5HY57;F8WEQ1	P50402;Q5HY57	15;8;1	15;8;1	15;8;1	Emerin	EMD	sp|P50402|EMD_HUMAN Emerin OS=Homo sapiens GN=EMD PE=1 SV=1;tr|Q5HY57|Q5HY57_HUMAN Emerin OS=Homo sapiens GN=EMD PE=1 SV=1	1	0	3	3	60741000	58343000	48919000	56001000	6.24929e+06	8750200	11351000	13522000	1.12077e+07	2.38912e+06	4.99664	2.32096	146.16	NaN	enriched	+ (nucleus)	Nuclear membrane,Endoplasmic reticulum	EMD
A0A024R3R5;Q14739;C9JXK0;B4E0Z3;C9JES9	A0A024R3R5;Q14739;C9JXK0	9;9;8;3;1	9;9;8;3;1	9;9;8;3;1	Lamin-B receptor	LBR	tr|A0A024R3R5|A0A024R3R5_HUMAN Lamin B receptor, isoform CRA_a OS=Homo sapiens GN=LBR PE=4 SV=1;sp|Q14739|LBR_HUMAN Lamin-B receptor OS=Homo sapiens GN=LBR PE=1 SV=2;tr|C9JXK0|C9JXK0_HUMAN Lamin-B receptor (Fragment) OS=Homo sapiens GN=LBR PE=1 SV=1	1	2	3	3	1590700	2495600	2048400	2044900	452460	214160	620630	468670	434487	205380	4.70647	2.23464	31.313	NaN	enriched	+	NaN	LBR
A0A024R9D2;Q86UE4;E5RJU9;H0YB56;H0YBJ8;H0YBE0	A0A024R9D2;Q86UE4;E5RJU9	58;58;55;20;9;3	58;58;55;20;9;3	58;58;55;20;9;3	Protein LYRIC	MTDH	tr|A0A024R9D2|A0A024R9D2_HUMAN Metadherin, isoform CRA_a OS=Homo sapiens GN=MTDH PE=4 SV=1;sp|Q86UE4|LYRIC_HUMAN Protein LYRIC OS=Homo sapiens GN=MTDH PE=1 SV=2;tr|E5RJU9|E5RJU9_HUMAN Protein LYRIC OS=Homo sapiens GN=MTDH PE=1 SV=1	3	3	3	3	93921000	86452000	70320000	8.35643e+07	1.20626e+07	18388000	20793000	23997000	2.10593e+07	2.81397e+06	3.96804	1.98843	143.483	NaN	enriched	NaN	Endoplasmic reticulum	MTDH
A0A0A0MRX2;Q96HY6	A0A0A0MRX2;Q96HY6	2;2	2;2	2;2	DDRGK domain-containing protein 1	DDRGK1	tr|A0A0A0MRX2|A0A0A0MRX2_HUMAN DDRGK domain-containing protein 1 OS=Homo sapiens GN=DDRGK1 PE=1 SV=1;sp|Q96HY6|DDRGK_HUMAN DDRGK domain-containing protein 1 OS=Homo sapiens GN=DDRGK1 PE=1 SV=2	0	0	3	3	1882400	1493600	1339200	1.57173e+06	279902	357010	290530	549620	399053	134565	3.93865	1.9777	1.57173e+06	NaN	enriched	ER-localized	Nucleoli,Endoplasmic reticulum	DDRGK1
A0A024R663;Q86UP2;Q6PDF7;G3V475;G3V4L8;H0YJV5;Q6NZ46;Q3SWV9;G3V4Y7	A0A024R663;Q86UP2	22;22;2;1;1;1;1;1;1	22;22;2;1;1;1;1;1;1	22;22;2;1;1;1;1;1;1	Kinectin	KTN1	tr|A0A024R663|A0A024R663_HUMAN Kinectin 1 (Kinesin receptor), isoform CRA_a OS=Homo sapiens GN=KTN1 PE=4 SV=1;sp|Q86UP2|KTN1_HUMAN Kinectin OS=Homo sapiens GN=KTN1 PE=1 SV=1	3	2	3	3	8874300	8006600	6612400	7831100	1.14112e+06	2447500	2260500	2215600	2.30787e+06	122992	3.39322	1.76265	38.4714	NaN	enriched	probably (mRNA receptor)+ (ER)	Endoplasmic reticulum	KTN1
Q9P0L0;J3QKM9;A8KA83	Q9P0L0;J3QKM9;A8KA83	2;1;1	2;1;1	2;1;1	Vesicle-associated membrane protein-associated protein A	VAPA	sp|Q9P0L0|VAPA_HUMAN Vesicle-associated membrane protein-associated protein A OS=Homo sapiens GN=VAPA PE=1 SV=3;tr|J3QKM9|J3QKM9_HUMAN Vesicle-associated membrane protein-associated protein A OS=Homo sapiens GN=VAPA PE=1 SV=1;tr|A8KA83|A8KA83_HUMAN cDNA FL	2	0	3	3	1098900	1131500	698530	976310	241116	265450	327100	303350	298633	31094.5	3.26925	1.70896	19.6072	NaN	enriched	probably+ (ER)	Endoplasmic reticulum	VAPA
Q86VR1;Q7Z682;Q4KMX3;Q9HDC5	Q86VR1;Q7Z682;Q4KMX3;Q9HDC5	5;5;5;5	5;5;5;5	5;5;5;5	Junctophilin-1	JPH1;DKFZp779I2251	tr|Q86VR1|Q86VR1_HUMAN JPH1 protein (Fragment) OS=Homo sapiens GN=JPH1 PE=2 SV=1;tr|Q7Z682|Q7Z682_HUMAN Putative uncharacterized protein DKFZp779I2251 (Fragment) OS=Homo sapiens GN=DKFZp779I2251 PE=2 SV=1;tr|Q4KMX3|Q4KMX3_HUMAN JPH1 protein (Fragment) OS=H	0	0	3	3	587580	881810	977210	815533	203094	221030	339460	201130	253873	74785.1	3.21235	1.68363	815534	NaN	enriched	+ (ER)	NaN	JPH1;DKFZp779I2251
A0A075B7F8;A8CG34;Q96HA1;A0A087WY75;C9JFL1;B4DET5	A0A075B7F8;A8CG34;Q96HA1;A0A087WY75	3;3;3;2;1;1	3;3;3;2;1;1	3;3;3;2;1;1	Nuclear envelope pore membrane protein POM 121C;Nuclear envelope pore membrane protein POM 121	POM121C;POM121	tr|A0A075B7F8|A0A075B7F8_HUMAN Nuclear envelope pore membrane protein POM 121C OS=Homo sapiens GN=POM121C PE=1 SV=2;sp|A8CG34|P121C_HUMAN Nuclear envelope pore membrane protein POM 121C OS=Homo sapiens GN=POM121C PE=1 SV=2;sp|Q96HA1|P121A_HUMAN Nuclear env	0	0	3	2	91835	33937	193160	106311	80592.5	0	58595	41301	33298.7	30106	3.19257	1.67472	106312	NaN	enriched	+ (ER/nucleus)	NaN	POM121C;POM121
H0YCV3;Q8TEY7	H0YCV3;Q8TEY7	1;1	1;1	1;1	Ubiquitin carboxyl-terminal hydrolase 33	USP33	tr|H0YCV3|H0YCV3_HUMAN Ubiquitin carboxyl-terminal hydrolase 33 (Fragment) OS=Homo sapiens GN=USP33 PE=1 SV=1;sp|Q8TEY7|UBP33_HUMAN Ubiquitin carboxyl-terminal hydrolase 33 OS=Homo sapiens GN=USP33 PE=1 SV=2	0	0	3	2	265040	328490	364090	319207	50173.3	162410	167560	0	109990	95288.9	2.90213	1.53711	319208	NaN	enriched	NaN	NaN	USP33
Q53XM7;O95292;E5RK64;Q6ZSP7;B3KVU7	Q53XM7;O95292;E5RK64;Q6ZSP7;B3KVU7	2;2;1;1;1	2;2;1;1;1	2;2;1;1;1	Vesicle-associated membrane protein-associated protein B/C	VAPB	tr|Q53XM7|Q53XM7_HUMAN VAMP (Vesicle-associated membrane protein)-associated protein B and C OS=Homo sapiens GN=VAPB PE=1 SV=1;sp|O95292|VAPB_HUMAN Vesicle-associated membrane protein-associated protein B/C OS=Homo sapiens GN=VAPB PE=1 SV=3;tr|E5RK64|E5RK6	0	0	3	3	693820	545730	550040	596530	84283.2	285460	168660	215190	223103	58800.7	2.67378	1.41888	596531	NaN	enriched	probably+ (ER)	Endoplasmic reticulum	VAPB
A0A0A0MSK5;Q5JTV8;H0YD16;H0YDU3;H0Y4R4	A0A0A0MSK5;Q5JTV8;H0YD16	7;7;6;2;1	7;7;6;2;1	2;2;2;1;0	Torsin-1A-interacting protein 1	TOR1AIP1	tr|A0A0A0MSK5|A0A0A0MSK5_HUMAN Torsin-1A-interacting protein 1 OS=Homo sapiens GN=TOR1AIP1 PE=1 SV=1;sp|Q5JTV8|TOIP1_HUMAN Torsin-1A-interacting protein 1 OS=Homo sapiens GN=TOR1AIP1 PE=1 SV=2;tr|H0YD16|H0YD16_HUMAN Torsin-1A-interacting protein 1 (Fragmen	0	0	3	3	2282200	3316300	2595300	2.73127e+06	530289	823490	1228000	1160300	1.0706e+06	216661	2.55116	1.35115	2.73127e+06	NaN	enriched	+ (nucleus)	NaN	TOR1AIP1
A8K9U6;Q7Z2W4;Q05DV5;C9J6P4	A8K9U6;Q7Z2W4;Q05DV5;C9J6P4	5;5;4;4	5;5;4;4	5;5;4;4	Zinc finger CCCH-type antiviral protein 1	ZC3HAV1	tr|A8K9U6|A8K9U6_HUMAN cDNA FLJ76121, highly similar to Homo sapiens zinc finger CCCH-type, antiviral 1 (ZC3HAV1), transcript variant 1, mRNA OS=Homo sapiens PE=2 SV=1;sp|Q7Z2W4|ZCCHV_HUMAN Zinc finger CCCH-type antiviral protein 1 OS=Homo sapiens GN=ZC3HA	3	3	3	3	441090	457220	318660	405657	75771.8	53049	232100	227970	171040	102204	2.3717	1.24592	11.108	NaN	enriched	unknown	NaN	ZC3HAV1
A7BI36;A0A0A0MRV0;Q9P2E9;Q32NB1;A2A2S5;Q05DK7;A1A5C4;A0A087WVV2;V9GY78;F8W7S5;A1A5C5	A7BI36;A0A0A0MRV0;Q9P2E9;Q32NB1;A2A2S5;Q05DK7	30;27;27;20;18;18;7;7;4;1;1	30;27;27;20;18;18;7;7;4;1;1	30;27;27;20;18;18;7;7;4;1;1	Ribosome-binding protein 1	RRBP1	tr|A7BI36|A7BI36_HUMAN p180/ribosome receptor OS=Homo sapiens GN=RRBP1 PE=2 SV=2;tr|A0A0A0MRV0|A0A0A0MRV0_HUMAN Ribosome-binding protein 1 OS=Homo sapiens GN=RRBP1 PE=1 SV=1;sp|Q9P2E9|RRBP1_HUMAN Ribosome-binding protein 1 OS=Homo sapiens GN=RRBP1 PE=1 SV=	3	1	3	3	1385700	1471700	1320900	1.39277e+06	75648	474890	1499700	966310	980300	512548	1.42076	0.506658	32.2699	NaN	enriched	NaN	Endoplasmic reticulum	RRBP1
O15173;D3DNX8;U3KQM0	O15173	4;1;1	4;1;1	4;1;1	Membrane-associated progesterone receptor component 2	PGRMC2	sp|O15173|PGRC2_HUMAN Membrane-associated progesterone receptor component 2 OS=Homo sapiens GN=PGRMC2 PE=1 SV=1	0	0	3	3	2362300	2452600	795660	1.87019e+06	931662	1132700	425180	3847100	1801660	1.80638e+06	1.03804	0.0538555	1.87019e+06	NaN	enriched	+ (ER)	NaN	PGRMC2
