# Supplementary material for: Protease‐resistant streptavidin for interaction proteomics
Source: Mol Syst Biol. 2020 May 13;16(5):e9370. doi: 10.15252/msb.20199370 (PMC7218406; doi:10.15252/msb.20199370)
Supplement: Supplementary file 4 — Dataset EV3 [file MSB-16-e9370-s004.xlsx]

## Sheet: Dataset EV3_integrated me
Dataset EV3: Integrated membrane proteins
Protein.IDs	Majority.protein.IDs	Peptide.counts..all.	Peptide.counts..razor.unique.	Peptide.counts..unique.	Protein.names	Gene.names	Fasta.headers	Number.of.proteins	Peptides	Razor...unique.peptides	Unique.peptides	Peptides.prS_10percent	Peptides.prS_90percent	Peptides.wtS_10percent	Razor...unique.peptides.prS_10percent	Razor...unique.peptides.prS_90percent	Razor...unique.peptides.wtS_10percent	Unique.peptides.prS_10percent	Unique.peptides.prS_90percent	Unique.peptides.wtS_10percent	Sequence.coverage....	Unique...razor.sequence.coverage....	Unique.sequence.coverage....	Mol..weight..kDa.	Sequence.length	Sequence.lengths	Q.value	Score	Sequence.coverage.prS_10percent....	Sequence.coverage.prS_90percent....	Sequence.coverage.wtS_10percent....	Intensity	Intensity.prS_10percent	Intensity.prS_90percent	Intensity.wtS_10percent	iBAQ	iBAQ.prS_10percent	iBAQ.prS_90percent	iBAQ.wtS_10percent	MS.MS.count	Only.identified.by.site	Reverse	Potential.contaminant	id	Peptide.IDs	Peptide.is.razor	Mod..peptide.IDs	Evidence.IDs	MS.MS.IDs
A4D2P6	A4D2P6	1	1	1	Delphilin	GRID2IP	sp|A4D2P6|GRD2I_HUMAN Delphilin OS=Homo sapiens GN=GRID2IP PE=3 SV=2	1	1	1	1	0	0	1	0	0	1	0	0	1	0.9	0.9	0.9	132.27	1211	1211	0.00927	6.053	0	0	0.9	0	0	0	0	0	0	0	0	1				1	869	TRUE	888	1638	1837
A5HBG1	A5HBG1	1	1	1			sp|A5HBG1|LT_POVWU Large T antigen OS=WU polyomavirus PE=3 SV=2	1	1	1	1	1	0	0	1	0	0	1	0	0	2.6	2.6	2.6	74.481	648	648	0.0024661	6.3945	2.6	0	0	23620000	23620000	0	0	656110	656110	0	0	1				2	4120	TRUE	4234	8189	9433
A6NHR9-2;A6NHR9	A6NHR9-2;A6NHR9	1;1	1;1	1;1	Structural maintenance of chromosomes flexible hinge domain-containing protein 1	SMCHD1	sp|A6NHR9-2|SMHD1_HUMAN Isoform 2 of Structural maintenance of chromosomes flexible hinge domain-containing protein 1 OS=Homo sapiens GN=SMCHD1;sp|A6NHR9|SMHD1_HUMAN Structural maintenance of chromosomes flexible hinge domain-containing protein 1 OS=Homo s	2	1	1	1	0	1	0	0	1	0	0	1	0	1.3	1.3	1.3	215.74	1917	1917;2005	0	8.1679	0	1.3	0	955960	0	955960	0	9104.4	0	9104.4	0	1				3	3	TRUE	3	5	5
A8MVW0	A8MVW0	11	10	10	Protein FAM171A2	FAM171A2	sp|A8MVW0|F1712_HUMAN Protein FAM171A2 OS=Homo sapiens GN=FAM171A2 PE=1 SV=1	1	11	10	10	3	9	5	2	8	4	2	8	4	16.9	15.9	15.9	87.434	826	826	0	125.45	5.9	15.3	9.9	92865000	1352800	81648000	9864700	2653300	38652	2332800	281850	20				5	298;429;1166;2365;2472;3044;3415;3416;3805;3806;3978	True;False;True;True;True;True;True;True;True;True;True	306;439;1191;2414;2523;3124;3512;3513;3918;3919;4093	553;787;788;789;2226;4585;4814;4815;5911;6664;6665;6666;6667;7557;7558;7559;7560;7935;7936	606;865;866;867;2485;5187;5445;5446;5447;5448;5449;6746;7624;7625;7626;7627;8686;8687;8688;8689;8690;9139;9140
A8MWY0-2;A8MWY0-3;A8MWY0	A8MWY0-2;A8MWY0-3;A8MWY0	5;5;5	5;5;5	5;5;5	UPF0577 protein KIAA1324-like	KIAA1324L	sp|A8MWY0-2|K132L_HUMAN Isoform 2 of UPF0577 protein KIAA1324-like OS=Homo sapiens GN=KIAA1324L;sp|A8MWY0-3|K132L_HUMAN Isoform 3 of UPF0577 protein KIAA1324-like OS=Homo sapiens GN=KIAA1324L;sp|A8MWY0|K132L_HUMAN UPF0577 protein KIAA1324-like OS=Homo sapi	3	5	5	5	0	5	0	0	5	0	0	5	0	9.5	9.5	9.5	87.062	789	789;862;1029	0	29.45	0	9.5	0	14756000	0	14756000	0	359890	0	359890	0	4				6	51;870;923;1469;1929	True;True;True;True;True	51;889;943;1501;1970	82;1639;1738;2815;3804	90;1838;1943;3148;4305
B2RUZ4	B2RUZ4	1	1	1	Small integral membrane protein 1	SMIM1	sp|B2RUZ4|SMIM1_HUMAN Small integral membrane protein 1 OS=Homo sapiens GN=SMIM1 PE=1 SV=1	1	1	1	1	0	1	0	0	1	0	0	1	0	15.4	15.4	15.4	8.749	78	78	0.0012821	6.6277	0	15.4	0	4441300	0	4441300	0	1480400	0	1480400	0	1				7	2837	TRUE	2902	5492	6209
CON__Streptavidin	CON__Streptavidin	8	8	8				1	8	8	8	1	2	8	1	2	8	1	2	8	49.4	49.4	49.4	16.622	160	160	0	323.31	11.9	23.1	49.4	109430000000	9426700	273770000	109140000000	18238000000	1571100	45629000	18190000000	279				49	2060;2061;2879;2984;3821;4638;4639;4761	True;True;True;True;True;True;True;True	2105;2106;2954;3063;3934;4764;4765;4889	4032;4033;4034;4035;4036;4037;4038;4039;5589;5590;5591;5592;5593;5594;5595;5596;5597;5598;5599;5600;5601;5602;5603;5604;5605;5606;5607;5608;5609;5610;5611;5612;5613;5614;5615;5616;5617;5618;5619;5620;5621;5622;5623;5624;5625;5626;5627;5628;5629;5630;5631;5632;5802;5803;5804;5805;5806;5807;7591;7592;7593;7594;7595;7596;7597;7598;7599;7600;7601;7602;7603;7604;7605;7606;7607;7608;7609;7610;7611;7612…	4549;4550;4551;4552;4553;4554;4555;4556;4557;4558;4559;4560;4561;4562;6328;6329;6330;6331;6332;6333;6334;6335;6336;6337;6338;6339;6340;6341;6342;6343;6344;6345;6346;6347;6348;6349;6350;6351;6352;6353;6354;6355;6356;6357;6358;6359;6360;6361;6362;6363;6364;6365;6366;6367;6368;6369;6370;6371;6372;6373;6374;6375;6376;6377;6378;6379;6380;6381;6382;6383;6384;6385;6386;6387;6388;6389;6390;6391;6392;6393…
O00186	O00186	2	2	2	Syntaxin-binding protein 3	STXBP3	sp|O00186|STXB3_HUMAN Syntaxin-binding protein 3 OS=Homo sapiens GN=STXBP3 PE=1 SV=2	1	2	2	2	1	1	0	1	1	0	1	1	0	4.7	4.7	4.7	67.764	592	592	0	13.447	2.5	2.2	0	2075300	229060	1846300	0	69178	7635.3	61542	0	2				50	894;3947	True;True	913;4062	1680;7882	1882;9079
O00220	O00220	3	3	3	Tumor necrosis factor receptor superfamily member 10A	TNFRSF10A	sp|O00220|TR10A_HUMAN Tumor necrosis factor receptor superfamily member 10A OS=Homo sapiens GN=TNFRSF10A PE=1 SV=3	1	3	3	3	0	0	3	0	0	3	0	0	3	8.5	8.5	8.5	50.089	468	468	0	20.32	0	0	8.5	5791200	0	0	5791200	304800	0	0	304800	3				51	1262;2884;3032	True;True;True	1291;2959;3112	2438;5640;5890	2742;6444;6722
O00299	O00299	13	13	13	Chloride intracellular channel protein 1	CLIC1	sp|O00299|CLIC1_HUMAN Chloride intracellular channel protein 1 OS=Homo sapiens GN=CLIC1 PE=1 SV=4	1	13	13	13	6	12	11	6	12	11	6	12	11	62.2	62.2	62.2	26.922	241	241	0	109.25	33.6	57.3	56.8	282980000	15379000	177470000	90136000	18866000	1025300	11831000	6009100	32				52	112;952;1477;1759;2203;2356;2488;2489;3024;4400;4401;4703;4734	True;True;True;True;True;True;True;True;True;True;True;True;True	114;972;1509;1797;2251;2405;2539;2540;3103;4519;4520;4830;4862	208;209;210;1800;1801;1802;2829;2830;3451;3452;3453;4285;4286;4573;4574;4575;4837;4838;4839;4840;5876;8734;8735;8736;8737;9292;9293;9294;9339;9340	223;224;225;2016;2017;2018;2019;3162;3163;3900;3901;3902;4839;4840;4841;5174;5175;5176;5471;5472;5473;5474;6707;10050;10051;10052;10053;10054;10690;10691;10692;10745;10746
O00468-2;O00468-6;O00468-3;O00468-5;O00468-4;O00468-7;O00468	O00468-2;O00468-6;O00468-3;O00468-5;O00468-4;O00468-7;O00468	1;1;1;1;1;1;1	1;1;1;1;1;1;1	1;1;1;1;1;1;1	Agrin;Agrin N-terminal 110 kDa subunit;Agrin C-terminal 110 kDa subunit;Agrin C-terminal 90 kDa fragment;Agrin C-terminal 22 kDa fragment	AGRN	sp|O00468-2|AGRIN_HUMAN Isoform 2 of Agrin OS=Homo sapiens GN=AGRN;sp|O00468-6|AGRIN_HUMAN Isoform 6 of Agrin OS=Homo sapiens GN=AGRN;sp|O00468-3|AGRIN_HUMAN Isoform 3 of Agrin OS=Homo sapiens GN=AGRN;sp|O00468-5|AGRIN_HUMAN Isoform 5 of Agrin OS=Homo sapi	7	1	1	1	1	1	1	1	1	1	1	1	1	0.6	0.6	0.6	205.43	1963	1963;2045;2049;2057;2059;2063;2067	0	7.345	0.6	0.6	0.6	247060000	7744300	206450000	32867000	2976600	93304	2487300	395980	10				53	2416	TRUE	2467	4683;4684;4685;4686;4687;4688;4689;4690	5293;5294;5295;5296;5297;5298;5299;5300;5301;5302
O00567	O00567	2	2	2	Nucleolar protein 56	NOP56	sp|O00567|NOP56_HUMAN Nucleolar protein 56 OS=Homo sapiens GN=NOP56 PE=1 SV=4	1	2	2	2	1	2	1	1	2	1	1	2	1	5.4	5.4	5.4	66.049	594	594	0	15.367	2.5	5.4	2.5	959680	338850	0	620840	30958	10931	0	20027	4				54	900;1353	True;True	920;1384	1694;1695;1696;2613	1896;1897;1898;2927
O00571-2;O15523-2;O15523;O00571	O00571-2;O15523-2;O15523;O00571	3;3;3;3	3;3;3;3	3;3;3;3	ATP-dependent RNA helicase DDX3X;ATP-dependent RNA helicase DDX3Y	DDX3X;DDX3Y	sp|O00571-2|DDX3X_HUMAN Isoform 2 of ATP-dependent RNA helicase DDX3X OS=Homo sapiens GN=DDX3X;sp|O15523-2|DDX3Y_HUMAN Isoform 2 of ATP-dependent RNA helicase DDX3Y OS=Homo sapiens GN=DDX3Y;sp|O15523|DDX3Y_HUMAN ATP-dependent RNA helicase DDX3Y OS=Homo sap	4	3	3	3	1	1	2	1	1	2	1	1	2	6.2	6.2	6.2	71.354	646	646;657;660;662	0	17.709	1.5	1.5	4.6	3548900	418680	2841800	288390	93392	11018	74785	7589.3	4				55	602;762;1900	True;True;True	614;778;1941	1109;1424;1425;3740	1225;1593;1594;4228
O00743-2;O00743;O00743-3	O00743-2;O00743;O00743-3	1;1;1	1;1;1	1;1;1	Serine/threonine-protein phosphatase 6 catalytic subunit;Serine/threonine-protein phosphatase 6 catalytic subunit, N-terminally processed	PPP6C	sp|O00743-2|PPP6_HUMAN Isoform 2 of Serine/threonine-protein phosphatase 6 catalytic subunit OS=Homo sapiens GN=PPP6C;sp|O00743|PPP6_HUMAN Serine/threonine-protein phosphatase 6 catalytic subunit OS=Homo sapiens GN=PPP6C PE=1 SV=1;sp|O00743-3|PPP6_HUMAN Is	3	1	1	1	0	1	0	0	1	0	0	1	0	7.8	7.8	7.8	32.532	283	283;305;342	0.001297	6.6822	0	7.8	0	1370700	0	1370700	0	91377	0	91377	0	1				56	1395	TRUE	1427	2700	3019
O14578-4;O14578;O14578-2;O14578-3	O14578-4;O14578	3;2;1;1	3;2;1;1	3;2;1;1	Citron Rho-interacting kinase	CIT	sp|O14578-4|CTRO_HUMAN Isoform 4 of Citron Rho-interacting kinase OS=Homo sapiens GN=CIT;sp|O14578|CTRO_HUMAN Citron Rho-interacting kinase OS=Homo sapiens GN=CIT PE=1 SV=2	4	3	3	3	0	3	0	0	3	0	0	3	0	2	2	2	236.6	2069	2069;2027;482;1544	0	24.459	0	2	0	4497100	0	4497100	0	35691	0	35691	0	3				57	3512;3641;3733	True;True;True	3616;3747;3842	6925;7188;7379	7960;8263;8476
O14638	O14638	14	14	14	Ectonucleotide pyrophosphatase/phosphodiesterase family member 3;Alkaline phosphodiesterase I;Nucleotide pyrophosphatase	ENPP3	sp|O14638|ENPP3_HUMAN Ectonucleotide pyrophosphatase/phosphodiesterase family member 3 OS=Homo sapiens GN=ENPP3 PE=1 SV=2	1	14	14	14	5	7	12	5	7	12	5	7	12	21.5	21.5	21.5	100.12	875	875	0	116.89	8	11.2	19.9	180590000	10802000	114320000	55472000	4404700	263470	2788200	1353000	31				58	132;764;1058;1838;2054;2408;2783;2784;3670;3950;4342;4444;4467;4477	True;True;True;True;True;True;True;True;True;True;True;True;True;True	134;780;1081;1877;2098;2459;2842;2843;2844;3776;4065;4460;4563;4588;4598	241;1431;1432;1433;1434;2026;2027;2028;3627;4020;4664;4665;4666;5397;5398;5399;5400;5401;5402;7239;7240;7241;7888;8617;8828;8829;8868;8883	258;1602;1603;1604;1605;2264;2265;2266;4104;4536;5272;5273;5274;6104;6105;6106;6107;6108;6109;6110;8320;8321;8322;8323;9085;9086;9922;10172;10173;10216;10232
O14672-2;O14672	O14672-2;O14672	12;12	12;12	12;12	Disintegrin and metalloproteinase domain-containing protein 10	ADAM10	sp|O14672-2|ADA10_HUMAN Isoform 2 of Disintegrin and metalloproteinase domain-containing protein 10 OS=Homo sapiens GN=ADAM10;sp|O14672|ADA10_HUMAN Disintegrin and metalloproteinase domain-containing protein 10 OS=Homo sapiens GN=ADAM10 PE=1 SV=1	2	12	12	12	5	8	5	5	8	5	5	8	5	31.1	31.1	31.1	49.047	447	447;748	0	93.248	11.6	24.6	12.8	75431000	3269200	59605000	12557000	3279600	142140	2591500	545950	25				59	588;589;1065;1193;2264;2765;3109;3346;3362;4029;4495;4661	True;True;True;True;True;True;True;True;True;True;True;True	600;601;1088;1219;2312;2313;2819;2820;3192;3439;3456;4144;4616;4787	1083;1084;2041;2042;2284;2285;2286;4390;4391;4392;5358;5359;5360;6032;6487;6534;6535;8036;8924;8925;9210;9211;9212;9213	1194;1195;2279;2280;2551;2552;2553;4960;4961;4962;6052;6053;6054;6055;6876;7406;7472;7473;9255;10275;10276;10603;10604;10605;10606
O14763-2;O14763	O14763-2;O14763	2;2	2;2	2;2	Tumor necrosis factor receptor superfamily member 10B	TNFRSF10B	sp|O14763-2|TR10B_HUMAN Isoform Short of Tumor necrosis factor receptor superfamily member 10B OS=Homo sapiens GN=TNFRSF10B;sp|O14763|TR10B_HUMAN Tumor necrosis factor receptor superfamily member 10B OS=Homo sapiens GN=TNFRSF10B PE=1 SV=2	2	2	2	2	0	1	1	0	1	1	0	1	1	9.2	9.2	9.2	45.083	411	411;440	0	12.263	0	5.1	4.1	2762300	0	2422900	339390	153460	0	134600	18855	3				60	563;3036	True;True	575;3116	1035;5896	1140;6728;6729
O14828-2;O14828	O14828-2;O14828	1;1	1;1	1;1	Secretory carrier-associated membrane protein 3	SCAMP3	sp|O14828-2|SCAM3_HUMAN Isoform 2 of Secretory carrier-associated membrane protein 3 OS=Homo sapiens GN=SCAMP3;sp|O14828|SCAM3_HUMAN Secretory carrier-associated membrane protein 3 OS=Homo sapiens GN=SCAMP3 PE=1 SV=3	2	1	1	1	0	1	0	0	1	0	0	1	0	5	5	5	35.201	321	321;347	0.0058685	6.1146	0	5	0	1273400	0	1273400	0	181920	0	181920	0	1				61	329	TRUE	338	599	659
O14863	O14863	1	1	1	Zinc transporter 4	SLC30A4	sp|O14863|ZNT4_HUMAN Zinc transporter 4 OS=Homo sapiens GN=SLC30A4 PE=1 SV=2	1	1	1	1	0	0	1	0	0	1	0	0	1	1.6	1.6	1.6	47.482	429	429	0.0012804	6.6234	0	0	1.6	784400	0	0	784400	46141	0	0	46141	1				62	181	TRUE	183	331	358
O15031	O15031	32	32	32	Plexin-B2	PLXNB2	sp|O15031|PLXB2_HUMAN Plexin-B2 OS=Homo sapiens GN=PLXNB2 PE=1 SV=3	1	32	32	32	14	22	26	14	22	26	14	22	26	24.9	24.9	24.9	205.12	1838	1838	0	323.31	12.2	18.1	20.9	1460400000	81217000	1094700000	284470000	16226000	902410	12163000	3160800	96				63	110;192;276;315;646;714;792;884;910;1091;1285;1321;1615;1702;1717;2130;2456;2617;2632;2633;2719;3099;3255;3295;3533;3534;3696;4068;4312;4430;4570;4612	True;True;True;True;True;True;True;True;True;True;True;True;True;True;True;True;True;True;True;True;True;True;True;True;True;True;True;True;True;True;True;True	112;194;195;283;284;324;660;728;809;903;930;1115;1314;1350;1650;1738;1754;2177;2507;2671;2686;2687;2773;3181;3182;3345;3387;3638;3639;3802;4182;4430;4549;4695;4738	200;201;202;203;204;352;353;354;355;356;513;514;515;516;517;518;579;1185;1186;1187;1188;1189;1324;1325;1326;1483;1484;1485;1657;1658;1659;1660;1715;1716;2088;2089;2090;2487;2544;2545;2546;3121;3288;3289;3290;3327;4164;4779;4780;5073;5074;5094;5095;5096;5097;5098;5099;5100;5101;5102;5103;5285;6014;6015;6291;6395;6960;6961;6962;6963;7294;8096;8097;8098;8556;8805;8806;9057;9120;9121	215;216;217;218;219;379;380;381;382;383;384;385;386;387;562;563;564;565;566;567;568;569;636;1307;1308;1309;1310;1311;1312;1313;1314;1315;1477;1478;1479;1659;1660;1661;1858;1859;1860;1861;1918;1919;2329;2330;2331;2795;2852;2853;2854;3489;3684;3685;3686;3731;4714;5401;5402;5746;5747;5770;5771;5772;5773;5774;5775;5776;5777;5778;5779;5780;5781;5974;6857;6858;7170;7171;7294;7998;7999;8000;8001;8002;83…
O15042-2;O15042	O15042-2;O15042	2;2	2;2	2;2	U2 snRNP-associated SURP motif-containing protein	U2SURP	sp|O15042-2|SR140_HUMAN Isoform 2 of U2 snRNP-associated SURP motif-containing protein OS=Homo sapiens GN=U2SURP;sp|O15042|SR140_HUMAN U2 snRNP-associated SURP motif-containing protein OS=Homo sapiens GN=U2SURP PE=1 SV=2	2	2	2	2	0	2	0	0	2	0	0	2	0	4.6	4.6	4.6	118.23	1028	1028;1029	0	21.819	0	4.6	0	2164000	0	2164000	0	55487	0	55487	0	2				64	4;3755	True;True	4;3867	6;7437	6;8538
O15067	O15067	2	2	2	Phosphoribosylformylglycinamidine synthase	PFAS	sp|O15067|PUR4_HUMAN Phosphoribosylformylglycinamidine synthase OS=Homo sapiens GN=PFAS PE=1 SV=4	1	2	2	2	0	2	0	0	2	0	0	2	0	1.9	1.9	1.9	144.73	1338	1338	0	11.251	0	1.9	0	1933900	0	1933900	0	33344	0	33344	0	3				65	901;1102	True;True	921;1126	1697;2115	1899;2359;2360
O15145	O15145	2	2	2	Actin-related protein 2/3 complex subunit 3	ARPC3	sp|O15145|ARPC3_HUMAN Actin-related protein 2/3 complex subunit 3 OS=Homo sapiens GN=ARPC3 PE=1 SV=3	1	2	2	2	1	1	1	1	1	1	1	1	1	9	9	9	20.546	178	178	0	13.27	7.3	9	7.3	2791400	354820	2053100	383550	279140	35482	205310	38355	3				66	808;1206	True;True	826;1233	1518;1519;2313	1701;1702;2583
O15371-2;O15371-3;O15371	O15371-2;O15371-3;O15371	1;1;1	1;1;1	1;1;1	Eukaryotic translation initiation factor 3 subunit D	EIF3D	sp|O15371-2|EIF3D_HUMAN Isoform 2 of Eukaryotic translation initiation factor 3 subunit D OS=Homo sapiens GN=EIF3D;sp|O15371-3|EIF3D_HUMAN Isoform 3 of Eukaryotic translation initiation factor 3 subunit D OS=Homo sapiens GN=EIF3D;sp|O15371|EIF3D_HUMAN Euka	3	1	1	1	0	1	0	0	1	0	0	1	0	3.2	3.2	3.2	58.14	499	499;533;548	0.0024907	6.4197	0	3.2	0	3485000	0	3485000	0	145210	0	145210	0	1				67	3483	TRUE	3585	6824	7808
O15389	O15389	1	1	1	Sialic acid-binding Ig-like lectin 5	SIGLEC5	sp|O15389|SIGL5_HUMAN Sialic acid-binding Ig-like lectin 5 OS=Homo sapiens GN=SIGLEC5 PE=1 SV=1	1	1	1	1	0	1	0	0	1	0	0	1	0	2.5	2.5	2.5	60.714	551	551	0.0012887	6.6554	0	2.5	0	6126300	0	6126300	0	245050	0	245050	0	1				68	747	TRUE	762	1383	1547
O15431	O15431	2	2	2	High affinity copper uptake protein 1	SLC31A1	sp|O15431|COPT1_HUMAN High affinity copper uptake protein 1 OS=Homo sapiens GN=SLC31A1 PE=1 SV=1	1	2	2	2	0	2	0	0	2	0	0	2	0	6.3	6.3	6.3	21.09	190	190	0	13.064	0	6.3	0	5055200	0	5055200	0	2527600	0	2527600	0	2				69	425;2175	True;True	435;2222	781;4240	859;4793
O15439;O15439-2;O15439-4;O15439-3	O15439;O15439-2;O15439-4;O15439-3	55;53;28;28	55;53;28;28	54;52;28;28	Multidrug resistance-associated protein 4	ABCC4	sp|O15439|MRP4_HUMAN Multidrug resistance-associated protein 4 OS=Homo sapiens GN=ABCC4 PE=1 SV=3;sp|O15439-2|MRP4_HUMAN Isoform 2 of Multidrug resistance-associated protein 4 OS=Homo sapiens GN=ABCC4;sp|O15439-4|MRP4_HUMAN Isoform 4 of Multidrug resistanc	4	55	55	54	21	45	30	21	45	30	20	44	29	36.6	36.6	36.1	149.52	1325	1325;1278;784;859	0	323.31	15.9	33.5	24.5	1063600000	55115000	808580000	199930000	14981000	776270	11388000	2815900	126				70	44;100;125;426;615;616;702;703;725;903;1203;1204;1243;1244;1847;1922;2041;2042;2081;2183;2185;2266;2267;2269;2273;2412;2520;2605;2769;2817;2845;2860;2865;2938;2939;2997;3015;3180;3203;3305;3313;3360;3529;3558;3559;3724;3725;3776;3903;3917;3918;3968;4079;4350;4351	True;True;True;True;True;True;True;True;True;True;True;True;True;True;True;True;True;True;True;True;True;True;True;True;True;True;True;True;True;True;True;True;True;True;True;True;True;True;True;True;True;True;True;True;True;True;True;True;True;True;True;True;True;True;True	44;102;127;436;628;629;716;717;740;923;1229;1230;1272;1273;1886;1963;2085;2086;2126;2230;2233;2315;2316;2318;2322;2463;2571;2659;2824;2825;2879;2880;2911;2931;2937;3014;3015;3076;3094;3267;3291;3397;3405;3454;3634;3663;3664;3833;3834;3889;4016;4030;4031;4083;4193;4468;4469	71;176;231;782;1129;1130;1131;1290;1291;1292;1293;1294;1295;1296;1297;1298;1299;1348;1702;1703;2303;2304;2305;2306;2307;2406;2407;3643;3644;3792;4005;4006;4079;4080;4081;4249;4252;4394;4395;4398;4399;4406;4407;4408;4409;4672;4673;4892;5047;5365;5366;5367;5454;5455;5456;5457;5507;5548;5549;5550;5558;5559;5560;5724;5725;5726;5727;5728;5830;5831;5832;5860;6165;6166;6167;6202;6203;6419;6436;6437;6438…	79;188;247;860;1246;1247;1248;1431;1432;1433;1434;1435;1436;1437;1438;1439;1440;1441;1442;1443;1444;1445;1504;1904;1905;1906;2571;2572;2573;2574;2575;2706;2707;4120;4121;4293;4521;4522;4619;4620;4621;4802;4805;4964;4965;4968;4969;4977;4978;4979;4980;5280;5281;5529;5716;5717;6061;6062;6063;6064;6166;6167;6168;6169;6170;6228;6279;6280;6281;6289;6290;6291;6539;6540;6541;6542;6543;6544;6545;6654;6655…
O15440-5;O15440;O15440-4;O15440-3;O15440-2	O15440-5;O15440;O15440-4;O15440-3;O15440-2	6;6;3;3;3	6;6;3;3;3	6;6;3;3;3	Multidrug resistance-associated protein 5	ABCC5	sp|O15440-5|MRP5_HUMAN Isoform 5 of Multidrug resistance-associated protein 5 OS=Homo sapiens GN=ABCC5;sp|O15440|MRP5_HUMAN Multidrug resistance-associated protein 5 OS=Homo sapiens GN=ABCC5 PE=1 SV=2;sp|O15440-4|MRP5_HUMAN Isoform 4 of Multidrug resistanc	5	6	6	6	3	6	2	3	6	2	3	6	2	6	6	6	155.73	1394	1394;1437;208;212;225	0	50.983	2.4	6	2.2	86100000	6086100	74006000	6008000	1366700	96604	1174700	95366	12				71	117;404;1522;2025;3942;4123	True;True;True;True;True;True	119;414;1554;2069;4056;4237	220;743;744;745;746;2936;2937;3980;3981;7873;7874;7875;8195	236;817;818;819;820;3292;3293;4496;4497;9069;9070;9071;9439
O15554	O15554	2	2	2	Intermediate conductance calcium-activated potassium channel protein 4	KCNN4	sp|O15554|KCNN4_HUMAN Intermediate conductance calcium-activated potassium channel protein 4 OS=Homo sapiens GN=KCNN4 PE=1 SV=1	1	2	2	2	0	1	1	0	1	1	0	1	1	7.5	7.5	7.5	47.695	427	427	0	13.1	0	2.1	5.4	1126600	0	477180	649460	66273	0	28069	38204	2				72	2531;3149	True;True	2582;3233	4920;6105	5574;6963
O43157-2;O43157	O43157-2;O43157	2;2	2;2	2;2	Plexin-B1	PLXNB1	sp|O43157-2|PLXB1_HUMAN Isoform 2 of Plexin-B1 OS=Homo sapiens GN=PLXNB1;sp|O43157|PLXB1_HUMAN Plexin-B1 OS=Homo sapiens GN=PLXNB1 PE=1 SV=3	2	2	2	2	1	2	1	1	2	1	1	2	1	2.1	2.1	2.1	214.41	1952	1952;2135	0	12.739	0.6	2.1	0.6	9628000	392300	7900600	1335100	130110	5301.3	106760	18042	4				73	1653;4282	True;True	1689;4400	3191;3192;3193;8495	3571;3572;3573;9781
O43175	O43175	7	7	7	D-3-phosphoglycerate dehydrogenase	PHGDH	sp|O43175|SERA_HUMAN D-3-phosphoglycerate dehydrogenase OS=Homo sapiens GN=PHGDH PE=1 SV=4	1	7	7	7	1	7	3	1	7	3	1	7	3	18.6	18.6	18.6	56.65	533	533	0	48.137	2.8	18.6	6.9	32974000	840110	26157000	5977000	1373900	35005	1089900	249040	13				74	133;184;254;266;1490;1723;4513	True;True;True;True;True;True;True	135;186;258;270;1522;1760;4635	242;334;335;336;476;494;2855;2856;3376;8955;8956	259;361;362;363;517;518;519;538;3194;3195;3812;10308;10309
O43306-2;O43306	O43306-2;O43306	4;4	4;4	4;4	Adenylate cyclase type 6	ADCY6	sp|O43306-2|ADCY6_HUMAN Isoform 2 of Adenylate cyclase type 6 OS=Homo sapiens GN=ADCY6;sp|O43306|ADCY6_HUMAN Adenylate cyclase type 6 OS=Homo sapiens GN=ADCY6 PE=1 SV=2	2	4	4	4	2	3	0	2	3	0	2	3	0	4.3	4.3	4.3	124.86	1115	1115;1168	0	36.273	1.9	4.3	0	6401600	774940	5626700	0	145490	17612	127880	0	5				75	732;1152;1315;1726	True;True;True;True	747;1177;1344;1763	1359;1360;2204;2531;3379	1516;1517;2462;2839;3815
O43390-4;O43390-3;O43390;O43390-2	O43390-4;O43390-3;O43390;O43390-2	3;3;3;3	3;3;3;3	3;3;3;3	Heterogeneous nuclear ribonucleoprotein R	HNRNPR	sp|O43390-4|HNRPR_HUMAN Isoform 4 of Heterogeneous nuclear ribonucleoprotein R OS=Homo sapiens GN=HNRNPR;sp|O43390-3|HNRPR_HUMAN Isoform 3 of Heterogeneous nuclear ribonucleoprotein R OS=Homo sapiens GN=HNRNPR;sp|O43390|HNRPR_HUMAN Heterogeneous nuclear ri	4	3	3	3	0	3	1	0	3	1	0	3	1	6.5	6.5	6.5	59.952	535	535;595;633;636	0	17.665	0	6.5	2.4	4932600	0	4217700	714930	182690	0	156210	26479	4				76	718;1126;2936	True;True;True	733;1151;3012	1336;1337;2155;5721	1492;1493;2402;6534
O43399-6;O43399-2;O43399-4;O43399;O43399-3;O43399-5;O43399-7	O43399-6;O43399-2;O43399-4;O43399;O43399-3;O43399-5;O43399-7	2;2;2;2;2;2;2	2;2;2;2;2;2;2	2;2;2;2;2;2;2	Tumor protein D54	TPD52L2	sp|O43399-6|TPD54_HUMAN Isoform 6 of Tumor protein D54 OS=Homo sapiens GN=TPD52L2;sp|O43399-2|TPD54_HUMAN Isoform 2 of Tumor protein D54 OS=Homo sapiens GN=TPD52L2;sp|O43399-4|TPD54_HUMAN Isoform 4 of Tumor protein D54 OS=Homo sapiens GN=TPD52L2;sp|O43399|	7	2	2	2	0	2	0	0	2	0	0	2	0	25.2	25.2	25.2	17.473	163	163;186;200;206;209;220;229	0	16.391	0	25.2	0	4225500	0	4225500	0	469500	0	469500	0	2				77	4090;4108	True;True	4204;4222	8131;8164	9374;9408
O43493-2;O43493-5;O43493-3;O43493;O43493-6;O43493-4	O43493-2;O43493-5;O43493-3;O43493;O43493-6;O43493-4	2;2;2;2;1;1	2;2;2;2;1;1	2;2;2;2;1;1	Trans-Golgi network integral membrane protein 2	TGOLN2	sp|O43493-2|TGON2_HUMAN Isoform TGN46 of Trans-Golgi network integral membrane protein 2 OS=Homo sapiens GN=TGOLN2;sp|O43493-5|TGON2_HUMAN Isoform 5 of Trans-Golgi network integral membrane protein 2 OS=Homo sapiens GN=TGOLN2;sp|O43493-3|TGON2_HUMAN Isofor	6	2	2	2	1	1	0	1	1	0	1	1	0	6.2	6.2	6.2	45.879	437	437;447;453;480;281;379	0	16.042	3.2	3	0	1762200	519680	1242500	0	76616	22595	54021	0	2				78	638;3536	True;True	652;3641	1169;6967	1288;8006
O43670-3;O43670-2;O43670;O43670-4	O43670-3;O43670-2;O43670;O43670-4	1;1;1;1	1;1;1;1	1;1;1;1	BUB3-interacting and GLEBS motif-containing protein ZNF207	ZNF207	sp|O43670-3|ZN207_HUMAN Isoform 3 of BUB3-interacting and GLEBS motif-containing protein ZNF207 OS=Homo sapiens GN=ZNF207;sp|O43670-2|ZN207_HUMAN Isoform 2 of BUB3-interacting and GLEBS motif-containing protein ZNF207 OS=Homo sapiens GN=ZNF207;sp|O43670|ZN	4	1	1	1	0	1	0	0	1	0	0	1	0	3.3	3.3	3.3	41.559	395	395;463;478;494	0.0013141	6.8161	0	3.3	0	2804300	0	2804300	0	254940	0	254940	0	1				79	2503	TRUE	2554	4861	5496
O43699-6;O43699-3;O43699	O43699-6;O43699-3;O43699	2;2;2	2;2;2	2;2;2	Sialic acid-binding Ig-like lectin 6	SIGLEC6	sp|O43699-6|SIGL6_HUMAN Isoform 6 of Sialic acid-binding Ig-like lectin 6 OS=Homo sapiens GN=SIGLEC6;sp|O43699-3|SIGL6_HUMAN Isoform 3 of Sialic acid-binding Ig-like lectin 6 OS=Homo sapiens GN=SIGLEC6;sp|O43699|SIGL6_HUMAN Sialic acid-binding Ig-like lect	3	2	2	2	0	2	1	0	2	1	0	2	1	7.5	7.5	7.5	44.348	401	401;437;453	0	26.887	0	7.5	2.5	10560000	0	7712700	2847000	754260	0	550900	203360	3				80	37;4519	True;True	37;4641	61;8964;8965;8966	69;10317;10318;10319
O43707;O43707-2;O43707-3;P12814-2;P12814;P12814-3;P12814-4;Q9H254-2;Q9H254-4;Q9H254	O43707;O43707-2;O43707-3;P12814-2;P12814;P12814-3;P12814-4	5;4;3;3;3;3;3;1;1;1	5;4;3;3;3;3;3;1;1;1	5;4;3;3;3;3;3;1;1;1	Alpha-actinin-4;Alpha-actinin-1	ACTN4;ACTN1	sp|O43707|ACTN4_HUMAN Alpha-actinin-4 OS=Homo sapiens GN=ACTN4 PE=1 SV=2;sp|O43707-2|ACTN4_HUMAN Isoform ACTN4ISO of Alpha-actinin-4 OS=Homo sapiens GN=ACTN4;sp|O43707-3|ACTN4_HUMAN Isoform 3 of Alpha-actinin-4 OS=Homo sapiens GN=ACTN4;sp|P12814-2|ACTN1_HU	10	5	5	5	1	2	3	1	2	3	1	2	3	6.1	6.1	6.1	104.85	911	911;692;521;887;892;914;930;1309;2154;2564	0	30.378	1.2	2.5	3.6	8587700	483580	6456100	1648100	156140	8792.3	117380	29965	6				81	626;1547;2371;4018;4338	True;True;True;True;True	639;1579;2421;4133;4456	1148;2991;2992;4595;8009;8611	1266;3351;3352;5197;9218;9916
O43776	O43776	3	3	3	Asparagine--tRNA ligase, cytoplasmic	NARS	sp|O43776|SYNC_HUMAN Asparagine--tRNA ligase, cytoplasmic OS=Homo sapiens GN=NARS PE=1 SV=1	1	3	3	3	1	3	0	1	3	0	1	3	0	9.1	9.1	9.1	62.942	548	548	0	18.505	2.4	9.1	0	8181600	221430	7960100	0	371890	10065	361820	0	4				82	987;1958;2696	True;True;True	1007;1999;2750	1879;3843;3844;5244	2106;4347;4348;5933
O43865-2;O43865	O43865-2;O43865	1;1	1;1	1;1	Putative adenosylhomocysteinase 2	AHCYL1	sp|O43865-2|SAHH2_HUMAN Isoform 2 of S-adenosylhomocysteine hydrolase-like protein 1 OS=Homo sapiens GN=AHCYL1;sp|O43865|SAHH2_HUMAN S-adenosylhomocysteine hydrolase-like protein 1 OS=Homo sapiens GN=AHCYL1 PE=1 SV=2	2	1	1	1	0	1	0	0	1	0	0	1	0	3.3	3.3	3.3	53.753	483	483;530	0	7.0678	0	3.3	0	1152700	0	1152700	0	52397	0	52397	0	1				83	1028	TRUE	1050	1957	2186
O60266;O60266-2	O60266;O60266-2	5;3	5;3	5;3	Adenylate cyclase type 3	ADCY3	sp|O60266|ADCY3_HUMAN Adenylate cyclase type 3 OS=Homo sapiens GN=ADCY3 PE=1 SV=3;sp|O60266-2|ADCY3_HUMAN Isoform 2 of Adenylate cyclase type 3 OS=Homo sapiens GN=ADCY3	2	5	5	5	0	3	2	0	3	2	0	3	2	7.4	7.4	7.4	128.96	1144	1144;731	0	32.138	0	5	2.4	21379000	0	19538000	1840900	436310	0	398740	37569	5				85	1317;1508;1896;2623;2826	True;True;True;True;True	1346;1540;1937;2677;2889	2534;2898;3735;5085;5472	2842;3244;4222;5761;6185
O60506-5;O60506-4;O60506-3;O60506-2;O60506	O60506-5;O60506-4;O60506-3;O60506-2;O60506	4;4;4;4;4	4;4;4;4;4	4;4;4;4;4	Heterogeneous nuclear ribonucleoprotein Q	SYNCRIP	sp|O60506-5|HNRPQ_HUMAN Isoform 5 of Heterogeneous nuclear ribonucleoprotein Q OS=Homo sapiens GN=SYNCRIP;sp|O60506-4|HNRPQ_HUMAN Isoform 4 of Heterogeneous nuclear ribonucleoprotein Q OS=Homo sapiens GN=SYNCRIP;sp|O60506-3|HNRPQ_HUMAN Isoform 3 of Heterog	5	4	4	4	1	3	1	1	3	1	1	3	1	13.9	13.9	13.9	46.328	410	410;527;562;588;623	0	25.696	4.4	10.7	3.2	8944000	270360	8079200	594450	372670	11265	336630	24769	6				86	680;685;1154;4520	True;True;True;True	694;699;1179;4642	1247;1248;1255;2206;8967	1379;1380;1381;1391;2464;10320
O60610-2;O60610-3;O60610	O60610-2;O60610-3;O60610	5;5;5	5;5;5	5;5;5	Protein diaphanous homolog 1	DIAPH1	sp|O60610-2|DIAP1_HUMAN Isoform 2 of Protein diaphanous homolog 1 OS=Homo sapiens GN=DIAPH1;sp|O60610-3|DIAP1_HUMAN Isoform 3 of Protein diaphanous homolog 1 OS=Homo sapiens GN=DIAPH1;sp|O60610|DIAP1_HUMAN Protein diaphanous homolog 1 OS=Homo sapiens GN=DI	3	5	5	5	1	5	0	1	5	0	1	5	0	5	5	5	138.91	1248	1248;1263;1272	0	43.677	1.3	5	0	15430000	277320	15153000	0	261530	4700.4	256830	0	6				87	1677;1800;2252;3115;4078	True;True;True;True;True	1713;1838;2300;3198;4192	3243;3244;3245;3538;4373;6044;8114	3630;3631;3632;3992;4942;6889;9356
O60832-2;O60832	O60832-2;O60832	1;1	1;1	1;1	H/ACA ribonucleoprotein complex subunit 4	DKC1	sp|O60832-2|DKC1_HUMAN Isoform 3 of H/ACA ribonucleoprotein complex subunit 4 OS=Homo sapiens GN=DKC1;sp|O60832|DKC1_HUMAN H/ACA ribonucleoprotein complex subunit 4 OS=Homo sapiens GN=DKC1 PE=1 SV=3	2	1	1	1	0	1	0	0	1	0	0	1	0	5.5	5.5	5.5	47.602	420	420;514	0	7.5362	0	5.5	0	2899100	0	2899100	0	111500	0	111500	0	1				89	3649	TRUE	3755	7203	8281
O75051	O75051	3	1	1	Plexin-A2	PLXNA2	sp|O75051|PLXA2_HUMAN Plexin-A2 OS=Homo sapiens GN=PLXNA2 PE=1 SV=4	1	3	1	1	1	2	0	0	1	0	0	1	0	2.1	1	1	211.1	1894	1894	0.001261	6.5307	0.6	1.5	0	617400	0	617400	0	6638.7	0	6638.7	0	2				90	883;1630;4744	True;False;False	902;1665;4872	1656;3153;9358;9359	1856;1857;3528;10764;10765
O75054;O75054-2	O75054;O75054-2	31;31	31;31	31;31	Immunoglobulin superfamily member 3	IGSF3	sp|O75054|IGSF3_HUMAN Immunoglobulin superfamily member 3 OS=Homo sapiens GN=IGSF3 PE=2 SV=3;sp|O75054-2|IGSF3_HUMAN Isoform 2 of Immunoglobulin superfamily member 3 OS=Homo sapiens GN=IGSF3	2	31	31	31	7	20	23	7	20	23	7	20	23	31	31	31	135.19	1194	1194;1214	0	323.31	8.5	22.4	25.6	237770000	7976100	145650000	84136000	3962800	132930	2427600	1402300	61				91	19;347;391;392;545;564;603;630;972;1140;1267;1338;1364;1668;2189;2303;2358;2679;2680;2694;2827;3208;3317;3368;3495;3675;3891;4198;4297;4324;4724	True;True;True;True;True;True;True;True;True;True;True;True;True;True;True;True;True;True;True;True;True;True;True;True;True;True;True;True;True;True;True	19;357;401;402;557;576;615;616;643;992;1165;1296;1369;1395;1704;2237;2352;2407;2733;2734;2748;2890;3296;3409;3463;3597;3781;4004;4314;4415;4442;4852	28;641;715;716;717;718;719;999;1000;1001;1002;1036;1037;1038;1110;1111;1156;1855;2188;2189;2443;2444;2588;2589;2639;3231;4258;4259;4260;4261;4470;4471;4472;4577;5212;5213;5239;5240;5473;6212;6443;6556;6557;6558;6559;6560;6852;7250;7251;7252;7759;7760;8331;8524;8525;8581;8582;9322	28;707;788;789;790;791;792;793;1098;1099;1100;1101;1141;1142;1143;1226;1227;1274;2079;2445;2446;2747;2748;2902;2903;2955;3618;4811;4812;4813;4814;4815;5059;5060;5061;5178;5896;5897;5928;5929;6186;7078;7354;7498;7499;7500;7501;7502;7846;8332;8333;8334;8929;8930;9590;9813;9814;9815;9816;9886;9887;10725
O75056	O75056	1	1	1	Syndecan-3	SDC3	sp|O75056|SDC3_HUMAN Syndecan-3 OS=Homo sapiens GN=SDC3 PE=1 SV=2	1	1	1	1	1	1	1	1	1	1	1	1	1	5.7	5.7	5.7	45.496	442	442	0	10.295	5.7	5.7	5.7	20583000	2109500	12221000	6252300	1583300	162270	940110	480950	4				92	1407	TRUE	1439	2724;2725;2726	3044;3045;3046;3047
O75083;O75083-3	O75083;O75083-3	2;1	2;1	2;1	WD repeat-containing protein 1	WDR1	sp|O75083|WDR1_HUMAN WD repeat-containing protein 1 OS=Homo sapiens GN=WDR1 PE=1 SV=4;sp|O75083-3|WDR1_HUMAN Isoform 2 of WD repeat-containing protein 1 OS=Homo sapiens GN=WDR1	2	2	2	2	0	2	0	0	2	0	0	2	0	5	5	5	66.193	606	606;466	0	12.758	0	5	0	2596200	0	2596200	0	86542	0	86542	0	2				93	2751;4627	True;True	2805;4753	5342;9148	6035;10518
O75144;O75144-2;O75144-3	O75144;O75144-2	3;3;1	3;3;1	3;3;1	ICOS ligand	ICOSLG	sp|O75144|ICOSL_HUMAN ICOS ligand OS=Homo sapiens GN=ICOSLG PE=1 SV=2;sp|O75144-2|ICOSL_HUMAN Isoform 2 of ICOS ligand OS=Homo sapiens GN=ICOSLG	3	3	3	3	0	3	0	0	3	0	0	3	0	14.9	14.9	14.9	33.348	302	302;309;185	0	17.683	0	14.9	0	3233800	0	3233800	0	269490	0	269490	0	3				94	278;1273;2125	True;True;True	286;1302;2172	520;2455;4158	571;2762;4708
O75152	O75152	1	1	1	Zinc finger CCCH domain-containing protein 11A	ZC3H11A	sp|O75152|ZC11A_HUMAN Zinc finger CCCH domain-containing protein 11A OS=Homo sapiens GN=ZC3H11A PE=1 SV=3	1	1	1	1	0	1	0	0	1	0	0	1	0	2.7	2.7	2.7	89.13	810	810	0	7.1283	0	2.7	0	772040	0	772040	0	18382	0	18382	0	1				95	4468	TRUE	4589	8869	10217
O75326;O75326-2	O75326;O75326-2	13;12	13;12	13;12	Semaphorin-7A	SEMA7A	sp|O75326|SEM7A_HUMAN Semaphorin-7A OS=Homo sapiens GN=SEMA7A PE=1 SV=1;sp|O75326-2|SEM7A_HUMAN Isoform 2 of Semaphorin-7A OS=Homo sapiens GN=SEMA7A	2	13	13	13	3	10	5	3	10	5	3	10	5	27.5	27.5	27.5	74.823	666	666;652	0	90.296	5.4	22.1	9.2	56226000	2850600	45531000	7844100	1703800	86383	1379700	237700	19				96	272;376;479;572;743;922;1437;1767;1774;2833;3852;4539;4569	True;True;True;True;True;True;True;True;True;True;True;True;True	278;385;491;584;758;942;1469;1805;1812;2898;3965;4661;4694	505;506;688;689;690;691;884;1051;1376;1377;1737;2775;3477;3488;3489;5486;7687;9000;9056	552;553;758;759;760;761;971;1157;1540;1541;1942;3106;3927;3938;3939;6202;8852;10354;10416
O75367-2;O75367-3;O75367	O75367-2;O75367-3;O75367	1;1;1	1;1;1	1;1;1	Core histone macro-H2A.1	H2AFY	sp|O75367-2|H2AY_HUMAN Isoform 1 of Core histone macro-H2A.1 OS=Homo sapiens GN=H2AFY;sp|O75367-3|H2AY_HUMAN Isoform 3 of Core histone macro-H2A.1 OS=Homo sapiens GN=H2AFY;sp|O75367|H2AY_HUMAN Core histone macro-H2A.1 OS=Homo sapiens GN=H2AFY PE=1 SV=4	3	1	1	1	0	1	0	0	1	0	0	1	0	6	6	6	39.183	369	369;371;372	0.0012755	6.5971	0	6	0	1337100	0	1337100	0	83567	0	83567	0	1				97	41	TRUE	41	67	75
O75387;O75387-2	O75387;O75387-2	6;6	6;6	6;6	Large neutral amino acids transporter small subunit 3	SLC43A1	sp|O75387|LAT3_HUMAN Large neutral amino acids transporter small subunit 3 OS=Homo sapiens GN=SLC43A1 PE=1 SV=1;sp|O75387-2|LAT3_HUMAN Isoform 2 of Large neutral amino acids transporter small subunit 3 OS=Homo sapiens GN=SLC43A1	2	6	6	6	4	6	4	4	6	4	4	6	4	12.9	12.9	12.9	61.476	559	559;560	0	109.03	8.4	12.9	9.3	112800000	12963000	59998000	39844000	7050200	810160	3749800	2490200	17				98	300;578;1730;2665;2681;4523	True;True;True;True;True;True	308;309;590;1767;2719;2735;4645	555;556;557;558;1058;1059;3384;3385;3386;5180;5181;5214;5215;8972;8973;8974	608;609;610;611;612;1165;1166;3823;3824;3825;5860;5861;5898;5899;10325;10326;10327
O75439	O75439	1	1	1	Mitochondrial-processing peptidase subunit beta	PMPCB	sp|O75439|MPPB_HUMAN Mitochondrial-processing peptidase subunit beta OS=Homo sapiens GN=PMPCB PE=1 SV=2	1	1	1	1	0	1	0	0	1	0	0	1	0	3.3	3.3	3.3	54.366	489	489	0.002454	6.3738	0	3.3	0	0	0	0	0	0	0	0	0	1				99	3825	TRUE	3938	7643	8805
O75581	O75581	2	2	2	Low-density lipoprotein receptor-related protein 6	LRP6	sp|O75581|LRP6_HUMAN Low-density lipoprotein receptor-related protein 6 OS=Homo sapiens GN=LRP6 PE=1 SV=2	1	2	2	2	0	1	1	0	1	1	0	1	1	2.4	2.4	2.4	180.43	1613	1613	0	17.558	0	1.2	1.2	3186600	0	2490500	696110	42488	0	33206	9281.5	2				100	1780;2108	True;True	1818;2154	3497;4125	3948;4674
O75607	O75607	1	1	1	Nucleoplasmin-3	NPM3	sp|O75607|NPM3_HUMAN Nucleoplasmin-3 OS=Homo sapiens GN=NPM3 PE=1 SV=3	1	1	1	1	0	1	1	0	1	1	0	1	1	9	9	9	19.343	178	178	0	17.273	0	9	9	857440	0	313070	544370	107180	0	39134	68046	2				101	21	TRUE	21	30;31	30;31
O75643;O75643-2	O75643;O75643-2	2;1	2;1	2;1	U5 small nuclear ribonucleoprotein 200 kDa helicase	SNRNP200	sp|O75643|U520_HUMAN U5 small nuclear ribonucleoprotein 200 kDa helicase OS=Homo sapiens GN=SNRNP200 PE=1 SV=2;sp|O75643-2|U520_HUMAN Isoform 2 of U5 small nuclear ribonucleoprotein 200 kDa helicase OS=Homo sapiens GN=SNRNP200	2	2	2	2	1	1	0	1	1	0	1	1	0	2.4	2.4	2.4	244.5	2136	2136;625	0	11.885	0.9	1.5	0	1088300	327940	760390	0	9223.1	2779.1	6444	0	2				102	1743;2768	True;True	1780;2823	3408;5364	3848;6060
O75821	O75821	1	1	1	Eukaryotic translation initiation factor 3 subunit G	EIF3G	sp|O75821|EIF3G_HUMAN Eukaryotic translation initiation factor 3 subunit G OS=Homo sapiens GN=EIF3G PE=1 SV=2	1	1	1	1	1	1	1	1	1	1	1	1	1	7.2	7.2	7.2	35.611	320	320	0	8.2281	7.2	7.2	7.2	4450100	284290	3410100	755650	234210	14963	179480	39771	3				103	3084	TRUE	3166	5980;5981;5982	6818;6819;6820
O75874	O75874	3	3	3	Isocitrate dehydrogenase [NADP] cytoplasmic	IDH1	sp|O75874|IDHC_HUMAN Isocitrate dehydrogenase [NADP] cytoplasmic OS=Homo sapiens GN=IDH1 PE=1 SV=2	1	3	3	3	0	3	1	0	3	1	0	3	1	13	13	13	46.659	414	414	0	47.428	0	13	3.1	5968200	0	5209200	759010	238730	0	208370	30361	4				104	367;1648;4176	True;True;True	376;1684;4290	676;3182;8298;8299	746;3561;9557;9558
O75882-3;O75882-2;O75882	O75882-3;O75882-2;O75882	3;3;3	3;3;3	3;3;3	Attractin	ATRN	sp|O75882-3|ATRN_HUMAN Isoform 3 of Attractin OS=Homo sapiens GN=ATRN;sp|O75882-2|ATRN_HUMAN Isoform 2 of Attractin OS=Homo sapiens GN=ATRN;sp|O75882|ATRN_HUMAN Attractin OS=Homo sapiens GN=ATRN PE=1 SV=2	3	3	3	3	0	3	0	0	3	0	0	3	0	4	4	4	133.7	1198	1198;1272;1429	0	19.062	0	4	0	7145700	0	7145700	0	127600	0	127600	0	3				105	494;2701;3435	True;True;True	506;2755;3532	913;5252;6698	1003;5941;7661
O75947-2;O75947	O75947-2;O75947	2;2	2;2	2;2	ATP synthase subunit d, mitochondrial	ATP5H	sp|O75947-2|ATP5H_HUMAN Isoform 2 of ATP synthase subunit d, mitochondrial OS=Homo sapiens GN=ATP5H;sp|O75947|ATP5H_HUMAN ATP synthase subunit d, mitochondrial OS=Homo sapiens GN=ATP5H PE=1 SV=3	2	2	2	2	0	2	0	0	2	0	0	2	0	27	27	27	15.773	137	137;161	0	12.207	0	27	0	1440800	0	1440800	0	180110	0	180110	0	2				106	2951;4007	True;True	3027;4122	5745;7987	6563;9193
O75955-2;O75955	O75955-2;O75955	2;2	2;2	2;2	Flotillin-1	FLOT1	sp|O75955-2|FLOT1_HUMAN Isoform 2 of Flotillin-1 OS=Homo sapiens GN=FLOT1;sp|O75955|FLOT1_HUMAN Flotillin-1 OS=Homo sapiens GN=FLOT1 PE=1 SV=3	2	2	2	2	0	2	0	0	2	0	0	2	0	6.9	6.9	6.9	42.08	379	379;427	0	22.507	0	6.9	0	3243300	0	3243300	0	135140	0	135140	0	2				107	331;4490	True;True	340;4611	601;8916	661;10267
O76003	O76003	1	1	1	Glutaredoxin-3	GLRX3	sp|O76003|GLRX3_HUMAN Glutaredoxin-3 OS=Homo sapiens GN=GLRX3 PE=1 SV=2	1	1	1	1	1	0	0	1	0	0	1	0	0	7.8	7.8	7.8	37.432	335	335	0	8.1982	7.8	0	0	327660	327660	0	0	18203	18203	0	0	1				108	20	TRUE	20	29	29
O76021;O76021-2	O76021;O76021-2	4;3	4;3	4;3	Ribosomal L1 domain-containing protein 1	RSL1D1	sp|O76021|RL1D1_HUMAN Ribosomal L1 domain-containing protein 1 OS=Homo sapiens GN=RSL1D1 PE=1 SV=3;sp|O76021-2|RL1D1_HUMAN Isoform 2 of Ribosomal L1 domain-containing protein 1 OS=Homo sapiens GN=RSL1D1	2	4	4	4	1	2	1	1	2	1	1	2	1	10.6	10.6	10.6	54.972	490	490;270	0	26.084	2.7	8	2.7	3381800	546230	1927400	908150	153720	24828	87610	41280	4				109	584;2581;3408;3899	True;True;True;True	596;2633;3505;4012	1065;5006;6649;7774	1172;5670;7606;8944
P0CL80-2;Q13068;P0CL82;P0CL81;P0CL80;O76087;Q13065	P0CL80-2;Q13068;P0CL82;P0CL81;P0CL80;O76087;Q13065	1;1;1;1;1;1;1	1;1;1;1;1;1;1	1;1;1;1;1;1;1	G antigen 12F;G antigen 4;G antigen 12I;G antigen 12G;G antigen 7;G antigen 1	GAGE12F;GAGE4;GAGE12I;GAGE12G;GAGE7;GAGE1	sp|P0CL80-2|GG12F_HUMAN Isoform 2 of G antigen 12F OS=Homo sapiens GN=GAGE12F;sp|Q13068|GAGE4_HUMAN G antigen 4 OS=Homo sapiens GN=GAGE4 PE=1 SV=2;sp|P0CL82|GG12I_HUMAN G antigen 12I OS=Homo sapiens GN=GAGE12I PE=1 SV=1;sp|P0CL81|GG12G_HUMAN G antigen 12G	7	1	1	1	0	1	0	0	1	0	0	1	0	46.7	46.7	46.7	8.4541	75	75;117;117;117;117;117;139	0	6.8634	0	46.7	0	9915300	0	9915300	0	2478800	0	2478800	0	1				110	3407	TRUE	3504	6648	7605
O76094-2;O76094	O76094-2;O76094	2;2	2;2	2;2	Signal recognition particle subunit SRP72	SRP72	sp|O76094-2|SRP72_HUMAN Isoform 2 of Signal recognition particle subunit SRP72 OS=Homo sapiens GN=SRP72;sp|O76094|SRP72_HUMAN Signal recognition particle subunit SRP72 OS=Homo sapiens GN=SRP72 PE=1 SV=3	2	2	2	2	0	2	0	0	2	0	0	2	0	4.6	4.6	4.6	67.879	610	610;671	0	15.856	0	4.6	0	2265900	0	2265900	0	73094	0	73094	0	2				111	1727;1868	True;True	1764;1909	3380;3685	3816;4165
O94826	O94826	1	1	1	Mitochondrial import receptor subunit TOM70	TOMM70A	sp|O94826|TOM70_HUMAN Mitochondrial import receptor subunit TOM70 OS=Homo sapiens GN=TOMM70 PE=1 SV=1	1	1	1	1	0	1	0	0	1	0	0	1	0	3	3	3	67.454	608	608	0.0060314	6.2617	0	3	0	812090	0	812090	0	26196	0	26196	0	1				112	2034	TRUE	2078	3996	4512
O94911;O94911-3	O94911;O94911-3	4;4	4;4	4;4	ATP-binding cassette sub-family A member 8	ABCA8	sp|O94911|ABCA8_HUMAN ATP-binding cassette sub-family A member 8 OS=Homo sapiens GN=ABCA8 PE=1 SV=3;sp|O94911-3|ABCA8_HUMAN Isoform 3 of ATP-binding cassette sub-family A member 8 OS=Homo sapiens GN=ABCA8	2	4	4	4	1	4	0	1	4	0	1	4	0	4.7	4.7	4.7	179.24	1581	1581;1621	0	25.346	1.1	4.7	0	6556100	432550	6123500	0	104060	6865.9	97199	0	5				113	1149;2210;3817;3921	True;True;True;True	1174;2258;3930;4034	2201;4308;7584;7585;7817	2458;4870;8726;8727;8989
O95196-2;O95196	O95196-2;O95196	1;1	1;1	1;1	Chondroitin sulfate proteoglycan 5	CSPG5	sp|O95196-2|CSPG5_HUMAN Isoform 2 of Chondroitin sulfate proteoglycan 5 OS=Homo sapiens GN=CSPG5;sp|O95196|CSPG5_HUMAN Chondroitin sulfate proteoglycan 5 OS=Homo sapiens GN=CSPG5 PE=1 SV=3	2	1	1	1	1	1	1	1	1	1	1	1	1	2.4	2.4	2.4	56.982	539	539;566	0	9.7177	2.4	2.4	2.4	12702000	819990	10675000	1207300	907310	58571	762510	86235	3				114	889	TRUE	908	1668;1669;1670;1671	1869;1870;1871;1872
O95218-2;O95218	O95218-2;O95218	1;1	1;1	1;1	Zinc finger Ran-binding domain-containing protein 2	ZRANB2	sp|O95218-2|ZRAB2_HUMAN Isoform 2 of Zinc finger Ran-binding domain-containing protein 2 OS=Homo sapiens GN=ZRANB2;sp|O95218|ZRAB2_HUMAN Zinc finger Ran-binding domain-containing protein 2 OS=Homo sapiens GN=ZRANB2 PE=1 SV=2	2	1	1	1	1	0	0	1	0	0	1	0	0	5	5	5	36.318	320	320;330	0	6.8935	5	0	0	0	0	0	0	0	0	0	0	1				115	4685	TRUE	4812	9261	10657
O95297-2;O95297;O95297-4;O95297-5	O95297-2;O95297;O95297-4	13;13;9;3	13;13;9;3	8;8;8;3	Myelin protein zero-like protein 1	MPZL1	sp|O95297-2|MPZL1_HUMAN Isoform 2 of Myelin protein zero-like protein 1 OS=Homo sapiens GN=MPZL1;sp|O95297|MPZL1_HUMAN Myelin protein zero-like protein 1 OS=Homo sapiens GN=MPZL1 PE=1 SV=1;sp|O95297-4|MPZL1_HUMAN Isoform 4 of Myelin protein zero-like prote	4	13	13	8	7	12	6	7	12	6	5	7	3	34.3	34.3	25	28.981	268	268;269;145;119	0	166.94	23.9	34	22.8	576380000	29621000	436060000	110700000	57638000	2962100	43606000	11070000	38				116	768;769;863;2056;2117;2118;2317;2991;3274;3513;3514;3650;3700	True;True;True;True;True;True;True;True;True;True;True;True;True	784;785;882;2100;2163;2164;2366;3070;3365;3617;3618;3756;3806	1439;1440;1441;1442;1621;1622;1623;4023;4024;4025;4137;4138;4139;4140;4141;4491;5816;5817;5818;5819;5820;6347;6926;6927;6928;6929;6930;6931;6932;6933;7204;7205;7206;7301;7302	1610;1611;1612;1613;1817;1818;1819;1820;4539;4540;4541;4687;4688;4689;4690;4691;5081;6639;6640;6641;6642;6643;7242;7961;7962;7963;7964;7965;7966;7967;7968;7969;8282;8283;8284;8285;8390;8391
O95297-3	O95297-3	6	1	1	Myelin protein zero-like protein 1	MPZL1	sp|O95297-3|MPZL1_HUMAN Isoform 3 of Myelin protein zero-like protein 1 OS=Homo sapiens GN=MPZL1	1	6	1	1	3	6	3	1	1	0	1	1	0	17.7	5.7	5.7	22.761	209	209	0	14.447	17.7	17.7	12	21603000	365150	21238000	0	3086200	52164	3034000	0	2				117	768;769;2117;2118;2991;3273	False;False;False;False;False;True	784;785;2163;2164;3070;3363;3364	1439;1440;1441;1442;4137;4138;4139;4140;4141;5816;5817;5818;5819;5820;6344;6345;6346	1610;1611;1612;1613;4687;4688;4689;4690;4691;6639;6640;6641;6642;6643;7239;7240;7241
O95347-2;O95347	O95347-2;O95347	2;2	2;2	2;2	Structural maintenance of chromosomes protein 2	SMC2	sp|O95347-2|SMC2_HUMAN Isoform 2 of Structural maintenance of chromosomes protein 2 OS=Homo sapiens GN=SMC2;sp|O95347|SMC2_HUMAN Structural maintenance of chromosomes protein 2 OS=Homo sapiens GN=SMC2 PE=1 SV=2	2	2	2	2	0	2	0	0	2	0	0	2	0	2.7	2.7	2.7	124.92	1099	1099;1197	0	12.992	0	2.7	0	3242600	0	3242600	0	54043	0	54043	0	2				118	820;3870	True;True	838;3983	1547;7719	1733;8888
O95747	O95747	2	2	2	Serine/threonine-protein kinase OSR1	OXSR1	sp|O95747|OXSR1_HUMAN Serine/threonine-protein kinase OSR1 OS=Homo sapiens GN=OXSR1 PE=1 SV=1	1	2	2	2	0	1	1	0	1	1	0	1	1	5.1	5.1	5.1	58.022	527	527	0	12.024	0	2.8	2.3	805460	0	0	805460	32218	0	0	32218	2				119	2374;2579	True;True	2424;2631	4598;5004	5200;5668
P00338-4;P00338;P00338-3;P00338-5;P00338-2;Q6ZMR3	P00338-4;P00338;P00338-3;P00338-5;P00338-2	9;9;8;5;5;2	9;9;8;5;5;2	8;8;7;4;4;1	L-lactate dehydrogenase A chain	LDHA	sp|P00338-4|LDHA_HUMAN Isoform 4 of L-lactate dehydrogenase A chain OS=Homo sapiens GN=LDHA;sp|P00338|LDHA_HUMAN L-lactate dehydrogenase A chain OS=Homo sapiens GN=LDHA PE=1 SV=2;sp|P00338-3|LDHA_HUMAN Isoform 3 of L-lactate dehydrogenase A chain OS=Homo s	6	9	9	8	3	8	2	3	8	2	3	7	2	35.8	35.8	35.8	30.205	274	274;332;361;241;274;332	0	74.702	12.4	30.3	9.1	63656000	4433900	54883000	4338400	4546800	316710	3920200	309890	14				120	379;669;2306;3016;3239;3412;4052;4354;4526	True;True;True;True;True;True;True;True;True	388;683;2355;3095;3327;3509;4167;4472;4648	695;1225;4475;5861;5862;6264;6659;6660;6661;8064;8065;8637;8978;8979	765;1355;5064;6692;6693;7141;7619;7620;7621;9285;9286;9942;10331;10332
P00387-2;P00387;P00387-3	P00387-2;P00387;P00387-3	1;1;1	1;1;1	1;1;1	NADH-cytochrome b5 reductase 3;NADH-cytochrome b5 reductase 3 membrane-bound form;NADH-cytochrome b5 reductase 3 soluble form	CYB5R3	sp|P00387-2|NB5R3_HUMAN Isoform 2 of NADH-cytochrome b5 reductase 3 OS=Homo sapiens GN=CYB5R3;sp|P00387|NB5R3_HUMAN NADH-cytochrome b5 reductase 3 OS=Homo sapiens GN=CYB5R3 PE=1 SV=3;sp|P00387-3|NB5R3_HUMAN Isoform 3 of NADH-cytochrome b5 reductase 3 OS=Ho	3	1	1	1	0	1	0	0	1	0	0	1	0	4.3	4.3	4.3	31.628	278	278;301;334	0.0012674	6.5567	0	4.3	0	0	0	0	0	0	0	0	0	1				121	650	TRUE	664	1193	1320
P00390-5;P00390-4;P00390-2;P00390-3;P00390	P00390-5;P00390-4;P00390-2;P00390-3;P00390	1;1;1;1;1	1;1;1;1;1	1;1;1;1;1	Glutathione reductase, mitochondrial	GSR	sp|P00390-5|GSHR_HUMAN Isoform 4 of Glutathione reductase, mitochondrial OS=Homo sapiens GN=GSR;sp|P00390-4|GSHR_HUMAN Isoform 3 of Glutathione reductase, mitochondrial OS=Homo sapiens GN=GSR;sp|P00390-2|GSHR_HUMAN Isoform Cytoplasmic of Glutathione reduct	5	1	1	1	0	1	0	0	1	0	0	1	0	4.1	4.1	4.1	47.267	440	440;469;479;493;522	0	9.0443	0	4.1	0	2600300	0	2600300	0	130020	0	130020	0	1				122	1512	TRUE	1544	2914	3269
P00492	P00492	1	1	1	Hypoxanthine-guanine phosphoribosyltransferase	HPRT1	sp|P00492|HPRT_HUMAN Hypoxanthine-guanine phosphoribosyltransferase OS=Homo sapiens GN=HPRT1 PE=1 SV=2	1	1	1	1	0	1	0	0	1	0	0	1	0	13.8	13.8	13.8	24.579	218	218	0	11.039	0	13.8	0	4718100	0	4718100	0	362930	0	362930	0	1				123	3691	TRUE	3797	7287	8373
P00558-2;P00558;P07205	P00558-2;P00558	9;9;2	9;9;2	9;9;2	Phosphoglycerate kinase 1	PGK1	sp|P00558-2|PGK1_HUMAN Isoform 2 of Phosphoglycerate kinase 1 OS=Homo sapiens GN=PGK1;sp|P00558|PGK1_HUMAN Phosphoglycerate kinase 1 OS=Homo sapiens GN=PGK1 PE=1 SV=3	3	9	9	9	3	8	4	3	8	4	3	8	4	34.2	34.2	34.2	41.428	389	389;417;417	0	142.03	13.4	29.8	18	75546000	2056700	58260000	15229000	2905600	79105	2240800	585730	17				124	52;236;1293;1421;2131;3986;3987;4372;4497	True;True;True;True;True;True;True;True;True	52;240;1322;1453;2178;4101;4102;4491;4618	83;450;451;452;2496;2748;2749;4165;4166;4167;7947;7948;8676;8927;8928;8929	91;491;492;493;2804;3074;3075;4715;4716;4717;9151;9152;9987;10278;10279;10280;10281
P01033	P01033	5	5	5	Metalloproteinase inhibitor 1	TIMP1	sp|P01033|TIMP1_HUMAN Metalloproteinase inhibitor 1 OS=Homo sapiens GN=TIMP1 PE=1 SV=1	1	5	5	5	2	3	4	2	3	4	2	3	4	33.3	33.3	33.3	23.171	207	207	0	76.064	14.5	24.2	23.7	97317000	4072300	69055000	24190000	8847000	370200	6277700	2199100	15				125	1138;1468;1837;2639;4221	True;True;True;True;True	1163;1500;1876;2693;4337	2178;2179;2180;2814;3626;5113;5114;5115;5116;5117;5118;8365	2427;2428;2429;2430;3147;4102;4103;5791;5792;5793;5794;5795;5796;5797;9626
P01130-2;P01130-3;P01130-6;P01130-4;P01130;P01130-5	P01130-2;P01130-3;P01130-6;P01130-4;P01130;P01130-5	8;8;8;8;8;7	8;8;8;8;8;7	8;8;8;8;8;7	Low-density lipoprotein receptor	LDLR	sp|P01130-2|LDLR_HUMAN Isoform 2 of Low-density lipoprotein receptor OS=Homo sapiens GN=LDLR;sp|P01130-3|LDLR_HUMAN Isoform 3 of Low-density lipoprotein receptor OS=Homo sapiens GN=LDLR;sp|P01130-6|LDLR_HUMAN Isoform 6 of Low-density lipoprotein receptor O	6	8	8	8	2	6	4	2	6	4	2	6	4	22.6	22.6	22.6	75.854	682	682;692;739;819;860;858	0	53.228	6.3	14.7	12.3	30958000	1015100	20231000	9711600	814670	26712	532390	255570	13				126	191;211;577;654;1983;3053;3260;4156	True;True;True;True;True;True;True;True	193;214;589;668;2025;3135;3350;4270	349;350;351;384;1057;1199;3895;3896;3897;5932;6299;6300;8263	376;377;378;415;1164;1326;4404;4405;4406;6769;7179;7180;7181;7182;9518
P02008	P02008	1	1	1	Hemoglobin subunit zeta	HBZ	sp|P02008|HBAZ_HUMAN Hemoglobin subunit zeta OS=Homo sapiens GN=HBZ PE=1 SV=2	1	1	1	1	0	1	0	0	1	0	0	1	0	10.6	10.6	10.6	15.637	142	142	0.001292	6.6635	0	10.6	0	7356100	0	7356100	0	668730	0	668730	0	2				127	2114	TRUE	2160	4132	4681;4682
P02100	P02100	3	2	2	Hemoglobin subunit epsilon	HBE1	sp|P02100|HBE_HUMAN Hemoglobin subunit epsilon OS=Homo sapiens GN=HBE1 PE=1 SV=2	1	3	2	2	1	3	2	0	2	1	0	2	1	21.1	14.3	14.3	16.203	147	147	0	11.774	6.8	21.1	12.2	14989000	0	12272000	2717100	1362600	0	1115600	247010	3				128	2589;2828;4340	False;True;True	2641;2891;4458	5017;5018;5019;5474;8613;8614	5682;5683;5684;6187;9918;9919
P02545-3;P02545;P02545-2;P02545-6;P02545-5;P02545-4	P02545-3;P02545;P02545-2;P02545-6;P02545-5;P02545-4	8;8;7;7;6;6	8;8;7;7;6;6	8;8;7;7;6;6	Prelamin-A/C;Lamin-A/C	LMNA	sp|P02545-3|LMNA_HUMAN Isoform ADelta10 of Prelamin-A/C OS=Homo sapiens GN=LMNA;sp|P02545|LMNA_HUMAN Prelamin-A/C OS=Homo sapiens GN=LMNA PE=1 SV=1;sp|P02545-2|LMNA_HUMAN Isoform C of Prelamin-A/C OS=Homo sapiens GN=LMNA;sp|P02545-6|LMNA_HUMAN Isoform 6 of	6	8	8	8	1	6	2	1	6	2	1	6	2	16.7	16.7	16.7	70.66	634	634;664;572;614;565;574	0	56.492	2.2	12.9	3.8	18244000	0	16983000	1260900	444980	0	414230	30753	11				129	357;2091;2357;2643;3540;3626;3844;4248	True;True;True;True;True;True;True;True	366;2136;2406;2697;3645;3731;3957;4365	652;4095;4576;5126;5127;6972;6973;7159;7672;8421;8422	720;4636;5177;5805;5806;8012;8013;8228;8834;9691;9692
P02724-3;P02724-2;P02724	P02724-3;P02724-2;P02724	2;2;2	2;2;2	2;2;2	Glycophorin-A	GYPA	sp|P02724-3|GLPA_HUMAN Isoform 3 of Glycophorin-A OS=Homo sapiens GN=GYPA;sp|P02724-2|GLPA_HUMAN Isoform 2 of Glycophorin-A OS=Homo sapiens GN=GYPA;sp|P02724|GLPA_HUMAN Glycophorin-A OS=Homo sapiens GN=GYPA PE=1 SV=2	3	2	2	2	0	2	1	0	2	1	0	2	1	26.5	26.5	26.5	13	117	117;124;150	0	17.724	0	26.5	26.5	165970000	0	106660000	59316000	33194000	0	21331000	11863000	4				130	2318;3701	True;True	2367;3807	4492;4493;7303	5082;5083;5084;8392
P02751-10;P02751-6;P02751-5;P02751-9;P02751-14;P02751-8;P02751-17;P02751-3;P02751;P02751-13;P02751-7;P02751-15;P02751-12;P02751-11;P02751-4;P02751-16;P02751-2	P02751-10;P02751-6;P02751-5;P02751-9;P02751-14;P02751-8;P02751-17;P02751-3;P02751;P02751-13;P02751-7;P02751-15;P02751-12;P02751-11;P02751-4	17;17;17;17;17;17;17;17;17;16;16;16;15;15;13;8;6	17;17;17;17;17;17;17;17;17;16;16;16;15;15;13;8;6	17;17;17;17;17;17;17;17;17;16;16;16;15;15;13;8;6	Fibronectin;Anastellin;Ugl-Y1;Ugl-Y2;Ugl-Y3	FN1	sp|P02751-10|FINC_HUMAN Isoform 10 of Fibronectin OS=Homo sapiens GN=FN1;sp|P02751-6|FINC_HUMAN Isoform 6 of Fibronectin OS=Homo sapiens GN=FN1;sp|P02751-5|FINC_HUMAN Isoform 5 of Fibronectin OS=Homo sapiens GN=FN1;sp|P02751-9|FINC_HUMAN Isoform 9 of Fibro	17	17	17	17	9	15	7	9	15	7	9	15	7	11.5	11.5	11.5	239.62	2176	2176;2184;2211;2240;2265;2296;2330;2355;2386;2267;2446;2477;2008;2386;2031;657;642	0	184.58	5.7	9.7	5.1	179990000	10038000	136080000	33874000	1894600	105660	1432400	356560	34				131	454;787;1192;1251;1970;2095;2485;3112;3784;3880;3972;3979;4087;4214;4323;4575;4739	True;True;True;True;True;True;True;True;True;True;True;True;True;True;True;True;True	465;804;1218;1280;2011;2140;2536;3195;3897;3993;4087;4094;4201;4330;4441;4701;4867	843;844;1476;2282;2283;2417;2418;3872;3873;4104;4105;4830;4831;4832;6038;6039;6040;7518;7519;7520;7739;7740;7741;7924;7925;7937;8128;8354;8355;8580;9067;9349;9350	929;930;1651;2549;2550;2719;2720;4380;4381;4650;4651;5464;5465;5466;6882;6883;6884;8641;8642;8643;8644;8645;8908;8909;8910;9127;9128;9141;9371;9615;9616;9885;10427;10755;10756
P02786	P02786	37	37	36	Transferrin receptor protein 1;Transferrin receptor protein 1, serum form	TFRC	sp|P02786|TFR1_HUMAN Transferrin receptor protein 1 OS=Homo sapiens GN=TFRC PE=1 SV=2	1	37	37	36	15	25	26	15	25	26	14	25	26	46.7	46.7	45.5	84.87	760	760	0	323.31	22.4	32.5	38.7	1036400000	46814000	539170000	450460000	26576000	1200400	13825000	11550000	80				132	5;146;170;383;570;591;592;777;890;891;956;1117;1478;1863;1899;2038;2369;2380;2437;2438;2566;2697;2709;2710;2711;2721;2722;2736;3228;3330;3331;3419;3765;4304;4433;4492;4720	True;True;True;True;True;True;True;True;True;True;True;True;True;True;True;True;True;True;True;True;True;True;True;True;True;True;True;True;True;True;True;True;True;True;True;True;True	5;148;172;392;582;603;604;793;909;910;976;1142;1510;1902;1940;2082;2418;2419;2430;2488;2489;2618;2751;2763;2764;2765;2775;2776;2790;3316;3423;3424;3516;3878;4422;4552;4613;4848	7;8;262;263;313;702;1049;1087;1088;1089;1090;1456;1457;1458;1672;1673;1674;1675;1676;1812;2141;2831;2832;2833;2834;3668;3669;3670;3738;3739;4000;4592;4593;4607;4608;4609;4743;4744;4745;4746;4747;4748;4984;5245;5266;5267;5268;5269;5270;5271;5272;5287;5288;5315;5316;6249;6250;6251;6463;6464;6465;6672;6673;7486;7487;7488;8539;8540;8541;8542;8543;8813;8918;8919;8920;9316	7;8;280;281;340;772;1155;1198;1199;1200;1201;1627;1628;1629;1630;1873;1874;1875;1876;1877;1878;2029;2388;3164;3165;3166;3167;4146;4147;4148;4226;4227;4516;5194;5195;5209;5210;5211;5358;5359;5360;5361;5362;5363;5647;5934;5955;5956;5957;5958;5959;5960;5961;5976;5977;6007;6008;7126;7127;7128;7376;7377;7378;7379;7632;7633;8606;8607;8608;8609;9830;9831;9832;9833;9834;9835;10155;10269;10270;10271;10719
P04075;P04075-2	P04075;P04075-2	22;19	22;19	21;18	Fructose-bisphosphate aldolase A	ALDOA	sp|P04075|ALDOA_HUMAN Fructose-bisphosphate aldolase A OS=Homo sapiens GN=ALDOA PE=1 SV=2;sp|P04075-2|ALDOA_HUMAN Isoform 2 of Fructose-bisphosphate aldolase A OS=Homo sapiens GN=ALDOA	2	22	22	21	8	16	12	8	16	12	7	16	12	44.8	44.8	42	39.42	364	364;418	0	192.46	22.8	39.8	26.9	291800000	10377000	206330000	75091000	12687000	451180	8970800	3264800	47				133	33;34;65;228;251;1101;1351;1352;1540;1541;1972;2139;2181;2195;2640;3087;3088;3089;3166;3252;3323;3606	True;True;True;True;True;True;True;True;True;True;True;True;True;True;True;True;True;True;True;True;True;True	33;34;65;232;255;1125;1382;1383;1572;1573;2013;2014;2186;2228;2243;2694;3169;3170;3171;3251;3342;3416;3711	52;53;54;55;56;105;436;472;2113;2114;2610;2611;2612;2979;2980;2981;2982;2983;2984;3875;3876;3877;3878;3879;4178;4179;4247;4273;5119;5120;5121;5122;5987;5988;5989;5990;6137;6286;6287;6288;6453;6454;6455;7132;7133	54;55;56;57;58;113;477;513;2357;2358;2924;2925;2926;3337;3338;3339;3340;3341;3342;4383;4384;4385;4386;4387;4388;4728;4729;4800;4827;5798;5799;5800;5801;6826;6827;6828;6829;6830;6996;7164;7165;7166;7365;7366;7367;7368;8201;8202
P04080	P04080	1	1	1	Cystatin-B	CSTB	sp|P04080|CYTB_HUMAN Cystatin-B OS=Homo sapiens GN=CSTB PE=1 SV=2	1	1	1	1	1	1	0	1	1	0	1	1	0	12.2	12.2	12.2	11.139	98	98	0.007034	6.0851	12.2	12.2	0	370850	370850	0	0	61808	61808	0	0	3				134	4346	TRUE	4464	8622;8623;8624	9927;9928;9929
P04083	P04083	5	5	5	Annexin A1	ANXA1	sp|P04083|ANXA1_HUMAN Annexin A1 OS=Homo sapiens GN=ANXA1 PE=1 SV=2	1	5	5	5	3	1	2	3	1	2	3	1	2	17.1	17.1	17.1	38.714	346	346	0	30.486	8.7	3.8	8.4	8779900	1034500	5331000	2414300	438990	51727	266550	120710	6				135	656;1438;1580;1739;3487	True;True;True;True;True	670;1470;1613;1776;3589	1201;2776;3060;3402;3403;6834	1328;3107;3424;3842;3843;7824
P61768;P04156-2;P04156	P61768;P04156-2;P04156	2;2;2	2;2;2	2;2;2	Major prion protein	PRNP	sp|P61768|PRIO_PANTR Major prion protein OS=Pan troglodytes GN=PRNP PE=2 SV=1;sp|P04156-2|PRIO_HUMAN Isoform 2 of Major prion protein OS=Homo sapiens GN=PRNP;sp|P04156|PRIO_HUMAN Major prion protein OS=Homo sapiens GN=PRNP PE=1 SV=1	3	2	2	2	2	1	2	2	1	2	2	1	2	7.9	7.9	7.9	27.633	253	253;246;253	0	21.993	7.9	4.7	7.9	62151000	5039800	25599000	31513000	5179300	419990	2133200	2626100	7				136	1185;4540	True;True	1210;4662;4663	2259;2260;9001;9002;9003;9004;9005	2519;2520;10355;10356;10357;10358;10359
P04181;P04181-2	P04181;P04181-2	3;2	3;2	3;2	Ornithine aminotransferase, mitochondrial;Ornithine aminotransferase, hepatic form;Ornithine aminotransferase, renal form	OAT	sp|P04181|OAT_HUMAN Ornithine aminotransferase, mitochondrial OS=Homo sapiens GN=OAT PE=1 SV=1;sp|P04181-2|OAT_HUMAN Isoform 2 of Ornithine aminotransferase, mitochondrial OS=Homo sapiens GN=OAT	2	3	3	3	1	3	0	1	3	0	1	3	0	11.6	11.6	11.6	48.534	439	439;301	0	19.89	3.2	11.6	0	11102000	406990	10695000	0	555100	20350	534750	0	4				137	1263;1872;4194	True;True;True	1292;1913;4310	2439;3690;8325;8326	2743;4170;9584;9585
P04183	P04183	1	1	1	Thymidine kinase, cytosolic	TK1	sp|P04183|KITH_HUMAN Thymidine kinase, cytosolic OS=Homo sapiens GN=TK1 PE=1 SV=2	1	1	1	1	1	1	0	1	1	0	1	1	0	4.3	4.3	4.3	25.468	234	234	0	7.3455	4.3	4.3	0	527940	527940	0	0	40611	40611	0	0	2				138	1222	TRUE	1251	2355;2356	2632;2633
P04350	P04350	8	1	1	Tubulin beta-4A chain	TUBB4A	sp|P04350|TBB4A_HUMAN Tubulin beta-4A chain OS=Homo sapiens GN=TUBB4A PE=1 SV=2	1	8	1	1	2	5	6	1	1	0	1	1	0	27	4.5	4.5	49.585	444	444	0.0012626	6.5389	10.6	21.6	21.8	5933100	688930	5244200	0	296660	34447	262210	0	2				141	264;411;1383;2047;2084;2382;2842;3029	False;False;False;False;True;False;False;False	268;421;1415;2091;2129;2432;2907;3109	491;758;759;2673;2674;2675;2676;2677;4012;4084;4085;4611;5498;5499;5887	535;834;835;2990;2991;2992;2993;2994;2995;4528;4624;4625;5213;6216;6217;6218;6719
P04406-2;P04406	P04406-2;P04406	5;5	5;5	5;5	Glyceraldehyde-3-phosphate dehydrogenase	GAPDH	sp|P04406-2|G3P_HUMAN Isoform 2 of Glyceraldehyde-3-phosphate dehydrogenase OS=Homo sapiens GN=GAPDH;sp|P04406|G3P_HUMAN Glyceraldehyde-3-phosphate dehydrogenase OS=Homo sapiens GN=GAPDH PE=1 SV=3	2	5	5	5	2	3	3	2	3	3	2	3	3	25.9	25.9	25.9	31.548	293	293;335	0	37.003	7.8	15.4	17.7	40459000	1794400	29687000	8977800	2697300	119620	1979100	598520	9				142	2020;2510;3394;4453;4584	True;True;True;True;True	2064;2561;3490;3491;4574;4710	3972;3973;4876;6611;6612;8847;9079;9080;9081	4488;4489;5513;7560;7561;10192;10441;10442;10443
P04629-3;P04629-2;P04629;P04629-4;Q5IS82;Q5IS37;Q5IFJ9;Q16620-6;Q16288-5;Q16620;Q16288-3;Q16288-4;Q16620-4;Q16288	P04629-3;P04629-2;P04629;P04629-4	15;15;15;13;1;1;1;1;1;1;1;1;1;1	15;15;15;13;1;1;1;1;1;1;1;1;1;1	15;15;15;13;1;1;1;1;1;1;1;1;1;1	High affinity nerve growth factor receptor	NTRK1	sp|P04629-3|NTRK1_HUMAN Isoform 3 of High affinity nerve growth factor receptor OS=Homo sapiens GN=NTRK1;sp|P04629-2|NTRK1_HUMAN Isoform TrkA-I of High affinity nerve growth factor receptor OS=Homo sapiens GN=NTRK1;sp|P04629|NTRK1_HUMAN High affinity nerve	14	15	15	15	4	7	10	4	7	10	4	7	10	24.3	24.3	24.3	83.992	760	760;790;796;698;825;825;825;735;817;822;825;831;838;839	0	113.9	5.8	9.6	18.7	90369000	3523300	65042000	21803000	2915100	113660	2098100	703330	23				143	58;660;878;1374;1572;1876;1966;2890;4193;4309;4473;4579;4581;4594;4595	True;True;True;True;True;True;True;True;True;True;True;True;True;True;True	58;674;897;1406;1604;1917;2007;2965;4309;4427;4594;4705;4707;4720;4721	94;95;1207;1208;1209;1650;2656;2657;3037;3696;3697;3859;3860;5646;5647;8324;8553;8878;9071;9072;9074;9097;9098	102;103;1334;1335;1336;1849;2973;2974;3398;4176;4177;4364;4365;6450;6451;9583;9848;10227;10433;10434;10436;10462;10463
P04792	P04792	2	2	2	Heat shock protein beta-1	HSPB1	sp|P04792|HSPB1_HUMAN Heat shock protein beta-1 OS=Homo sapiens GN=HSPB1 PE=1 SV=2	1	2	2	2	0	1	1	0	1	1	0	1	1	12.7	12.7	12.7	22.782	205	205	0	11.661	0	4.9	7.8	4064800	0	2742900	1321800	290340	0	195920	94416	2				144	3177;4499	True;True	3264;4620	6160;8931	7020;10283
P04899;P04899-4;P04899-6;P04899-3;P04899-5;P04899-2	P04899;P04899-4;P04899-6;P04899-3;P04899-5;P04899-2	4;4;3;3;3;3	4;4;3;3;3;3	2;2;2;2;2;2	Guanine nucleotide-binding protein G(i) subunit alpha-2	GNAI2	sp|P04899|GNAI2_HUMAN Guanine nucleotide-binding protein G(i) subunit alpha-2 OS=Homo sapiens GN=GNAI2 PE=1 SV=3;sp|P04899-4|GNAI2_HUMAN Isoform sGi2 of Guanine nucleotide-binding protein G(i) subunit alpha-2 OS=Homo sapiens GN=GNAI2;sp|P04899-6|GNAI2_HUMA	6	4	4	2	2	4	1	2	4	1	1	2	0	14.6	14.6	7.9	40.45	355	355;366;303;318;339;339	0	39.054	7.3	14.6	3.1	10821000	473110	9159000	1188500	636500	27830	538760	69912	7				145	1051;1920;1997;2560	True;True;True;True	1074;1961;2039;2612	2010;2011;3788;3925;3926;4974;4975	2248;2249;4288;4440;4441;5637;5638
Q71UI9-5;Q71UI9-2;Q99878;Q96KK5;Q71UI9;P0C0S5;Q9BTM1;Q16777;Q93077;Q8IUE6;Q7L7L0;Q6FI13;P20671;P0C0S8;P04908;Q96QV6;P16104;Q9BTM1-2	Q71UI9-5;Q71UI9-2;Q99878;Q96KK5;Q71UI9;P0C0S5;Q9BTM1;Q16777;Q93077;Q8IUE6;Q7L7L0;Q6FI13;P20671;P0C0S8;P04908;Q96QV6;P16104;Q9BTM1-2	1;1;1;1;1;1;1;1;1;1;1;1;1;1;1;1;1;1	1;1;1;1;1;1;1;1;1;1;1;1;1;1;1;1;1;1	1;1;1;1;1;1;1;1;1;1;1;1;1;1;1;1;1;1	Histone H2A.V;Histone H2A type 1-J;Histone H2A type 1-H;Histone H2A.Z;Histone H2A.J;Histone H2A type 2-C;Histone H2A type 1-C;Histone H2A type 2-B;Histone H2A type 3;Histone H2A type 2-A;Histone H2A type 1-D;Histone H2A type 1;Histone H2A type 1-B/E;Histone H2A type 1-A;Histone H2AX	H2AFV;HIST1H2AJ;HIST1H2AH;H2AFZ;H2AFJ;HIST2H2AC;HIST1H2AC;HIST2H2AB;HIST3H2A;HIST2H2AA3;HIST1H2AD;HIST1H2AG;HIST1H2AB;HIST1H2AA;H2AFX	sp|Q71UI9-5|H2AV_HUMAN Isoform 5 of Histone H2A.V OS=Homo sapiens GN=H2AFV;sp|Q71UI9-2|H2AV_HUMAN Isoform 2 of Histone H2A.V OS=Homo sapiens GN=H2AFV;sp|Q99878|H2A1J_HUMAN Histone H2A type 1-J OS=Homo sapiens GN=HIST1H2AJ PE=1 SV=3;sp|Q96KK5|H2A1H_HUMAN Hi	18	1	1	1	0	1	1	0	1	1	0	1	1	13.6	13.6	13.6	6.8918	66	66;114;128;128;128;128;129;129;130;130;130;130;130;130;130;131;143;151	0.0012771	6.608	0	13.6	13.6	6237200	0	4407900	1829400	3118600	0	2203900	914680	2				146	174	TRUE	176	322;323	349;350
P04920;P04920-2;P04920-3;P48751-2;P48751;P48751-3	P04920;P04920-2;P04920-3	21;20;20;1;1;1	21;20;20;1;1;1	21;20;20;1;1;1	Anion exchange protein 2	SLC4A2	sp|P04920|B3A2_HUMAN Anion exchange protein 2 OS=Homo sapiens GN=SLC4A2 PE=1 SV=4;sp|P04920-2|B3A2_HUMAN Isoform B1 of Anion exchange protein 2 OS=Homo sapiens GN=SLC4A2;sp|P04920-3|B3A2_HUMAN Isoform 3 of Anion exchange protein 2 OS=Homo sapiens GN=SLC4A2	6	21	21	21	12	17	14	12	17	14	12	17	14	25.2	25.2	25.2	137.01	1241	1241;1227;1232;936;1232;1259	0	193.18	17.6	21.7	19.4	304380000	24448000	236420000	43508000	6087600	488950	4728500	870170	54				147	248;261;262;998;1276;1390;1406;1482;2567;2689;3296;3361;3581;3613;3837;3871;3876;4051;4139;4455;4589	True;True;True;True;True;True;True;True;True;True;True;True;True;True;True;True;True;True;True;True;True	252;265;266;1018;1305;1422;1438;1514;2619;2743;3388;3455;3686;3718;3950;3984;3989;4166;4253;4576;4715	468;469;487;488;489;1896;1897;1898;2458;2459;2460;2689;2690;2691;2721;2722;2723;2838;4985;5231;6396;6528;6529;6530;6531;6532;6533;7066;7067;7068;7069;7141;7661;7720;7721;7722;7723;7724;7734;8062;8063;8220;8221;8222;8223;8224;8850;8851;9089;9090;9091;9092	509;510;531;532;533;2123;2124;2125;2765;2766;2767;2768;3007;3008;3009;3010;3041;3042;3043;3171;5648;5920;7295;7465;7466;7467;7468;7469;7470;7471;8123;8124;8125;8126;8210;8823;8889;8890;8891;8892;8893;8903;9283;9284;9470;9471;9472;9473;9474;10195;10196;10451;10452;10453;10454;10455
P04921-2;P04921-3;P04921;Q9UHC6-2;Q9UHC6	P04921-2;P04921-3;P04921	3;3;3;1;1	3;3;3;1;1	3;3;3;1;1	Glycophorin-C	GYPC	sp|P04921-2|GLPC_HUMAN Isoform Glycophorin-D of Glycophorin-C OS=Homo sapiens GN=GYPC;sp|P04921-3|GLPC_HUMAN Isoform 3 of Glycophorin-C OS=Homo sapiens GN=GYPC;sp|P04921|GLPC_HUMAN Glycophorin-C OS=Homo sapiens GN=GYPC PE=1 SV=1	5	3	3	3	2	2	3	2	2	3	2	2	3	33.6	33.6	33.6	11.499	107	107;109;128;108;1331	0	135.42	25.2	25.2	33.6	6129100000	751790000	4512600000	864720000	2043000000	250600000	1504200000	288240000	77				148	1719;1720;1735	True;True;True	1756;1757;1772	3329;3330;3331;3332;3333;3334;3335;3336;3337;3338;3339;3340;3341;3342;3343;3344;3345;3346;3347;3348;3349;3350;3351;3352;3353;3354;3355;3356;3357;3358;3359;3360;3361;3362;3363;3364;3365;3366;3367;3368;3369;3370;3371;3372;3373;3393	3733;3734;3735;3736;3737;3738;3739;3740;3741;3742;3743;3744;3745;3746;3747;3748;3749;3750;3751;3752;3753;3754;3755;3756;3757;3758;3759;3760;3761;3762;3763;3764;3765;3766;3767;3768;3769;3770;3771;3772;3773;3774;3775;3776;3777;3778;3779;3780;3781;3782;3783;3784;3785;3786;3787;3788;3789;3790;3791;3792;3793;3794;3795;3796;3797;3798;3799;3800;3801;3802;3803;3804;3805;3806;3807;3808;3809;3832
P05023-4;P05023;P05023-3;P05023-2;P13637;P13637-2;P13637-3;P50993;Q13733;P20648;P54707;P54707-2	P05023-4;P05023;P05023-3;P05023-2	25;25;23;16;8;8;8;7;3;1;1;1	25;25;23;16;8;8;8;7;3;1;1;1	25;25;23;16;8;8;8;7;3;1;1;1	Sodium/potassium-transporting ATPase subunit alpha-1	ATP1A1	sp|P05023-4|AT1A1_HUMAN Isoform 4 of Sodium/potassium-transporting ATPase subunit alpha-1 OS=Homo sapiens GN=ATP1A1;sp|P05023|AT1A1_HUMAN Sodium/potassium-transporting ATPase subunit alpha-1 OS=Homo sapiens GN=ATP1A1 PE=1 SV=1;sp|P05023-3|AT1A1_HUMAN Isofo	12	25	25	25	10	21	13	10	21	13	10	21	13	27.8	27.8	27.8	113	1023	1023;1023;992;681;1013;1024;1026;1020;1029;1035;1039;1045	0	323.31	13.7	23	15.8	213330000	13994000	171540000	27795000	4740600	310980	3811900	617660	50				149	61;79;477;514;540;722;761;1481;1552;1748;1913;2166;2504;2603;2667;2668;2846;2942;3137;3258;3683;4127;4270;4649;4667	True;True;True;True;True;True;True;True;True;True;True;True;True;True;True;True;True;True;True;True;True;True;True;True;True	61;79;489;526;552;737;777;1513;1584;1786;1954;2213;2555;2657;2721;2722;2912;2913;3018;3220;3348;3789;4241;4387;4775;4793	99;100;101;134;882;944;992;1343;1344;1345;1422;1423;2837;2998;3416;3780;3781;4227;4228;4229;4230;4231;4862;4863;5042;5185;5186;5187;5508;5509;5510;5732;5733;6083;6084;6085;6294;6295;6296;6297;7263;8200;8201;8460;8461;8462;9192;9228;9229	107;108;109;143;969;1036;1091;1499;1500;1501;1591;1592;3170;3358;3857;4280;4281;4780;4781;4782;4783;4784;5497;5498;5710;5865;5866;5867;6229;6230;6231;6232;6549;6550;6551;6929;6930;6931;7174;7175;7176;7177;8345;9444;9445;9736;9737;9738;10582;10622;10623
P05026-2;P05026	P05026-2;P05026	7;7	7;7	7;7	Sodium/potassium-transporting ATPase subunit beta-1	ATP1B1	sp|P05026-2|AT1B1_HUMAN Isoform 2 of Sodium/potassium-transporting ATPase subunit beta-1 OS=Homo sapiens GN=ATP1B1;sp|P05026|AT1B1_HUMAN Sodium/potassium-transporting ATPase subunit beta-1 OS=Homo sapiens GN=ATP1B1 PE=1 SV=1	2	7	7	7	3	6	3	3	6	3	3	6	3	27.2	27.2	27.2	34.893	301	301;303	0	74.006	10.3	24.3	11.6	191410000	13234000	140730000	37447000	15951000	1102800	11727000	3120600	14				150	212;437;3867;4242;4682;4718;4719	True;True;True;True;True;True;True	215;447;3980;4358;4808;4809;4846;4847	385;807;808;809;7711;7712;7713;8404;9255;9256;9257;9313;9314;9315	416;887;888;889;8878;8879;8880;9670;10651;10652;10653;10716;10717;10718
P05106;P05106-2;P05106-3	P05106;P05106-2;P05106-3	5;4;4	5;4;4	5;4;4	Integrin beta-3	ITGB3	sp|P05106|ITB3_HUMAN Integrin beta-3 OS=Homo sapiens GN=ITGB3 PE=1 SV=2;sp|P05106-2|ITB3_HUMAN Isoform Beta-3B of Integrin beta-3 OS=Homo sapiens GN=ITGB3;sp|P05106-3|ITB3_HUMAN Isoform Beta-3C of Integrin beta-3 OS=Homo sapiens GN=ITGB3	3	5	5	5	1	5	0	1	5	0	1	5	0	9.3	9.3	9.3	87.057	788	788;780;784	0	30.738	1.9	9.3	0	3908800	0	3908800	0	108580	0	108580	0	6				151	913;1686;2894;3008;4630	True;True;True;True;True	933;1722;2969;3087;4756	1722;3262;3263;5653;5853;9155	1925;3651;3652;6457;6684;10525
P05141;P12235;Q9H0C2	P05141;P12235	3;2;1	3;2;1	1;0;0	ADP/ATP translocase 2;ADP/ATP translocase 2, N-terminally processed;ADP/ATP translocase 1	SLC25A5;SLC25A4	sp|P05141|ADT2_HUMAN ADP/ATP translocase 2 OS=Homo sapiens GN=SLC25A5 PE=1 SV=7;sp|P12235|ADT1_HUMAN ADP/ATP translocase 1 OS=Homo sapiens GN=SLC25A4 PE=1 SV=4	3	3	3	1	0	2	2	0	2	2	0	1	1	10.4	10.4	4.4	32.852	298	298;298;315	0	18.631	0	7	7.7	17236000	0	13841000	3394800	907150	0	728470	178680	4				152	601;2563;3906	True;True;True	613;2615;4019	1107;1108;4979;7786	1223;1224;5642;8956
P05198	P05198	1	1	1	Eukaryotic translation initiation factor 2 subunit 1	EIF2S1	sp|P05198|IF2A_HUMAN Eukaryotic translation initiation factor 2 subunit 1 OS=Homo sapiens GN=EIF2S1 PE=1 SV=3	1	1	1	1	1	1	0	1	1	0	1	1	0	3.8	3.8	3.8	36.112	315	315	0	7.5687	3.8	3.8	0	5740800	669450	5071300	0	260950	30430	230520	0	2				153	4553	TRUE	4676	9025;9026	10380;10381
P05362	P05362	22	22	22	Intercellular adhesion molecule 1	ICAM1	sp|P05362|ICAM1_HUMAN Intercellular adhesion molecule 1 OS=Homo sapiens GN=ICAM1 PE=1 SV=2	1	22	22	22	9	15	18	9	15	18	9	15	18	42.3	42.3	42.3	57.825	532	532	0	238.59	22.7	25.9	36.3	1778800000	122140000	914490000	742180000	71152000	4885600	36580000	29687000	94				154	362;485;507;628;629;681;1085;1088;1089;1506;1725;2194;2551;2552;3277;3278;3527;3966;3967;4291;4407;4564	True;True;True;True;True;True;True;True;True;True;True;True;True;True;True;True;True;True;True;True;True;True	371;497;519;641;642;695;1109;1112;1113;1538;1762;2242;2602;2603;3368;3369;3632;4081;4082;4409;4526;4688;4689	659;660;661;662;663;664;665;666;900;901;933;1151;1152;1153;1154;1155;1249;1250;1251;2076;2077;2080;2081;2082;2083;2084;2085;2086;2893;2894;2895;3378;4270;4271;4272;4957;4958;4959;4960;4961;4962;4963;4964;6351;6352;6353;6354;6355;6356;6357;6950;6951;7916;7917;8514;8746;8747;8748;8749;8750;8751;8752;8753;8754;8755;8756;9046;9047;9048;9049	728;729;730;731;732;733;734;735;736;990;991;1025;1269;1270;1271;1272;1273;1382;1383;1384;1385;1386;1387;2317;2318;2321;2322;2323;2324;2325;2326;2327;3237;3238;3239;3240;3241;3814;4824;4825;4826;5619;5620;5621;5622;5623;5624;5625;5626;5627;7247;7248;7249;7250;7251;7252;7253;7254;7988;7989;9119;9120;9801;10064;10065;10066;10067;10068;10069;10070;10071;10072;10073;10074;10075;10076;10077;10078;10079…
P05386	P05386	1	1	1	60S acidic ribosomal protein P1	RPLP1	sp|P05386|RLA1_HUMAN 60S acidic ribosomal protein P1 OS=Homo sapiens GN=RPLP1 PE=1 SV=1	1	1	1	1	0	1	1	0	1	1	0	1	1	22.8	22.8	22.8	11.514	114	114	0	8.3935	0	22.8	22.8	4086700	0	1589800	2497000	1362200	0	529920	832330	3				155	361	TRUE	370	657;658	725;726;727
P05388-2;Q8NHW5;P05388	P05388-2;Q8NHW5;P05388	2;2;2	2;2;2	2;2;2	60S acidic ribosomal protein P0;60S acidic ribosomal protein P0-like	RPLP0;RPLP0P6	sp|P05388-2|RLA0_HUMAN Isoform 2 of 60S acidic ribosomal protein P0 OS=Homo sapiens GN=RPLP0;sp|Q8NHW5|RLA0L_HUMAN 60S acidic ribosomal protein P0-like OS=Homo sapiens GN=RPLP0P6 PE=5 SV=1;sp|P05388|RLA0_HUMAN 60S acidic ribosomal protein P0 OS=Homo sapien	3	2	2	2	1	1	2	1	1	2	1	1	2	13.3	13.3	13.3	27.435	255	255;317;317	0	13.693	8.6	8.6	13.3	12646000	713870	6175900	5756000	972750	54913	475070	442770	4				156	153;4132	True;True	155;4246	274;275;276;8208	294;295;296;9452
P05455	P05455	6	6	6	Lupus La protein	SSB	sp|P05455|LA_HUMAN Lupus La protein OS=Homo sapiens GN=SSB PE=1 SV=2	1	6	6	6	0	3	4	0	3	4	0	3	4	20.3	20.3	20.3	46.836	408	408	0	52.787	0	10.3	13	10203000	0	7848700	2354400	463780	0	356760	107020	7				157	337;1238;1691;2239;2712;4684	True;True;True;True;True;True	346;1267;1727;2287;2766;4811	608;2399;3275;4354;4355;5273;9260	670;2699;3669;4921;4922;5962;10656
P05556;P05556-2;P05556-5;P05556-4;P05556-3	P05556;P05556-2;P05556-5;P05556-4;P05556-3	36;34;34;34;34	36;34;34;34;34	36;34;34;34;34	Integrin beta-1	ITGB1	sp|P05556|ITB1_HUMAN Integrin beta-1 OS=Homo sapiens GN=ITGB1 PE=1 SV=2;sp|P05556-2|ITB1_HUMAN Isoform 2 of Integrin beta-1 OS=Homo sapiens GN=ITGB1;sp|P05556-5|ITB1_HUMAN Isoform 5 of Integrin beta-1 OS=Homo sapiens GN=ITGB1;sp|P05556-4|ITB1_HUMAN Isoform	5	36	36	36	21	27	31	21	27	31	21	27	31	42.9	42.9	42.9	88.414	798	798;789;801;819;825	0	323.31	23.3	35.1	39.3	2410500000	182810000	1465200000	762510000	70899000	5376700	43095000	22427000	155				158	109;143;449;450;581;667;1270;1334;1335;1423;1424;1455;1531;2093;2104;2208;2209;2299;2527;2588;2614;2654;2659;2662;3042;3246;3247;3266;3307;3433;3550;3630;3631;4188;4300;4578	True;True;True;True;True;True;True;True;True;True;True;True;True;True;True;True;True;True;True;True;True;True;True;True;True;True;True;True;True;True;True;True;True;True;True;True	111;145;460;461;593;681;1299;1364;1365;1366;1455;1456;1487;1563;2138;2150;2256;2257;2348;2578;2640;2668;2708;2713;2716;3122;3334;3335;3336;3337;3356;3399;3530;3655;3735;3736;3737;4303;4304;4418;4704	199;258;832;833;834;835;836;837;838;839;1062;1218;1219;1220;1221;1222;2448;2449;2450;2451;2452;2570;2571;2572;2573;2574;2575;2576;2577;2578;2579;2580;2752;2753;2754;2755;2756;2799;2964;2965;2966;4098;4099;4100;4120;4295;4296;4297;4298;4299;4300;4301;4302;4303;4304;4305;4306;4307;4452;4453;4908;4909;4910;4911;4912;4913;5015;5016;5064;5065;5066;5067;5158;5159;5160;5161;5169;5170;5174;5175;5904;5905…	214;276;918;919;920;921;922;923;924;925;1169;1345;1346;1347;1348;1349;1350;1351;1352;2754;2755;2756;2757;2758;2879;2880;2881;2882;2883;2884;2885;2886;2887;2888;2889;2890;2891;2892;2893;3078;3079;3080;3081;3082;3083;3084;3085;3086;3131;3322;3323;3324;4639;4640;4641;4642;4643;4644;4645;4646;4668;4850;4851;4852;4853;4854;4855;4856;4857;4858;4859;4860;4861;4862;4863;4864;4865;4866;4867;4868;4869;5027…
P05771;P05771-2;P17252	P05771;P05771-2;P17252	2;2;1	2;2;1	2;2;1	Protein kinase C beta type;Protein kinase C alpha type	PRKCB;PRKCA	sp|P05771|KPCB_HUMAN Protein kinase C beta type OS=Homo sapiens GN=PRKCB PE=1 SV=4;sp|P05771-2|KPCB_HUMAN Isoform Beta-II of Protein kinase C beta type OS=Homo sapiens GN=PRKCB;sp|P17252|KPCA_HUMAN Protein kinase C alpha type OS=Homo sapiens GN=PRKCA PE=1	3	2	2	2	0	2	0	0	2	0	0	2	0	3.7	3.7	3.7	76.868	671	671;673;672	0	12.811	0	3.7	0	2390900	0	2390900	0	68311	0	68311	0	2				159	849;4673	True;True	868;4799	1598;9245	1791;10641
P06132	P06132	2	2	2	Uroporphyrinogen decarboxylase	UROD	sp|P06132|DCUP_HUMAN Uroporphyrinogen decarboxylase OS=Homo sapiens GN=UROD PE=1 SV=2	1	2	2	2	0	1	1	0	1	1	0	1	1	13.1	13.1	13.1	40.786	367	367	0	14.858	0	7.1	6	1411200	0	1035600	375670	88202	0	64722	23479	2				160	623;2644	True;True	636;2698	1141;5128	1259;5807
P06733;P06733-2;P13929-3;P09104-2;P13929-2;P13929;P09104	P06733;P06733-2	21;14;1;1;1;1;1	21;14;1;1;1;1;1	21;14;1;1;1;1;1	Alpha-enolase	ENO1	sp|P06733|ENOA_HUMAN Alpha-enolase OS=Homo sapiens GN=ENO1 PE=1 SV=2;sp|P06733-2|ENOA_HUMAN Isoform MBP-1 of Alpha-enolase OS=Homo sapiens GN=ENO1	7	21	21	21	7	16	16	7	16	16	7	16	16	55.1	55.1	55.1	47.168	434	434;341;391;391;406;434;434	0	237.42	21.4	45.2	50.7	282770000	20065000	172740000	89969000	12853000	912060	7851600	4089500	43				161	48;49;187;565;566;567;860;992;1034;1365;1620;1943;1965;2260;2367;2597;2607;3551;4441;4543;4680	True;True;True;True;True;True;True;True;True;True;True;True;True;True;True;True;True;True;True;True;True	48;49;189;577;578;579;879;1012;1056;1396;1655;1984;2006;2308;2416;2650;2651;2661;3656;4560;4666;4806	76;77;78;79;341;1039;1040;1041;1042;1043;1618;1886;1971;2640;2641;3130;3131;3820;3821;3822;3858;4384;4385;4386;4587;4588;5031;5032;5033;5034;5035;5050;5051;5052;7006;7007;8823;8824;8825;9009;9253	84;85;86;87;368;1144;1145;1146;1147;1148;1149;1814;2113;2202;2956;2957;3498;3499;4321;4322;4323;4363;4953;4954;4955;4956;5189;5190;5698;5699;5700;5701;5702;5703;5720;5721;5722;8053;8054;10167;10168;10169;10364;10649
P06748-2;P06748;P06748-3	P06748-2;P06748;P06748-3	5;5;3	5;5;3	5;5;3	Nucleophosmin	NPM1	sp|P06748-2|NPM_HUMAN Isoform 2 of Nucleophosmin OS=Homo sapiens GN=NPM1;sp|P06748|NPM_HUMAN Nucleophosmin OS=Homo sapiens GN=NPM1 PE=1 SV=2;sp|P06748-3|NPM_HUMAN Isoform 3 of Nucleophosmin OS=Homo sapiens GN=NPM1	3	5	5	5	1	5	1	1	5	1	1	5	1	28.7	28.7	28.7	29.464	265	265;294;259	0	53.594	5.7	28.7	5.3	32931000	1021100	29793000	2117200	2744300	85089	2482800	176430	7				162	1639;2772;2851;2852;4195	True;True;True;True;True	1675;2828;2919;2920;4311	3164;5370;5519;5520;5521;5522;8327	3542;6068;6241;6242;6243;6244;9586
P06753-4;P06753-3;P06753-6;P06753-5;P06753-2;P06753;CON__Q3SX28;P09493-2;P09493-5;P67936;P07951-3;P67936-2;P09493-9;P09493-8;P09493-7;P09493-6;P09493-4;P09493-3;P09493-10;P09493;P07951-2;P07951;P06753-7	P06753-4;P06753-3;P06753-6;P06753-5;P06753-2;P06753	7;7;7;7;7;5;3;3;3;3;3;3;3;3;3;3;3;3;3;3;3;3;2	7;7;7;7;7;5;3;3;3;3;3;3;3;3;3;3;3;3;3;3;3;3;2	7;7;7;7;7;5;3;3;3;3;3;3;3;3;3;3;3;3;3;3;3;3;2	Tropomyosin alpha-3 chain	TPM3	sp|P06753-4|TPM3_HUMAN Isoform 4 of Tropomyosin alpha-3 chain OS=Homo sapiens GN=TPM3;sp|P06753-3|TPM3_HUMAN Isoform 3 of Tropomyosin alpha-3 chain OS=Homo sapiens GN=TPM3;sp|P06753-6|TPM3_HUMAN Isoform 6 of Tropomyosin alpha-3 chain OS=Homo sapiens GN=TPM	23	7	7	7	2	7	1	2	7	1	2	7	1	31.2	31.2	31.2	28.793	247	247;247;248;248;248;285;284;228;245;248;248;284;284;284;284;284;284;284;284;284;284;284;158	0	71.72	8.1	31.2	5.7	27775000	828980	25802000	1144700	1633900	48764	1517700	67338	11				163	168;2078;2242;2377;2724;2777;3304	True;True;True;True;True;True;True	170;2123;2290;2427;2778;2834;3396	310;311;4074;4075;4358;4602;4603;5290;5378;5379;6418	337;338;4614;4615;4925;5204;5205;5979;6076;6077;7323
P06756-3;P06756;P06756-2	P06756-3;P06756;P06756-2	21;21;20	21;21;20	21;21;20	Integrin alpha-V;Integrin alpha-V heavy chain;Integrin alpha-V light chain	ITGAV	sp|P06756-3|ITAV_HUMAN Isoform 3 of Integrin alpha-V OS=Homo sapiens GN=ITGAV;sp|P06756|ITAV_HUMAN Integrin alpha-V OS=Homo sapiens GN=ITGAV PE=1 SV=2;sp|P06756-2|ITAV_HUMAN Isoform 2 of Integrin alpha-V OS=Homo sapiens GN=ITGAV	3	21	21	21	9	12	14	9	12	14	9	12	14	26.3	26.3	26.3	111.13	1002	1002;1048;1012	0	186.63	11.2	14.5	17.8	231800000	14399000	127510000	89889000	3996500	248250	2198400	1549800	44				164	185;239;673;1128;1495;2021;2160;2431;2432;2628;2791;3097;3126;3580;3644;3716;3751;3815;3945;4180;4717	True;True;True;True;True;True;True;True;True;True;True;True;True;True;True;True;True;True;True;True;True	187;243;687;1153;1527;2065;2207;2482;2483;2682;2851;3179;3209;3685;3750;3822;3863;3928;4059;4060;4294;4845	337;338;456;1233;2158;2159;2867;3974;4215;4216;4217;4724;4725;4726;4727;4728;4729;4730;4731;5090;5410;5411;6009;6010;6011;6012;6062;6063;6064;7064;7065;7194;7336;7430;7579;7580;7878;7879;7880;8304;9312	364;365;497;1363;1364;2405;2406;2407;3206;4490;4768;4769;4770;5338;5339;5340;5341;5342;5343;5344;5345;5346;5766;6119;6120;6852;6853;6854;6855;6907;6908;6909;8121;8122;8271;8427;8530;8721;8722;9074;9075;9076;9077;9563;10715
Q16778;P33778;P23527;P06899;Q8N257;Q6DRA6;Q6DN03	Q16778;P33778;P23527;P06899;Q8N257	6;6;6;6;5;1;1	6;6;6;6;5;1;1	1;1;1;1;1;1;1	Histone H2B type 2-E;Histone H2B type 1-B;Histone H2B type 1-O;Histone H2B type 1-J;Histone H2B type 3-B	HIST2H2BE;HIST1H2BB;HIST1H2BO;HIST1H2BJ;HIST3H2BB	sp|Q16778|H2B2E_HUMAN Histone H2B type 2-E OS=Homo sapiens GN=HIST2H2BE PE=1 SV=3;sp|P33778|H2B1B_HUMAN Histone H2B type 1-B OS=Homo sapiens GN=HIST1H2BB PE=1 SV=2;sp|P23527|H2B1O_HUMAN Histone H2B type 1-O OS=Homo sapiens GN=HIST1H2BO PE=1 SV=3;sp|P06899|	7	6	6	1	1	6	3	1	6	3	0	1	0	43.7	43.7	7.9	13.92	126	126;126;126;126;126;164;193	0	56.671	8.7	43.7	24.6	58965000	1674600	43597000	13694000	8423600	239240	6228100	1956300	10				165	271;1040;2198;2561;3230;4413	True;True;True;True;True;True	276;277;1062;2246;2613;3318;4532	502;503;504;1989;1990;4279;4976;4977;6253;6254;8774	549;550;551;2224;2225;4833;5639;5640;7130;7131;10112
P07195;P07864	P07195	7;1	6;0	6;0	L-lactate dehydrogenase B chain	LDHB	sp|P07195|LDHB_HUMAN L-lactate dehydrogenase B chain OS=Homo sapiens GN=LDHB PE=1 SV=2	2	7	6	6	2	7	3	2	6	3	2	6	3	18.6	15	15	36.638	334	334;332	0	46.53	6	18.6	10.8	73172000	3553700	57757000	11862000	4304200	209040	3397400	697760	12				166	2137;2305;2515;2516;3411;3612;4354	True;True;True;True;True;True;False	2184;2354;2566;2567;3508;3717;4472	4175;4474;4882;4883;4884;4885;4886;6656;6657;6658;7139;7140;8637	4725;5063;5519;5520;5521;5522;5523;7616;7617;7618;8208;8209;9942
P07237	P07237	3	3	3	Protein disulfide-isomerase	P4HB	sp|P07237|PDIA1_HUMAN Protein disulfide-isomerase OS=Homo sapiens GN=P4HB PE=1 SV=3	1	3	3	3	1	3	1	1	3	1	1	3	1	11	11	11	57.116	508	508	0	20.838	2	11	3.1	11805000	281620	9898200	1625100	337280	8046.2	282810	46432	5				167	872;3984;4258	True;True;True	891;4099;4375	1641;1642;7944;8443;8444	1840;1841;9148;9717;9718
P07355;P07355-2;A6NMY6	P07355;P07355-2;A6NMY6	8;8;4	8;8;4	8;8;4	Annexin A2;Putative annexin A2-like protein	ANXA2;ANXA2P2	sp|P07355|ANXA2_HUMAN Annexin A2 OS=Homo sapiens GN=ANXA2 PE=1 SV=2;sp|P07355-2|ANXA2_HUMAN Isoform 2 of Annexin A2 OS=Homo sapiens GN=ANXA2;sp|A6NMY6|AXA2L_HUMAN Putative annexin A2-like protein OS=Homo sapiens GN=ANXA2P2 PE=5 SV=2	3	8	8	8	2	7	3	2	7	3	2	7	3	28.3	28.3	28.3	38.604	339	339;357;339	0	78.043	7.7	25.4	11.5	34145000	979870	26751000	6414300	1484600	42603	1163100	278880	13				168	105;556;1579;1740;2669;3114;4036;4085	True;True;True;True;True;True;True;True	107;568;1612;1777;2723;3197;4151;4199	188;1025;3057;3058;3059;3404;3405;5188;6042;6043;8043;8126	201;1127;3421;3422;3423;3844;3845;5868;6886;6887;6888;9262;9369
P07437;Q9BUF5;A6NNZ2;Q9H4B7	P07437	13;2;1;1	13;2;1;1	4;0;0;0	Tubulin beta chain	TUBB	sp|P07437|TBB5_HUMAN Tubulin beta chain OS=Homo sapiens GN=TUBB PE=1 SV=2	4	13	13	4	7	10	9	7	10	9	3	4	2	34.2	34.2	13.1	49.67	444	444;446;444;451	0	213.57	17.6	28.8	27.9	477260000	20614000	302160000	154480000	23863000	1030700	15108000	7724100	35				169	203;265;1214;1382;1528;1529;2047;2086;2115;2116;2382;2847;3029	True;True;True;True;True;True;True;True;True;True;True;True;True	206;269;1242;1243;1414;1560;1561;2091;2131;2161;2162;2432;2914;2915;3109	373;374;492;493;2332;2333;2334;2335;2336;2667;2668;2669;2670;2671;2672;2954;2955;2956;2957;2958;2959;2960;2961;4012;4087;4133;4134;4135;4136;4611;5511;5512;5513;5514;5887	404;405;536;537;2603;2604;2605;2606;2607;2984;2985;2986;2987;2988;2989;3311;3312;3313;3314;3315;3316;3317;3318;4528;4627;4683;4684;4685;4686;5213;6233;6234;6235;6236;6719
P07602;P07602-2;P07602-3	P07602;P07602-2;P07602-3	1;1;1	1;1;1	1;1;1	Prosaposin;Saposin-A;Saposin-B-Val;Saposin-B;Saposin-C;Saposin-D	PSAP	sp|P07602|SAP_HUMAN Prosaposin OS=Homo sapiens GN=PSAP PE=1 SV=2;sp|P07602-2|SAP_HUMAN Isoform Sap-mu-6 of Prosaposin OS=Homo sapiens GN=PSAP;sp|P07602-3|SAP_HUMAN Isoform Sap-mu-9 of Prosaposin OS=Homo sapiens GN=PSAP	3	1	1	1	0	0	1	0	0	1	0	0	1	2.9	2.9	2.9	58.112	524	524;526;527	0.0092593	6.0511	0	0	2.9	488440	0	0	488440	15756	0	0	15756	1				170	1048	TRUE	1071	2005	2240
P07737;CON__P02584	P07737	5;1	5;1	5;1	Profilin-1	PFN1	sp|P07737|PROF1_HUMAN Profilin-1 OS=Homo sapiens GN=PFN1 PE=1 SV=2	2	5	5	5	3	4	4	3	4	4	3	4	4	36.4	36.4	36.4	15.054	140	140;140	0	112.54	27.1	27.9	36.4	86171000	5529300	68412000	12229000	9574500	614370	7601400	1358800	11				171	784;790;1004;1005;3814	True;True;True;True;True	801;807;1024;1025;3927	1471;1472;1473;1480;1906;1907;1908;1909;7576;7577;7578	1645;1646;1647;1656;2133;2134;2135;2136;8718;8719;8720
P07741-2;P07741	P07741-2;P07741	1;1	1;1	1;1	Adenine phosphoribosyltransferase	APRT	sp|P07741-2|APT_HUMAN Isoform 2 of Adenine phosphoribosyltransferase OS=Homo sapiens GN=APRT;sp|P07741|APT_HUMAN Adenine phosphoribosyltransferase OS=Homo sapiens GN=APRT PE=1 SV=2	2	1	1	1	1	1	0	1	1	0	1	1	0	8.2	8.2	8.2	14.557	134	134;180	0	20.317	8.2	8.2	0	3060900	333990	2726900	0	306090	33399	272690	0	2				172	92	TRUE	94	162;163	173;174
P07814	P07814	15	15	15	Bifunctional glutamate/proline--tRNA ligase;Glutamate--tRNA ligase;Proline--tRNA ligase	EPRS	sp|P07814|SYEP_HUMAN Bifunctional glutamate/proline--tRNA ligase OS=Homo sapiens GN=EPRS PE=1 SV=5	1	15	15	15	3	12	5	3	12	5	3	12	5	14.1	14.1	14.1	170.59	1512	1512	0	125.2	3	11.2	5.4	48589000	1061600	43187000	4341200	592550	12947	526670	52941	23				173	207;443;746;758;1260;2146;2200;2211;2618;2790;2995;3635;3666;3667;4003	True;True;True;True;True;True;True;True;True;True;True;True;True;True;True	210;453;761;774;1289;2193;2248;2259;2672;2850;3074;3741;3772;3773;4118	378;819;1382;1416;1417;2435;2436;4191;4281;4309;5075;5409;5824;5825;5826;7180;7181;7233;7234;7980;7981	409;901;1546;1584;1585;2737;2738;2739;2740;4741;4835;4871;5748;6118;6648;6649;6650;8255;8256;8313;8314;9186;9187
P07900;P07900-2;Q14568;Q58FG0	P07900;P07900-2	21;21;5;3	12;12;1;1	12;12;1;1	Heat shock protein HSP 90-alpha	HSP90AA1	sp|P07900|HS90A_HUMAN Heat shock protein HSP 90-alpha OS=Homo sapiens GN=HSP90AA1 PE=1 SV=5;sp|P07900-2|HS90A_HUMAN Isoform 2 of Heat shock protein HSP 90-alpha OS=Homo sapiens GN=HSP90AA1	4	21	12	12	4	17	10	2	9	4	2	9	4	40.3	25.5	25.5	84.659	732	732;854;343;334	0	107.4	8.9	31.7	18.7	60625000	2476100	47970000	10179000	1837100	75035	1453600	308450	16				174	84;484;713;757;993;994;1079;1083;1760;1806;1814;1833;1853;2476;2805;2986;3660;4359;4672;4772;4773	False;True;True;True;False;False;True;True;False;False;True;True;False;True;True;True;False;False;False;True;True	86;496;727;773;1013;1014;1102;1107;1798;1844;1853;1872;1892;2527;2866;3065;3766;4477;4798;4900;4901	148;899;1323;1415;1887;1888;1889;1890;1891;1892;2065;2074;3454;3455;3550;3576;3620;3621;3652;4819;5432;5433;5809;5810;7221;7222;7223;8643;8644;8645;9243;9244;9429;9430	157;989;1475;1476;1583;2114;2115;2116;2117;2118;2119;2303;2315;3903;3904;4005;4045;4096;4097;4129;5453;6141;6142;6632;6633;8300;8301;8302;9949;9950;9951;10639;10640;10891;10892
P07910-4;P07910-2;P07910	P07910-4;P07910-2;P07910	2;2;1	2;2;1	2;2;1	Heterogeneous nuclear ribonucleoproteins C1/C2	HNRNPC	sp|P07910-4|HNRPC_HUMAN Isoform 4 of Heterogeneous nuclear ribonucleoproteins C1/C2 OS=Homo sapiens GN=HNRNPC;sp|P07910-2|HNRPC_HUMAN Isoform C1 of Heterogeneous nuclear ribonucleoproteins C1/C2 OS=Homo sapiens GN=HNRNPC;sp|P07910|HNRPC_HUMAN Heterogeneous	3	2	2	2	0	2	0	0	2	0	0	2	0	14	14	14	27.821	250	250;293;306	0	11.677	0	14	0	3740700	0	3740700	0	233790	0	233790	0	2				175	2803;3365	True;True	2864;3459	5430;6543	6139;7482
P07948-2;P07948	P07948-2;P07948	1;1	1;1	1;1	Tyrosine-protein kinase Lyn	LYN	sp|P07948-2|LYN_HUMAN Isoform 2 of Tyrosine-protein kinase Lyn OS=Homo sapiens GN=LYN;sp|P07948|LYN_HUMAN Tyrosine-protein kinase Lyn OS=Homo sapiens GN=LYN PE=1 SV=3	2	1	1	1	0	1	0	0	1	0	0	1	0	5.3	5.3	5.3	56.033	491	491;512	0	8.5375	0	5.3	0	1400300	0	1400300	0	51864	0	51864	0	1				176	735	TRUE	750	1365	1522
P07954-2;P07954	P07954-2;P07954	2;2	2;2	2;2	Fumarate hydratase, mitochondrial	FH	sp|P07954-2|FUMH_HUMAN Isoform Cytoplasmic of Fumarate hydratase, mitochondrial OS=Homo sapiens GN=FH;sp|P07954|FUMH_HUMAN Fumarate hydratase, mitochondrial OS=Homo sapiens GN=FH PE=1 SV=3	2	2	2	2	0	1	1	0	1	1	0	1	1	7.1	7.1	7.1	50.212	467	467;510	0	12.99	0	3	4.1	1995400	0	1037100	958310	83142	0	43212	39930	2				177	6;1196	True;True	6;1222	9;2295	9;2563
P08069;P06213-2;P06213	P08069	9;2;2	9;2;2	9;2;2	Insulin-like growth factor 1 receptor;Insulin-like growth factor 1 receptor alpha chain;Insulin-like growth factor 1 receptor beta chain	IGF1R	sp|P08069|IGF1R_HUMAN Insulin-like growth factor 1 receptor OS=Homo sapiens GN=IGF1R PE=1 SV=1	3	9	9	9	1	5	4	1	5	4	1	5	4	7.2	7.2	7.2	154.79	1367	1367;1370;1382	0	60.881	1.2	5.1	2.8	38836000	700040	34713000	3422300	579630	10448	518110	51080	10				178	346;658;659;1078;2389;2461;2892;4190;4621	True;True;True;True;True;True;True;True;True	356;672;673;1101;2439;2512;2967;4306;4747	640;1205;1206;2063;2064;4623;4788;5650;8320;9138	706;1332;1333;2301;2302;5225;5410;6454;9579;10506
P08174-4;P08174;P08174-3;P08174-5;P08174-2;P08174-6;P08174-7	P08174-4;P08174;P08174-3;P08174-5;P08174-2;P08174-6;P08174-7	13;13;13;13;13;13;13	13;13;13;13;13;13;13	13;13;13;13;13;13;13	Complement decay-accelerating factor	CD55	sp|P08174-4|DAF_HUMAN Isoform 4 of Complement decay-accelerating factor OS=Homo sapiens GN=CD55;sp|P08174|DAF_HUMAN Complement decay-accelerating factor OS=Homo sapiens GN=CD55 PE=1 SV=4;sp|P08174-3|DAF_HUMAN Isoform 3 of Complement decay-accelerating fact	7	13	13	13	3	10	9	3	10	9	3	10	9	31.9	31.9	31.9	39.759	364	364;381;384;439;440;525;551	0	93.903	7.4	29.4	28.3	575410000	19680000	319930000	235800000	25018000	855670	13910000	10252000	25				179	460;461;798;2067;2439;2693;3196;3213;3279;4133;4134;4608;4609	True;True;True;True;True;True;True;True;True;True;True;True;True	471;472;815;2112;2490;2747;3284;3301;3370;4247;4248;4734;4735	854;855;856;1495;1496;4049;4749;4750;5237;5238;6190;6191;6217;6218;6358;8209;8210;8211;8212;9115;9116;9117	940;941;942;1672;1673;4574;5364;5365;5926;5927;7054;7055;7083;7084;7255;9453;9454;9455;9456;9457;9458;9459;9460;10481;10482;10483
P08183-2;P08183;P21439-3;P21439-2;P21439	P08183-2;P08183	7;7;2;2;2	7;7;2;2;2	7;7;2;2;2	Multidrug resistance protein 1	ABCB1	sp|P08183-2|MDR1_HUMAN Isoform 2 of Multidrug resistance protein 1 OS=Homo sapiens GN=ABCB1;sp|P08183|MDR1_HUMAN Multidrug resistance protein 1 OS=Homo sapiens GN=ABCB1 PE=1 SV=3	5	7	7	7	2	7	0	2	7	0	2	7	0	9	9	9	134.03	1216	1216;1280;1232;1279;1286	0	55.859	3	9	0	44644000	1193400	43451000	0	744070	19890	724180	0	10				180	1010;1613;2035;2735;2875;3191;4550	True;True;True;True;True;True;True	1030;1648;2079;2789;2948;3278;4673	1917;1918;3118;3997;5313;5314;5575;5576;6181;9020	2144;2145;3486;4513;6005;6006;6307;6308;7044;10375
P08195;P08195-4	P08195;P08195-4	44;42	3;1	2;0	4F2 cell-surface antigen heavy chain	SLC3A2	sp|P08195|4F2_HUMAN 4F2 cell-surface antigen heavy chain OS=Homo sapiens GN=SLC3A2 PE=1 SV=3;sp|P08195-4|4F2_HUMAN Isoform 4 of 4F2 cell-surface antigen heavy chain OS=Homo sapiens GN=SLC3A2	2	44	3	2	26	32	33	2	3	2	1	2	1	57.1	7.1	4.4	67.993	630	630;661	0	47.058	39.4	39.4	50.2	493770000	39506000	397620000	56654000	17027000	1362300	13711000	1953600	34				181	85;86;553;554;585;586;587;694;929;953;1094;1217;1366;1452;1602;1654;1655;1667;1905;1968;1969;2019;2402;2403;2421;2422;2523;2524;2584;2778;2876;2877;2999;3000;3194;3642;4224;4225;4233;4357;4358;4373;4576;4618	False;False;False;False;False;False;False;False;False;False;False;False;False;False;False;False;False;False;False;False;False;False;False;False;False;False;False;False;False;True;True;True;False;False;False;False;False;False;False;False;False;False;False;False	87;88;565;566;597;598;599;708;949;973;1118;1246;1397;1484;1635;1690;1691;1703;1946;2009;2010;2063;2453;2454;2472;2473;2574;2575;2636;2835;2836;2949;2950;2951;2952;3078;3079;3281;3282;3748;4340;4341;4349;4475;4476;4492;4702;4744	149;150;151;152;153;1018;1019;1020;1021;1022;1023;1066;1067;1068;1069;1070;1071;1072;1073;1074;1075;1076;1077;1078;1079;1080;1081;1082;1275;1276;1277;1278;1279;1280;1746;1747;1748;1749;1750;1751;1752;1753;1803;1804;1805;2098;2099;2100;2101;2340;2341;2342;2343;2344;2345;2346;2347;2642;2643;2644;2796;3095;3194;3195;3196;3197;3198;3199;3200;3201;3202;3203;3204;3205;3206;3207;3208;3209;3225;3226;3227…	158;159;160;161;162;163;164;1117;1118;1119;1120;1121;1122;1123;1124;1125;1173;1174;1175;1176;1177;1178;1179;1180;1181;1182;1183;1184;1185;1186;1187;1188;1189;1190;1191;1192;1193;1411;1412;1413;1414;1415;1416;1417;1418;1419;1420;1951;1952;1953;1954;1955;1956;1957;1958;1959;1960;1961;1962;1963;1964;1965;1966;2020;2021;2022;2340;2341;2342;2343;2344;2345;2611;2612;2613;2614;2615;2616;2617;2618;2619;2…
P08195-2	P08195-2	44	44	3	4F2 cell-surface antigen heavy chain	SLC3A2	sp|P08195-2|4F2_HUMAN Isoform 2 of 4F2 cell-surface antigen heavy chain OS=Homo sapiens GN=SLC3A2	1	44	44	3	26	32	32	26	32	32	2	3	1	63.3	63.3	7.2	57.944	529	529	0	323.31	42.2	42.2	55	7561700000	626040000	4989900000	1945700000	270060000	22359000	178210000	69490000	225				182	85;86;553;554;585;586;587;694;929;953;1094;1217;1366;1452;1602;1654;1655;1667;1905;1968;1969;2019;2402;2403;2421;2422;2523;2524;2584;2999;3000;3194;3642;3717;3718;3719;4224;4225;4233;4357;4358;4373;4576;4618	True;True;True;True;True;True;True;True;True;True;True;True;True;True;True;True;True;True;True;True;True;True;True;True;True;True;True;True;True;True;True;True;True;True;True;True;True;True;True;True;True;True;True;True	87;88;565;566;597;598;599;708;949;973;1118;1246;1397;1484;1635;1690;1691;1703;1946;2009;2010;2063;2453;2454;2472;2473;2574;2575;2636;3078;3079;3281;3282;3748;3823;3824;3825;3826;3827;4340;4341;4349;4475;4476;4492;4702;4744	149;150;151;152;153;1018;1019;1020;1021;1022;1023;1066;1067;1068;1069;1070;1071;1072;1073;1074;1075;1076;1077;1078;1079;1080;1081;1082;1275;1276;1277;1278;1279;1280;1746;1747;1748;1749;1750;1751;1752;1753;1803;1804;1805;2098;2099;2100;2101;2340;2341;2342;2343;2344;2345;2346;2347;2642;2643;2644;2796;3095;3194;3195;3196;3197;3198;3199;3200;3201;3202;3203;3204;3205;3206;3207;3208;3209;3225;3226;3227…	158;159;160;161;162;163;164;1117;1118;1119;1120;1121;1122;1123;1124;1125;1173;1174;1175;1176;1177;1178;1179;1180;1181;1182;1183;1184;1185;1186;1187;1188;1189;1190;1191;1192;1193;1411;1412;1413;1414;1415;1416;1417;1418;1419;1420;1951;1952;1953;1954;1955;1956;1957;1958;1959;1960;1961;1962;1963;1964;1965;1966;2020;2021;2022;2340;2341;2342;2343;2344;2345;2611;2612;2613;2614;2615;2616;2617;2618;2619;2…
P08195-3	P08195-3	43	1	1	4F2 cell-surface antigen heavy chain	SLC3A2	sp|P08195-3|4F2_HUMAN Isoform 3 of 4F2 cell-surface antigen heavy chain OS=Homo sapiens GN=SLC3A2	1	43	1	1	26	31	32	1	1	0	1	1	0	66	5.6	5.6	61.815	568	568	0	7.1387	46.3	46.3	52.6	62740000	5884400	56856000	0	2240700	210160	2030600	0	2				183	85;86;553;554;585;586;587;694;929;953;1094;1217;1366;1452;1602;1654;1655;1667;1905;1968;1969;2019;2402;2403;2421;2422;2523;2524;2584;2778;2999;3000;3173;3194;3642;4224;4225;4233;4357;4358;4373;4576;4618	False;False;False;False;False;False;False;False;False;False;False;False;False;False;False;False;False;False;False;False;False;False;False;False;False;False;False;False;False;False;False;False;True;False;False;False;False;False;False;False;False;False;False	87;88;565;566;597;598;599;708;949;973;1118;1246;1397;1484;1635;1690;1691;1703;1946;2009;2010;2063;2453;2454;2472;2473;2574;2575;2636;2835;2836;3078;3079;3260;3281;3282;3748;4340;4341;4349;4475;4476;4492;4702;4744	149;150;151;152;153;1018;1019;1020;1021;1022;1023;1066;1067;1068;1069;1070;1071;1072;1073;1074;1075;1076;1077;1078;1079;1080;1081;1082;1275;1276;1277;1278;1279;1280;1746;1747;1748;1749;1750;1751;1752;1753;1803;1804;1805;2098;2099;2100;2101;2340;2341;2342;2343;2344;2345;2346;2347;2642;2643;2644;2796;3095;3194;3195;3196;3197;3198;3199;3200;3201;3202;3203;3204;3205;3206;3207;3208;3209;3225;3226;3227…	158;159;160;161;162;163;164;1117;1118;1119;1120;1121;1122;1123;1124;1125;1173;1174;1175;1176;1177;1178;1179;1180;1181;1182;1183;1184;1185;1186;1187;1188;1189;1190;1191;1192;1193;1411;1412;1413;1414;1415;1416;1417;1418;1419;1420;1951;1952;1953;1954;1955;1956;1957;1958;1959;1960;1961;1962;1963;1964;1965;1966;2020;2021;2022;2340;2341;2342;2343;2344;2345;2611;2612;2613;2614;2615;2616;2617;2618;2619;2…
P08238;Q58FF7;Q58FF8;Q58FF6;Q58FG1	P08238	32;8;3;3;1	32;8;3;3;1	22;4;1;0;0	Heat shock protein HSP 90-beta	HSP90AB1	sp|P08238|HS90B_HUMAN Heat shock protein HSP 90-beta OS=Homo sapiens GN=HSP90AB1 PE=1 SV=4	5	32	32	22	6	24	16	6	24	16	4	16	9	54.6	54.6	38	83.263	724	724;597;381;505;418	0	270.64	11.9	37.4	33.7	356140000	17616000	268180000	70342000	10792000	533830	8126600	2131600	53				184	78;84;247;716;993;994;1082;1084;1165;1461;1760;1806;1841;1853;1935;2232;2301;2477;2806;2987;3069;3253;3292;3393;3596;3597;3660;4071;4308;4359;4668;4672	True;True;True;True;True;True;True;True;True;True;True;True;True;True;True;True;True;True;True;True;True;True;True;True;True;True;True;True;True;True;True;True	78;86;251;730;1013;1014;1106;1108;1190;1493;1798;1844;1880;1892;1976;2280;2350;2528;2867;3066;3151;3343;3384;3489;3701;3702;3766;4185;4426;4477;4794;4798	133;148;466;467;1329;1887;1888;1889;1890;1891;1892;2073;2075;2224;2225;2806;3454;3455;3550;3632;3633;3634;3652;3811;4342;4468;4820;4821;5434;5811;5812;5956;6289;6389;6610;7108;7109;7221;7222;7223;8104;8105;8552;8643;8644;8645;9230;9231;9243;9244	142;157;507;508;1482;1483;1484;2114;2115;2116;2117;2118;2119;2314;2316;2483;2484;3138;3903;3904;4005;4109;4110;4111;4129;4312;4909;5056;5057;5454;5455;6143;6634;6635;6794;7167;7287;7559;8172;8173;8300;8301;8302;9346;9347;9847;9949;9950;9951;10624;10625;10639;10640
P08397-4;P08397-3;P08397-2;P08397	P08397-4;P08397-3;P08397-2;P08397	1;1;1;1	1;1;1;1	1;1;1;1	Porphobilinogen deaminase	HMBS	sp|P08397-4|HEM3_HUMAN Isoform 4 of Porphobilinogen deaminase OS=Homo sapiens GN=HMBS;sp|P08397-3|HEM3_HUMAN Isoform 3 of Porphobilinogen deaminase OS=Homo sapiens GN=HMBS;sp|P08397-2|HEM3_HUMAN Isoform 2 of Porphobilinogen deaminase OS=Homo sapiens GN=HMB	4	1	1	1	0	1	1	0	1	1	0	1	1	6.6	6.6	6.6	33.264	304	304;321;344;361	0	9.9997	0	6.6	6.6	1341700	0	1341700	0	103210	0	103210	0	2				185	2250	TRUE	2298	4368;4369	4936;4937
P08514-3;P08514-2;P08514	P08514-3;P08514-2;P08514	3;3;3	3;3;3	3;3;3	Integrin alpha-IIb;Integrin alpha-IIb heavy chain;Integrin alpha-IIb light chain, form 1;Integrin alpha-IIb light chain, form 2	ITGA2B	sp|P08514-3|ITA2B_HUMAN Isoform 3 of Integrin alpha-IIb OS=Homo sapiens GN=ITGA2B;sp|P08514-2|ITA2B_HUMAN Isoform 2 of Integrin alpha-IIb OS=Homo sapiens GN=ITGA2B;sp|P08514|ITA2B_HUMAN Integrin alpha-IIb OS=Homo sapiens GN=ITGA2B PE=1 SV=3	3	3	3	3	0	1	2	0	1	2	0	1	2	4.9	4.9	4.9	103.22	953	953;1005;1039	0	20.053	0	1.9	3	3705500	0	1717100	1988400	102930	0	47698	55233	3				186	1659;4049;4105	True;True;True	1695;4164;4219	3215;8058;8156	3600;9278;9399
P08575-2;P08575	P08575-2;P08575	82;82	82;82	82;82	Receptor-type tyrosine-protein phosphatase C	PTPRC	sp|P08575-2|PTPRC_HUMAN Isoform 2 of Receptor-type tyrosine-protein phosphatase C OS=Homo sapiens GN=PTPRC;sp|P08575|PTPRC_HUMAN Receptor-type tyrosine-protein phosphatase C OS=Homo sapiens GN=PTPRC PE=1 SV=2	2	82	82	82	48	71	60	48	71	60	48	71	60	54.1	54.1	54.1	130.9	1143	1143;1304	0	323.31	36.1	46.1	48.3	15639000000	931520000	11494000000	3213300000	274360000	16342000	201650000	56373000	414				187	96;138;139;374;385;444;455;497;498;576;594;704;739;740;794;809;1037;1081;1205;1233;1328;1329;1336;1337;1797;1809;1910;1946;1998;2236;2271;2277;2300;2351;2352;2420;2443;2604;2950;2981;3012;3019;3025;3026;3110;3111;3156;3170;3171;3224;3225;3226;3262;3269;3366;3440;3441;3485;3797;3824;3864;3919;3994;3995;4053;4110;4203;4278;4313;4314;4368;4374;4382;4383;4435;4450;4635;4664;4669;4670;4676;4757	True;True;True;True;True;True;True;True;True;True;True;True;True;True;True;True;True;True;True;True;True;True;True;True;True;True;True;True;True;True;True;True;True;True;True;True;True;True;True;True;True;True;True;True;True;True;True;True;True;True;True;True;True;True;True;True;True;True;True;True;True;True;True;True;True;True;True;True;True;True;True;True;True;True;True;True;True;True;True;True…	98;140;141;383;394;454;455;466;509;510;588;606;718;754;755;811;827;1059;1104;1105;1231;1232;1262;1357;1358;1359;1367;1368;1835;1847;1951;1987;2040;2284;2320;2326;2349;2400;2401;2471;2494;2658;3026;3060;3091;3098;3104;3105;3193;3194;3240;3255;3256;3257;3258;3312;3313;3314;3352;3359;3460;3537;3538;3587;3910;3937;3977;4032;4109;4110;4168;4224;4319;4396;4431;4432;4486;4487;4493;4501;4502;4554;4571;47…	169;170;251;252;686;704;705;820;821;822;823;824;825;826;845;846;847;917;918;919;920;1056;1092;1093;1094;1300;1301;1302;1303;1304;1305;1306;1307;1308;1369;1370;1371;1372;1488;1520;1521;1522;1523;1975;1976;1977;1978;1979;1980;1981;1982;1983;1984;2067;2068;2069;2070;2071;2072;2308;2309;2310;2311;2312;2377;2378;2379;2380;2381;2382;2383;2384;2385;2386;2559;2560;2561;2562;2563;2581;2582;2583;2584;2585;…	181;182;268;269;756;775;776;777;902;903;904;905;906;907;908;909;910;911;931;932;933;1007;1008;1009;1010;1011;1012;1163;1203;1204;1205;1206;1207;1208;1446;1447;1448;1449;1450;1451;1452;1453;1454;1455;1456;1457;1458;1459;1460;1526;1527;1528;1529;1530;1531;1532;1533;1534;1535;1665;1703;1704;1705;1706;2206;2207;2208;2209;2210;2211;2212;2213;2214;2215;2216;2217;2218;2219;2305;2306;2307;2308;2309;2310;…
P08582;P08582-2	P08582	9;2	9;2	9;2	Melanotransferrin	MFI2	sp|P08582|TRFM_HUMAN Melanotransferrin OS=Homo sapiens GN=MELTF PE=1 SV=2	2	9	9	9	2	8	5	2	8	5	2	8	5	16.5	16.5	16.5	80.214	738	738;302	0	185	4.1	15.2	9.6	39416000	1008800	31346000	7062000	938490	24018	746330	168140	16				188	94;482;491;796;1886;2072;2787;3062;3771	True;True;True;True;True;True;True;True;True	96;494;503;813;1927;2117;2847;3144;3884	167;895;896;909;1491;1492;1493;3713;3714;4058;4059;5405;5944;5945;5946;7501	179;985;986;999;1668;1669;1670;4195;4196;4197;4585;4586;6113;6782;6783;6784;8624
P08648	P08648	31	31	31	Integrin alpha-5;Integrin alpha-5 heavy chain;Integrin alpha-5 light chain	ITGA5	sp|P08648|ITA5_HUMAN Integrin alpha-5 OS=Homo sapiens GN=ITGA5 PE=1 SV=2	1	31	31	31	14	20	24	14	20	24	14	20	24	32.6	32.6	32.6	114.54	1049	1049	0	289.98	12.3	23.9	29.6	1563000000	96022000	824160000	642860000	39076000	2400600	20604000	16071000	81				189	154;190;238;320;462;499;902;1015;1172;1370;1371;1570;1674;1698;2028;2162;2324;2544;2545;2585;2642;3227;3374;3453;3651;3653;3752;4021;4093;4515;4573	True;True;True;True;True;True;True;True;True;True;True;True;True;True;True;True;True;True;True;True;True;True;True;True;True;True;True;True;True;True;True	156;192;242;329;473;511;922;1035;1197;1402;1403;1602;1710;1734;2072;2209;2373;2595;2596;2637;2696;3315;3470;3550;3757;3759;3864;4136;4207;4637;4698	277;278;279;280;346;347;348;455;587;588;857;858;859;860;861;921;922;923;1698;1699;1700;1701;1928;1929;1930;1931;1932;1933;2233;2234;2235;2652;2653;3034;3035;3239;3284;3984;3985;4220;4501;4942;4943;4944;4945;4946;4947;4948;4949;5010;5011;5012;5124;5125;6247;6248;6571;6572;6738;7207;7208;7209;7212;7213;7214;7431;7432;7433;8016;8134;8958;8959;9061;9062;9063	297;298;299;300;373;374;375;496;647;648;943;944;945;946;947;1013;1014;1015;1900;1901;1902;1903;2155;2156;2157;2158;2159;2160;2492;2493;2494;2969;2970;3395;3396;3626;3678;3679;4500;4501;4773;5093;5596;5597;5598;5599;5600;5601;5602;5603;5604;5605;5606;5607;5608;5609;5674;5675;5676;5803;5804;7124;7125;7514;7515;7708;8286;8287;8288;8291;8292;8293;8531;8532;8533;8534;9225;9377;10311;10312;10421;10422;…
P08670;P41219;P41219-2	P08670	6;1;1	5;1;1	5;1;1	Vimentin	VIM	sp|P08670|VIME_HUMAN Vimentin OS=Homo sapiens GN=VIM PE=1 SV=4	3	6	5	5	0	5	1	0	4	1	0	4	1	15.7	14.2	14.2	53.651	466	466;470;471	0	32.564	0	13.5	2.1	15409000	0	13574000	1834200	453190	0	399240	53947	4				190	1306;2032;2568;2960;3236;4219	False;True;True;True;True;True	1335;2076;2620;3036;3324;4335	2517;3990;4986;5758;6260;8361	2825;4506;5649;6576;7137;9622
P08708	P08708	4	4	4	40S ribosomal protein S17	RPS17	sp|P08708|RS17_HUMAN 40S ribosomal protein S17 OS=Homo sapiens GN=RPS17 PE=1 SV=2	1	4	4	4	0	4	0	0	4	0	0	4	0	38.5	38.5	38.5	15.55	135	135	0	23.411	0	38.5	0	9413800	0	9413800	0	1882800	0	1882800	0	4				191	733;2479;3389;4355	True;True;True;True	748;2530;3485;4473	1361;4823;6599;8638	1518;5457;7543;9943
P08754;P63096;P63096-2;P11488;P19087;P09471-2;P09471;A8MTJ3;P63092-3;P63092-2;P38405;P63092;P63092-4;P38405-2;Q5JWF2-2;Q5JWF2	P08754;P63096	3;2;1;1;1;1;1;1;1;1;1;1;1;1;1;1	1;0;0;0;0;0;0;0;0;0;0;0;0;0;0;0	1;0;0;0;0;0;0;0;0;0;0;0;0;0;0;0	Guanine nucleotide-binding protein G(k) subunit alpha;Guanine nucleotide-binding protein G(i) subunit alpha-1	GNAI3;GNAI1	sp|P08754|GNAI3_HUMAN Guanine nucleotide-binding protein G(k) subunit alpha OS=Homo sapiens GN=GNAI3 PE=1 SV=3;sp|P63096|GNAI1_HUMAN Guanine nucleotide-binding protein G(i) subunit alpha-1 OS=Homo sapiens GN=GNAI1 PE=1 SV=2	16	3	1	1	2	3	1	1	1	0	1	1	0	10.5	3.7	3.7	40.532	354	354;354;302;350;354;354;354;354;379;380;381;394;395;458;1023;1037	0	15.194	7.3	10.5	3.1	3742000	958210	2783800	0	249470	63881	185590	0	2				192	1051;1996;2560	False;True;False	1074;2038;2612	2010;2011;3923;3924;4974;4975	2248;2249;4438;4439;5637;5638
P08758	P08758	1	1	1	Annexin A5	ANXA5	sp|P08758|ANXA5_HUMAN Annexin A5 OS=Homo sapiens GN=ANXA5 PE=1 SV=2	1	1	1	1	0	1	0	0	1	0	0	1	0	5	5	5	35.936	320	320	0	6.9815	0	5	0	673470	0	673470	0	30612	0	30612	0	1				193	1581	TRUE	1614	3061	3425
P08865	P08865	2	2	2	40S ribosomal protein SA	RPSA	sp|P08865|RSSA_HUMAN 40S ribosomal protein SA OS=Homo sapiens GN=RPSA PE=1 SV=4	1	2	2	2	1	1	1	1	1	1	1	1	1	11.2	11.2	11.2	32.854	295	295	0	44.081	5.4	5.4	5.8	9744600	1104200	8091100	549270	749580	84937	622390	42252	3				194	210;3538	True;True	213;3643	383;6969;6970	414;8008;8009
P09211	P09211	4	4	4	Glutathione S-transferase P	GSTP1	sp|P09211|GSTP1_HUMAN Glutathione S-transferase P OS=Homo sapiens GN=GSTP1 PE=1 SV=2	1	4	4	4	1	3	3	1	3	3	1	3	3	37.6	37.6	37.6	23.356	210	210	0	108.5	12.4	29	30	30300000	1122500	23227000	5950700	2754500	102050	2111500	540970	8				195	756;1330;2814;4679	True;True;True;True	772;1360;2876;4805	1413;1414;2564;5445;5446;5447;5448;9252	1581;1582;2873;6156;6157;6158;6159;10648
P09234	P09234	1	1	1	U1 small nuclear ribonucleoprotein C	SNRPC	sp|P09234|RU1C_HUMAN U1 small nuclear ribonucleoprotein C OS=Homo sapiens GN=SNRPC PE=1 SV=1	1	1	1	1	1	1	0	1	1	0	1	1	0	11.3	11.3	11.3	17.394	159	159	0	7.388	11.3	11.3	0	3554700	445180	3109500	0	592450	74196	518250	0	2				196	1385	TRUE	1417	2680;2681	2998;2999
P09382	P09382	3	3	3	Galectin-1	LGALS1	sp|P09382|LEG1_HUMAN Galectin-1 OS=Homo sapiens GN=LGALS1 PE=1 SV=2	1	3	3	3	2	1	3	2	1	3	2	1	3	29.6	29.6	29.6	14.716	135	135	0	25.332	20.7	13.3	29.6	28088000	3239800	13805000	11044000	3120900	359970	1533800	1227100	6				197	54;788;4483	True;True;True	54;805;4604	87;88;89;1477;8892;8893	95;96;97;1652;10242;10243
P09429;B2RPK0	P09429;B2RPK0	2;1	2;1	2;1	High mobility group protein B1;Putative high mobility group protein B1-like 1	HMGB1;HMGB1P1	sp|P09429|HMGB1_HUMAN High mobility group protein B1 OS=Homo sapiens GN=HMGB1 PE=1 SV=3;sp|B2RPK0|HGB1A_HUMAN Putative high mobility group protein B1-like 1 OS=Homo sapiens GN=HMGB1P1 PE=5 SV=1	2	2	2	2	0	2	1	0	2	1	0	2	1	11.2	11.2	11.2	24.893	215	215;211	0	14.269	0	11.2	6.5	7373700	0	5696800	1676900	1229000	0	949470	279480	2				198	2233;4215	True;True	2281;4331	4343;4344;8356	4910;4911;9617
P09622-2;P09622;P09622-3	P09622-2;P09622;P09622-3	2;2;1	2;2;1	2;2;1	Dihydrolipoyl dehydrogenase, mitochondrial	DLD	sp|P09622-2|DLDH_HUMAN Isoform 2 of Dihydrolipoyl dehydrogenase, mitochondrial OS=Homo sapiens GN=DLD;sp|P09622|DLDH_HUMAN Dihydrolipoyl dehydrogenase, mitochondrial OS=Homo sapiens GN=DLD PE=1 SV=2;sp|P09622-3|DLDH_HUMAN Isoform 3 of Dihydrolipoyl dehydro	3	2	2	2	1	2	1	1	2	1	1	2	1	6.1	6.1	6.1	43.587	410	410;509;461	0	12.242	2.7	6.1	2.7	5301000	469080	4125700	706210	331310	29318	257860	44138	4				199	73;2948	True;True	73;3024	125;126;127;5741	133;134;135;6559
P09651-3;P09651-2;P09651;Q32P51	P09651-3;P09651-2;P09651;Q32P51	13;13;13;7	13;13;13;7	13;13;13;7	Heterogeneous nuclear ribonucleoprotein A1;Heterogeneous nuclear ribonucleoprotein A1, N-terminally processed;Heterogeneous nuclear ribonucleoprotein A1-like 2	HNRNPA1;HNRNPA1L2	sp|P09651-3|ROA1_HUMAN Isoform 2 of Heterogeneous nuclear ribonucleoprotein A1 OS=Homo sapiens GN=HNRNPA1;sp|P09651-2|ROA1_HUMAN Isoform A1-A of Heterogeneous nuclear ribonucleoprotein A1 OS=Homo sapiens GN=HNRNPA1;sp|P09651|ROA1_HUMAN Heterogeneous nuclea	4	13	13	13	6	12	8	6	12	8	6	12	8	44.9	44.9	44.9	29.386	267	267;320;372;320	0	228.25	28.1	44.9	33.7	200990000	12145000	156000000	32848000	13399000	809690	10400000	2189900	34				200	940;941;1456;1457;1464;1465;2441;2996;3290;3509;3510;3767;3768	True;True;True;True;True;True;True;True;True;True;True;True;True	960;961;1488;1489;1496;1497;2492;3075;3382;3613;3614;3880;3881	1777;1778;1779;1780;1781;2800;2801;2802;2809;2810;2811;4752;4753;5827;5828;5829;6384;6385;6386;6899;6900;6901;6902;6903;6904;6905;6906;6907;6908;7490;7491;7492;7493	1992;1993;1994;1995;1996;3132;3133;3134;3142;3143;3144;5367;5368;6651;6652;6653;7282;7283;7284;7915;7916;7917;7918;7919;7920;7921;7922;7923;7924;7925;8611;8612;8613;8614;8615
P09874	P09874	10	10	10	Poly [ADP-ribose] polymerase 1	PARP1	sp|P09874|PARP1_HUMAN Poly [ADP-ribose] polymerase 1 OS=Homo sapiens GN=PARP1 PE=1 SV=4	1	10	10	10	2	9	3	2	9	3	2	9	3	11.3	11.3	11.3	113.08	1014	1014	0	66.125	2.7	10	3.9	30952000	910790	25408000	4632900	606900	17859	498200	90841	14				201	127;1386;1474;1479;2206;3309;3449;4537;4538;4552	True;True;True;True;True;True;True;True;True;True	129;1418;1506;1511;2254;3401;3546;4659;4660;4675	235;2682;2823;2824;2835;4292;6424;6729;6730;8997;8998;8999;9023;9024	251;3000;3156;3157;3168;4847;7330;7699;7700;10351;10352;10353;10378;10379
P09972	P09972	5	4	4	Fructose-bisphosphate aldolase C	ALDOC	sp|P09972|ALDOC_HUMAN Fructose-bisphosphate aldolase C OS=Homo sapiens GN=ALDOC PE=1 SV=2	1	5	4	4	2	4	1	1	4	1	1	4	1	18.1	15.4	15.4	39.455	364	364	0	74.964	9.1	15.4	6.3	70533000	6643000	52944000	10946000	3066700	288830	2301900	475930	12				202	1762;2181;2832;4101;4267	True;False;True;True;True	1800;2228;2897;4215;4384	3459;3460;3461;3462;3463;3464;3465;3466;4247;5485;8147;8456	3908;3909;3910;3911;3912;3913;3914;3915;3916;4800;6201;9390;9732
P0DMV8-2;P0DMV9;P0DMV8;P17066;P48741	P0DMV8-2;P0DMV9;P0DMV8	13;13;13;4;3	12;12;12;3;2	6;6;6;2;1	Heat shock 70 kDa protein 1A;Heat shock 70 kDa protein 1B	HSPA1A;HSPA1B	sp|P0DMV8-2|HS71A_HUMAN Isoform 2 of Heat shock 70 kDa protein 1A OS=Homo sapiens GN=HSPA1A;sp|P0DMV9|HS71B_HUMAN Heat shock 70 kDa protein 1B OS=Homo sapiens GN=HSPA1B PE=1 SV=1;sp|P0DMV8|HS71A_HUMAN Heat shock 70 kDa protein 1A OS=Homo sapiens GN=HSPA1A	5	13	12	6	3	11	7	2	10	6	0	5	4	29.2	27	14.5	63.936	586	586;641;641;643;367	0	134.11	7	29.2	16.9	57354000	1053200	40513000	15788000	1911800	35105	1350400	526260	18				203	338;364;504;549;1671;2005;2864;2880;3005;3218;4163;4399;4681	True;True;True;True;True;True;True;True;True;True;False;True;True	347;373;516;561;1707;2047;2936;2955;3084;3306;4277;4518;4807	609;610;670;671;930;1010;1011;1012;3235;3941;3942;5556;5557;5633;5848;5849;6227;8276;8277;8278;8733;9254	671;672;740;741;1022;1109;1110;1111;3622;4457;4458;6287;6288;6437;6679;6680;7095;9534;9535;9536;10049;10650
P0DN79;P35520;P35520-2	P0DN79;P35520;P35520-2	1;1;1	1;1;1	1;1;1	Cystathionine beta-synthase	CBS	sp|P0DN79|CBSL_HUMAN Cystathionine beta-synthase-like protein OS=Homo sapiens GN=CBSL PE=1 SV=1;sp|P35520|CBS_HUMAN Cystathionine beta-synthase OS=Homo sapiens GN=CBS PE=1 SV=2;sp|P35520-2|CBS_HUMAN Isoform 2 of Cystathionine beta-synthase OS=Homo sapiens	3	1	1	1	1	1	0	1	1	0	1	1	0	3.1	3.1	3.1	60.586	551	551;551;565	0	46.388	3.1	3.1	0	7331200	397640	6933600	0	281970	15294	266680	0	3				204	3081	TRUE	3163	5973;5974;5975	6811;6812;6813
P10412;P16403;P16402;Q02539;P22492;P16401	P10412;P16403;P16402	6;4;4;2;1;1	6;4;4;2;1;1	6;4;4;2;1;1	Histone H1.4;Histone H1.2;Histone H1.3	HIST1H1E;HIST1H1C;HIST1H1D	sp|P10412|H14_HUMAN Histone H1.4 OS=Homo sapiens GN=HIST1H1E PE=1 SV=2;sp|P16403|H12_HUMAN Histone H1.2 OS=Homo sapiens GN=HIST1H1C PE=1 SV=2;sp|P16402|H13_HUMAN Histone H1.3 OS=Homo sapiens GN=HIST1H1D PE=1 SV=2	6	6	6	6	1	6	1	1	6	1	1	6	1	33.8	33.8	33.8	21.865	219	219;213;221;215;207;226	0	35.341	5	33.8	5	29134000	1056800	25115000	2962200	3237100	117420	2790600	329140	8				205	216;222;353;1173;3515;3665	True;True;True;True;True;True	219;226;362;1198;3619;3771	393;410;411;412;648;2236;6934;7232	426;445;446;447;715;2495;7970;8312
P10768	P10768	1	1	1	S-formylglutathione hydrolase	ESD	sp|P10768|ESTD_HUMAN S-formylglutathione hydrolase OS=Homo sapiens GN=ESD PE=1 SV=2	1	1	1	1	0	1	0	0	1	0	0	1	0	7.8	7.8	7.8	31.462	282	282	0	7.188	0	7.8	0	4177100	0	4177100	0	298360	0	298360	0	2				206	3573	TRUE	3678	7051	8105;8106
P10809;P10809-2	P10809	9;2	9;2	9;2	60 kDa heat shock protein, mitochondrial	HSPD1	sp|P10809|CH60_HUMAN 60 kDa heat shock protein, mitochondrial OS=Homo sapiens GN=HSPD1 PE=1 SV=2	2	9	9	9	3	6	3	3	6	3	3	6	3	27.7	27.7	27.7	61.054	573	573;158	0	58.989	8	17.6	10.1	31378000	690060	27900000	2788200	980570	21564	871870	87132	11				207	46;249;2048;2878;3303;3890;4059;4183;4327	True;True;True;True;True;True;True;True;True	46;253;2092;2953;3395;4003;4173;4297;4445	73;470;4013;5588;6416;6417;7758;8080;8081;8307;8308;8585	81;511;4529;6327;7321;7322;8928;9317;9318;9566;9567;9890
P11021	P11021	6	5	5	78 kDa glucose-regulated protein	HSPA5	sp|P11021|GRP78_HUMAN 78 kDa glucose-regulated protein OS=Homo sapiens GN=HSPA5 PE=1 SV=2	1	6	5	5	1	6	2	1	5	1	1	5	1	10.9	10.9	10.9	72.332	654	654	0	38.341	2.6	10.9	2.6	22359000	259300	21447000	653310	745310	8643.4	714890	21777	8				208	213;1949;2002;2004;2132;4563	True;True;False;True;True;True	216;1990;2044;2046;2179;4687	386;3830;3934;3935;3938;3939;3940;4168;9044;9045	417;4331;4450;4451;4454;4455;4456;4718;10400;10401
P11142;P11142-2;P54652	P11142;P11142-2	14;10;6	14;10;6	12;8;4	Heat shock cognate 71 kDa protein	HSPA8	sp|P11142|HSP7C_HUMAN Heat shock cognate 71 kDa protein OS=Homo sapiens GN=HSPA8 PE=1 SV=1;sp|P11142-2|HSP7C_HUMAN Isoform 2 of Heat shock cognate 71 kDa protein OS=Homo sapiens GN=HSPA8	3	14	14	12	5	11	10	5	11	10	4	9	8	29.4	29.4	27.4	70.897	646	646;493;639	0	114.93	9.8	21.5	21.5	126150000	5929400	94137000	26086000	3822800	179680	2852600	790480	28				209	339;548;1625;1670;2002;2003;2863;3004;3006;3022;3219;3803;4163;4471	True;True;True;True;True;True;True;True;True;True;True;True;True;True	348;560;1660;1706;2044;2045;2935;3083;3085;3101;3307;3916;4277;4592	611;612;613;614;1007;1008;1009;3143;3234;3934;3935;3936;3937;5555;5847;5850;5873;6228;6229;7553;7554;7555;8276;8277;8278;8874;8875;8876	673;674;675;676;1106;1107;1108;3518;3621;4450;4451;4452;4453;6286;6678;6681;6704;7096;7097;8682;8683;8684;9534;9535;9536;10223;10224;10225
P11166	P11166	10	10	10	Solute carrier family 2, facilitated glucose transporter member 1	SLC2A1	sp|P11166|GTR1_HUMAN Solute carrier family 2, facilitated glucose transporter member 1 OS=Homo sapiens GN=SLC2A1 PE=1 SV=2	1	10	10	10	6	7	8	6	7	8	6	7	8	15	15	15	54.083	492	492	0	139.42	9.3	7.9	15	491180000	27230000	260800000	203150000	37783000	2094600	20061000	15627000	34				210	1314;1679;1714;1715;2648;2649;3140;3957;4095;4525	True;True;True;True;True;True;True;True;True;True	1343;1715;1750;1751;1752;2702;2703;3223;4072;4209;4647	2530;3247;3248;3249;3250;3312;3313;3314;3315;3316;3317;3318;3319;3320;3321;5146;5147;5148;5149;5150;5151;6088;7896;7897;7898;7899;8136;8137;8976;8977	2838;3634;3635;3636;3637;3715;3716;3717;3718;3719;3720;3721;3722;3723;3724;3725;5825;5826;5827;5828;5829;5830;6934;9094;9095;9096;9097;9098;9099;9100;9379;9380;10329;10330
P11169;Q8TDB8-4;Q8TDB8-2;Q8TDB8;Q8TDB8-5;Q8TDB8-3	P11169;Q8TDB8-4;Q8TDB8-2;Q8TDB8;Q8TDB8-5	9;6;6;6;6;3	9;6;6;6;6;3	9;6;6;6;6;3	Solute carrier family 2, facilitated glucose transporter member 3;Solute carrier family 2, facilitated glucose transporter member 14	SLC2A3;SLC2A14	sp|P11169|GTR3_HUMAN Solute carrier family 2, facilitated glucose transporter member 3 OS=Homo sapiens GN=SLC2A3 PE=1 SV=1;sp|Q8TDB8-4|GTR14_HUMAN Isoform 4 of Solute carrier family 2, facilitated glucose transporter member 14 OS=Homo sapiens GN=SLC2A14;sp	6	9	9	9	5	5	7	5	5	7	5	5	7	15.7	15.7	15.7	53.924	496	496;411;497;520;535;161	0	86.153	10.3	9.5	15.7	352980000	7636100	89748000	255600000	35298000	763610	8974800	25560000	22				211	136;631;1313;1680;2742;2743;3237;3560;3959	True;True;True;True;True;True;True;True;True	138;644;645;1342;1716;2796;2797;3325;3665;4074	246;247;248;249;1157;1158;1159;1160;2528;2529;3251;3252;5327;5328;5329;5330;5331;6261;7023;7024;7025;7903;7904	263;264;265;266;1275;1276;1277;1278;2836;2837;3638;3639;6019;6020;6021;6022;6023;7138;8074;8075;8076;9104;9105
P11171-6;P11171-4;P11171-3;P11171-5;P11171-2;P11171;Q9Y2J2-2;Q9Y2J2	P11171-6;P11171-4;P11171-3;P11171-5;P11171-2;P11171;Q9Y2J2-2;Q9Y2J2	2;2;2;2;2;2;1;1	2;2;2;2;2;2;1;1	2;2;2;2;2;2;1;1	Protein 4.1;Band 4.1-like protein 3;Band 4.1-like protein 3, N-terminally processed	EPB41;EPB41L3	sp|P11171-6|41_HUMAN Isoform 6 of Protein 4.1 OS=Homo sapiens GN=EPB41;sp|P11171-4|41_HUMAN Isoform 4 of Protein 4.1 OS=Homo sapiens GN=EPB41;sp|P11171-3|41_HUMAN Isoform 3 of Protein 4.1 OS=Homo sapiens GN=EPB41;sp|P11171-5|41_HUMAN Isoform 5 of Protein 4	8	2	2	2	0	2	0	0	2	0	0	2	0	3.5	3.5	3.5	63.254	566	566;588;641;775;831;864;865;1087	0	11.282	0	3.5	0	1412700	0	1412700	0	50455	0	50455	0	2				212	843;1153	True;True	862;1178	1584;2205	1777;2463
P11388;P11388-2;P11388-3;P11388-4	P11388;P11388-2;P11388-3;P11388-4	5;5;5;5	5;5;5;5	5;5;5;5	DNA topoisomerase 2-alpha	TOP2A	sp|P11388|TOP2A_HUMAN DNA topoisomerase 2-alpha OS=Homo sapiens GN=TOP2A PE=1 SV=3;sp|P11388-2|TOP2A_HUMAN Isoform 2 of DNA topoisomerase 2-alpha OS=Homo sapiens GN=TOP2A;sp|P11388-3|TOP2A_HUMAN Isoform 3 of DNA topoisomerase 2-alpha OS=Homo sapiens GN=TOP	4	5	5	5	2	3	0	2	3	0	2	3	0	4.9	4.9	4.9	174.38	1531	1531;1557;1567;1612	0	31.71	1.8	3.1	0	5572000	617970	4954000	0	68790	7629.3	61161	0	5				213	935;1897;3605;3859;4741	True;True;True;True;True	955;1938;3710;3972;4869	1763;3736;7131;7698;9352	1977;4223;8200;8865;10758
P11413;P11413-3;P11413-2	P11413;P11413-3;P11413-2	2;2;2	2;2;2	2;2;2	Glucose-6-phosphate 1-dehydrogenase	G6PD	sp|P11413|G6PD_HUMAN Glucose-6-phosphate 1-dehydrogenase OS=Homo sapiens GN=G6PD PE=1 SV=4;sp|P11413-3|G6PD_HUMAN Isoform 3 of Glucose-6-phosphate 1-dehydrogenase OS=Homo sapiens GN=G6PD;sp|P11413-2|G6PD_HUMAN Isoform Long of Glucose-6-phosphate 1-dehydrog	3	2	2	2	0	2	0	0	2	0	0	2	0	5	5	5	59.256	515	515;545;561	0	11.34	0	5	0	2260700	0	2260700	0	64592	0	64592	0	1				214	1640;2629	True;True	1676;2683	3165;5091	3543;5767
P11586	P11586	1	1	1	C-1-tetrahydrofolate synthase, cytoplasmic;Methylenetetrahydrofolate dehydrogenase;Methenyltetrahydrofolate cyclohydrolase;Formyltetrahydrofolate synthetase;C-1-tetrahydrofolate synthase, cytoplasmic, N-terminally processed	MTHFD1	sp|P11586|C1TC_HUMAN C-1-tetrahydrofolate synthase, cytoplasmic OS=Homo sapiens GN=MTHFD1 PE=1 SV=3	1	1	1	1	0	1	0	0	1	0	0	1	0	1.3	1.3	1.3	101.56	935	935	0	11.559	0	1.3	0	1336200	0	1336200	0	25696	0	25696	0	1				215	4000	TRUE	4115	7974	9179
P11717	P11717	76	76	76	Cation-independent mannose-6-phosphate receptor	IGF2R	sp|P11717|MPRI_HUMAN Cation-independent mannose-6-phosphate receptor OS=Homo sapiens GN=IGF2R PE=1 SV=3	1	76	76	76	33	64	43	33	64	43	33	64	43	37.9	37.9	37.9	274.37	2491	2491	0	323.31	18.9	32.5	26	1981600000	98740000	1569100000	313820000	15603000	777480	12355000	2471000	186				216	59;158;259;283;340;378;451;614;622;624;642;749;927;1052;1053;1207;1227;1228;1311;1375;1417;1422;1523;1524;1616;1617;1713;1784;1785;1794;1990;2161;2231;2283;2285;2304;2342;2664;2683;2733;2737;2985;3055;3282;3402;3496;3528;3614;3674;3898;4050;4117;4118;4130;4135;4144;4167;4175;4205;4213;4220;4229;4437;4446;4555;4629;4636;4646;4647;4737;4738;4755;4756;4758;4769;4770	True;True;True;True;True;True;True;True;True;True;True;True;True;True;True;True;True;True;True;True;True;True;True;True;True;True;True;True;True;True;True;True;True;True;True;True;True;True;True;True;True;True;True;True;True;True;True;True;True;True;True;True;True;True;True;True;True;True;True;True;True;True;True;True;True;True;True;True;True;True;True;True;True;True;True;True	59;160;263;291;349;387;462;627;635;637;656;764;765;947;1075;1076;1234;1256;1257;1340;1407;1449;1454;1555;1556;1651;1652;1749;1822;1823;1832;2032;2208;2279;2332;2334;2353;2391;2718;2737;2787;2791;3064;3137;3373;3499;3598;3599;3633;3719;3780;4011;4165;4231;4232;4244;4249;4258;4281;4289;4321;4329;4336;4345;4556;4565;4678;4755;4762;4772;4773;4865;4866;4883;4884;4886;4897;4898	96;97;287;288;289;483;484;485;526;527;528;615;616;617;694;840;1127;1128;1140;1142;1143;1175;1176;1177;1178;1385;1386;1387;1388;1743;2012;2013;2014;2015;2016;2017;2018;2019;2314;2315;2316;2364;2365;2366;2367;2368;2522;2523;2658;2743;2750;2751;2938;2939;2940;2941;2942;2943;3122;3123;3124;3125;3126;3127;3310;3311;3501;3502;3503;3504;3505;3506;3507;3508;3525;3908;4218;4219;4341;4427;4428;4429;4431;44…	104;105;311;312;313;314;526;527;528;529;579;580;581;677;678;679;764;926;1244;1245;1258;1260;1261;1294;1295;1296;1297;1298;1549;1550;1551;1552;1948;2250;2251;2252;2253;2254;2255;2256;2257;2584;2585;2586;2641;2642;2643;2644;2645;2830;2831;2975;3069;3076;3077;3294;3295;3296;3297;3298;3299;3490;3491;3492;3493;3494;3495;3713;3714;3952;3953;3954;3955;3956;3957;3958;3959;3960;3978;4419;4771;4772;4908;49…
P12004	P12004	3	3	3	Proliferating cell nuclear antigen	PCNA	sp|P12004|PCNA_HUMAN Proliferating cell nuclear antigen OS=Homo sapiens GN=PCNA PE=1 SV=1	1	3	3	3	1	2	1	1	2	1	1	2	1	21.1	21.1	21.1	28.768	261	261	0	19.154	7.3	13.8	5.7	16510000	576390	14694000	1240100	1031900	36025	918340	77505	4				218	106;707;2591	True;True;True	108;721;2643	189;1313;1314;5021	202;1465;1466;5688
P12268;P20839-2;P20839-4;P20839;P20839-3;P20839-7;P20839-5;P20839-6	P12268	5;1;1;1;1;1;1;1	5;1;1;1;1;1;1;1	5;1;1;1;1;1;1;1	Inosine-5-monophosphate dehydrogenase 2	IMPDH2	sp|P12268|IMDH2_HUMAN Inosine-5-monophosphate dehydrogenase 2 OS=Homo sapiens GN=IMPDH2 PE=1 SV=2	8	5	5	5	0	4	1	0	4	1	0	4	1	14.6	14.6	14.6	55.804	514	514;489;509;514;563;566;589;599	0	30.756	0	12.1	2.5	12618000	0	11874000	743790	573550	0	539740	33809	5				219	1559;1812;2348;3010;3387	True;True;True;True;True	1591;1851;2397;3089;3483	3014;3573;4556;5855;6597	3375;4042;5153;6686;7541
P12277	P12277	4	4	4	Creatine kinase B-type	CKB	sp|P12277|KCRB_HUMAN Creatine kinase B-type OS=Homo sapiens GN=CKB PE=1 SV=1	1	4	4	4	0	2	2	0	2	2	0	2	2	15.7	15.7	15.7	42.644	381	381	0	25.805	0	8.7	7.1	6943400	0	3723300	3220200	408440	0	219020	189420	4				220	684;2381;3924;4429	True;True;True;True	698;2431;4037;4548	1254;4610;7821;8804	1390;5212;8993;10146
P12318-2;P12318	P12318-2;P12318	7;7	7;7	4;4	Low affinity immunoglobulin gamma Fc region receptor II-a	FCGR2A	sp|P12318-2|FCG2A_HUMAN Isoform 2 of Low affinity immunoglobulin gamma Fc region receptor II-a OS=Homo sapiens GN=FCGR2A;sp|P12318|FCG2A_HUMAN Low affinity immunoglobulin gamma Fc region receptor II-a OS=Homo sapiens GN=FCGR2A PE=1 SV=4	2	7	7	4	6	6	6	6	6	6	4	3	4	28.8	28.8	15.5	34.929	316	316;317	0	114.9	21.5	28.8	21.5	855740000	63561000	588360000	203820000	85574000	6356100	58836000	20382000	42				221	35;302;408;2094;2423;3161;3356	True;True;True;True;True;True;True	35;311;418;2139;2474;3245;3246;3449;3450	57;58;59;561;751;752;753;4101;4102;4103;4710;4711;6124;6125;6126;6127;6128;6129;6515;6516;6517;6518;6519;6520;6521;6522	59;60;61;62;63;64;65;66;67;615;616;825;826;827;828;4647;4648;4649;5322;5323;5324;6982;6983;6984;6985;6986;6987;6988;7444;7445;7446;7447;7448;7449;7450;7451;7452;7453;7454;7455;7456;7457;7458
P12429	P12429	1	1	1	Annexin A3	ANXA3	sp|P12429|ANXA3_HUMAN Annexin A3 OS=Homo sapiens GN=ANXA3 PE=1 SV=3	1	1	1	1	0	1	0	0	1	0	0	1	0	5	5	5	36.375	323	323	0	7.2749	0	5	0	899510	0	899510	0	40887	0	40887	0	1				222	1401	TRUE	1433	2711	3030
P12821-2;P12821;P12821-4;P12821-3	P12821-2;P12821;P12821-4;P12821-3	8;8;4;4	8;8;4;4	8;8;4;4	Angiotensin-converting enzyme;Angiotensin-converting enzyme, soluble form	ACE	sp|P12821-2|ACE_HUMAN Isoform Somatic-2 of Angiotensin-converting enzyme OS=Homo sapiens GN=ACE;sp|P12821|ACE_HUMAN Angiotensin-converting enzyme OS=Homo sapiens GN=ACE PE=1 SV=1;sp|P12821-4|ACE_HUMAN Isoform 4 of Angiotensin-converting enzyme OS=Homo sapi	4	8	8	8	0	2	7	0	2	7	0	2	7	10.7	10.7	10.7	131.66	1145	1145;1306;691;732	0	47.722	0	3	8.7	26573000	0	11547000	15025000	511010	0	222070	288950	9				223	202;723;975;1133;2345;3354;3900;4424	True;True;True;True;True;True;True;True	205;738;995;1158;2394;3447;4013;4543	372;1346;1860;2171;2172;4553;6513;7775;8794	403;1502;2084;2419;2420;5150;7442;8945;10135
P12956-2;P12956	P12956-2;P12956	3;3	3;3	3;3	X-ray repair cross-complementing protein 6	XRCC6	sp|P12956-2|XRCC6_HUMAN Isoform 2 of X-ray repair cross-complementing protein 6 OS=Homo sapiens GN=XRCC6;sp|P12956|XRCC6_HUMAN X-ray repair cross-complementing protein 6 OS=Homo sapiens GN=XRCC6 PE=1 SV=2	2	3	3	3	0	3	0	0	3	0	0	3	0	8.1	8.1	8.1	65.148	568	568;609	0	17.586	0	8.1	0	3456400	0	3456400	0	115210	0	115210	0	3				224	782;2941;3150	True;True;True	799;3017;3234	1469;5731;6106	1643;6548;6964
P13010	P13010	3	3	3	X-ray repair cross-complementing protein 5	XRCC5	sp|P13010|XRCC5_HUMAN X-ray repair cross-complementing protein 5 OS=Homo sapiens GN=XRCC5 PE=1 SV=3	1	3	3	3	0	2	1	0	2	1	0	2	1	8.7	8.7	8.7	82.704	732	732	0	18.377	0	5.2	3.6	2855200	0	2416400	438760	75136	0	63590	11546	3				225	579;1845;2245	True;True;True	591;1884;2293	1060;3641;4362	1167;4118;4930
P13073	P13073	1	1	1	Cytochrome c oxidase subunit 4 isoform 1, mitochondrial	COX4I1	sp|P13073|COX41_HUMAN Cytochrome c oxidase subunit 4 isoform 1, mitochondrial OS=Homo sapiens GN=COX4I1 PE=1 SV=1	1	1	1	1	0	1	0	0	1	0	0	1	0	7.7	7.7	7.7	19.576	169	169	0	7.2439	0	7.7	0	989190	0	989190	0	89926	0	89926	0	1				226	3488	TRUE	3590	6835	7825
P13164;Q01629;Q01628	P13164;Q01629;Q01628	2;1;1	2;1;1	2;1;1	Interferon-induced transmembrane protein 1;Interferon-induced transmembrane protein 2;Interferon-induced transmembrane protein 3	IFITM1;IFITM2;IFITM3	sp|P13164|IFM1_HUMAN Interferon-induced transmembrane protein 1 OS=Homo sapiens GN=IFITM1 PE=1 SV=3;sp|Q01629|IFM2_HUMAN Interferon-induced transmembrane protein 2 OS=Homo sapiens GN=IFITM2 PE=1 SV=2;sp|Q01628|IFM3_HUMAN Interferon-induced transmembrane pr	3	2	2	2	0	2	0	0	2	0	0	2	0	29.6	29.6	29.6	13.964	125	125;132;133	0	13.03	0	29.6	0	8270700	0	8270700	0	4135400	0	4135400	0	2				227	2802;2858	True;True	2863;2928	5429;5542	6138;6272
P13224;P13224-2	P13224;P13224-2	3;3	3;3	3;3	Platelet glycoprotein Ib beta chain	GP1BB	sp|P13224|GP1BB_HUMAN Platelet glycoprotein Ib beta chain OS=Homo sapiens GN=GP1BB PE=1 SV=1;sp|P13224-2|GP1BB_HUMAN Isoform 2 of Platelet glycoprotein Ib beta chain OS=Homo sapiens GN=GP1BB	2	3	3	3	1	3	3	1	3	3	1	3	3	16.5	16.5	16.5	21.717	206	206;411	0	39.538	5.3	16.5	16.5	27149000	393790	8910500	17845000	4524800	65632	1485100	2974100	8				228	1669;2676;3889	True;True;True	1705;2730;4002	3232;3233;5205;5206;5207;7755;7756;7757	3619;3620;5889;5890;5891;8925;8926;8927
P13489	P13489	4	4	4	Ribonuclease inhibitor	RNH1	sp|P13489|RINI_HUMAN Ribonuclease inhibitor OS=Homo sapiens GN=RNH1 PE=1 SV=2	1	4	4	4	1	3	1	1	3	1	1	3	1	13.9	13.9	13.9	49.973	461	461	0	25.168	3.3	10.6	3.3	4333200	399770	2723800	1209600	166660	15376	104760	46524	5				229	1103;2536;3617;4075	True;True;True;True	1127;2587;3722;4189	2116;2117;4927;7145;8111	2361;2362;5581;8214;9353
P13598	P13598	8	8	8	Intercellular adhesion molecule 2	ICAM2	sp|P13598|ICAM2_HUMAN Intercellular adhesion molecule 2 OS=Homo sapiens GN=ICAM2 PE=1 SV=2	1	8	8	8	3	4	7	3	4	7	3	4	7	25.8	25.8	25.8	30.654	275	275	0	56.478	9.5	12	23.3	510200000	83652000	177500000	249050000	34013000	5576800	11833000	16603000	20				230	2033;2248;2801;3231;3531;3532;4305;4456	True;True;True;True;True;True;True;True	2077;2296;2861;2862;3319;3636;3637;4423;4577	3991;3992;3993;3994;3995;4366;5427;5428;6255;6957;6958;6959;8544;8545;8546;8547;8548;8852;8853	4507;4508;4509;4510;4511;4934;6136;6137;7132;7995;7996;7997;9836;9837;9838;9839;9840;9841;10197;10198;10199
P13612	P13612	2	2	2	Integrin alpha-4	ITGA4	sp|P13612|ITA4_HUMAN Integrin alpha-4 OS=Homo sapiens GN=ITGA4 PE=1 SV=3	1	2	2	2	1	2	1	1	2	1	1	2	1	2.7	2.7	2.7	114.9	1032	1032	0	13.313	1.8	2.7	1.8	18805000	917190	16229000	1658700	408800	19939	352800	36058	5				231	440;3726	True;True	450;3835	814;7366;7367;7368;7369	896;8463;8464;8465;8466
P13639	P13639	24	24	23	Elongation factor 2	EEF2	sp|P13639|EF2_HUMAN Elongation factor 2 OS=Homo sapiens GN=EEF2 PE=1 SV=4	1	24	24	23	6	17	15	6	17	15	6	17	14	37.1	37.1	35.9	95.337	858	858	0	192.49	9.9	26.1	27.6	249570000	9289900	189960000	50314000	5546000	206440	4221400	1118100	49				232	167;344;441;492;613;677;938;974;988;1211;1449;1488;2153;2191;2308;2979;3261;3294;3820;3955;3992;4687;4729;4759	True;True;True;True;True;True;True;True;True;True;True;True;True;True;True;True;True;True;True;True;True;True;True;True	169;354;451;504;626;691;958;994;1008;1238;1481;1520;2200;2239;2357;3058;3351;3386;3933;4070;4107;4814;4857;4887	309;634;635;636;637;638;815;910;1126;1242;1243;1767;1858;1859;1880;1881;1882;2323;2324;2325;2791;2850;4204;4264;4477;5794;5795;6301;6392;6393;6394;7590;7894;7957;7958;7959;7960;7961;9263;9264;9265;9266;9328;9329;9391;9392	336;697;698;699;700;701;702;703;704;897;1000;1243;1374;1375;1981;2082;2083;2107;2108;2109;2593;2594;2595;2596;3123;3187;4756;4818;5066;6613;6614;7183;7290;7291;7292;7293;8733;9092;9161;9162;9163;9164;9165;10660;10661;10662;10663;10733;10734;10799;10800
P13688-2;P13688-8;P13688-10;P13688	P13688-2;P13688-8;P13688-10;P13688	1;1;1;1	1;1;1;1	1;1;1;1	Carcinoembryonic antigen-related cell adhesion molecule 1	CEACAM1	sp|P13688-2|CEAM1_HUMAN Isoform 2 of Carcinoembryonic antigen-related cell adhesion molecule 1 OS=Homo sapiens GN=CEACAM1;sp|P13688-8|CEAM1_HUMAN Isoform 8 of Carcinoembryonic antigen-related cell adhesion molecule 1 OS=Homo sapiens GN=CEACAM1;sp|P13688-10	4	1	1	1	0	0	1	0	0	1	0	0	1	4.1	4.1	4.1	45.95	417	417;464;468;526	0.0048662	6.3222	0	0	4.1	1395500	0	0	1395500	77528	0	0	77528	1				233	4017	TRUE	4132	8008	9217
P13796;P13796-2;P13797-3;P13797-2;P13797	P13796	6;2;1;1;1	6;2;1;1;1	6;2;1;1;1	Plastin-2	LCP1	sp|P13796|PLSL_HUMAN Plastin-2 OS=Homo sapiens GN=LCP1 PE=1 SV=6	5	6	6	6	2	5	1	2	5	1	2	5	1	13.1	13.1	13.1	70.288	627	627;196;585;617;630	0	36.852	4	9.9	3.2	18273000	1582200	16341000	350120	493870	42763	441640	9462.7	9				234	1354;1710;2807;3136;3791;4436	True;True;True;True;True;True	1385;1746;2868;3219;3904;4555	2614;3305;3306;5435;5436;6082;7531;8816	2928;3707;3708;6144;6145;6146;6928;8657;10158
P13804-2;P13804	P13804-2;P13804	2;2	2;2	2;2	Electron transfer flavoprotein subunit alpha, mitochondrial	ETFA	sp|P13804-2|ETFA_HUMAN Isoform 2 of Electron transfer flavoprotein subunit alpha, mitochondrial OS=Homo sapiens GN=ETFA;sp|P13804|ETFA_HUMAN Electron transfer flavoprotein subunit alpha, mitochondrial OS=Homo sapiens GN=ETFA PE=1 SV=1	2	2	2	2	2	2	1	2	2	1	2	2	1	12	12	12	30.025	284	284;333	0	13.659	12	12	6.3	7740600	735260	6349600	655750	430040	40848	352760	36430	5				235	360;1731	True;True	369;1768	655;656;3387;3388;3389	723;724;3826;3827;3828
P13987	P13987	6	6	6	CD59 glycoprotein	CD59	sp|P13987|CD59_HUMAN CD59 glycoprotein OS=Homo sapiens GN=CD59 PE=1 SV=1	1	6	6	6	4	4	4	4	4	4	4	4	4	25.8	25.8	25.8	14.177	128	128	0	51.713	25.8	19.5	19.5	415150000	20163000	205620000	189360000	69192000	3360600	34271000	31561000	19				236	175;1123;1124;1277;2645;2646	True;True;True;True;True;True	177;1148;1149;1306;2699;2700	324;2152;2153;2461;2462;2463;2464;2465;2466;5129;5130;5131;5132;5133;5134;5135;5136;5137;5138;5139	351;2399;2400;2769;2770;2771;2772;2773;2774;5808;5809;5810;5811;5812;5813;5814;5815;5816;5817;5818
P14209-3;P14209;P14209-2	P14209-3;P14209	3;3;1	3;3;1	3;3;1	CD99 antigen	CD99	sp|P14209-3|CD99_HUMAN Isoform 3 of CD99 antigen OS=Homo sapiens GN=CD99;sp|P14209|CD99_HUMAN CD99 antigen OS=Homo sapiens GN=CD99 PE=1 SV=1	3	3	3	3	2	3	3	2	3	3	2	3	3	32.5	32.5	32.5	17.128	169	169;185;160	0	45.493	14.2	32.5	32.5	34196000	6396600	12605000	15194000	11399000	2132200	4201700	5064800	10				237	1121;2881;3077	True;True;True	1146;2956;3159	2146;2147;2148;2149;2150;5634;5635;5636;5967;5968	2393;2394;2395;2396;2397;6438;6439;6440;6805;6806
P14314-2;P14314	P14314-2;P14314	2;2	2;2	2;2	Glucosidase 2 subunit beta	PRKCSH	sp|P14314-2|GLU2B_HUMAN Isoform 2 of Glucosidase 2 subunit beta OS=Homo sapiens GN=PRKCSH;sp|P14314|GLU2B_HUMAN Glucosidase 2 subunit beta OS=Homo sapiens GN=PRKCSH PE=1 SV=2	2	2	2	2	0	2	0	0	2	0	0	2	0	4.4	4.4	4.4	59.177	525	525;528	0	11.909	0	4.4	0	4557200	0	4557200	0	227860	0	227860	0	2				238	330;3623	True;True	339;3728	600;7156	660;8225
P14415	P14415	2	2	2	Sodium/potassium-transporting ATPase subunit beta-2	ATP1B2	sp|P14415|AT1B2_HUMAN Sodium/potassium-transporting ATPase subunit beta-2 OS=Homo sapiens GN=ATP1B2 PE=1 SV=3	1	2	2	2	0	1	1	0	1	1	0	1	1	8.6	8.6	8.6	33.367	290	290	0	12.929	0	3.8	4.8	2089700	0	0	2089700	160750	0	0	160750	2				239	2050;2379	True;True	2094;2429	4015;4606	4531;5208
P14618;P14618-2;P14618-3;P30613-2;P30613	P14618;P14618-2;P14618-3	11;10;9;1;1	11;10;9;1;1	11;10;9;1;1	Pyruvate kinase PKM	PKM	sp|P14618|KPYM_HUMAN Pyruvate kinase PKM OS=Homo sapiens GN=PKM PE=1 SV=4;sp|P14618-2|KPYM_HUMAN Isoform M1 of Pyruvate kinase PKM OS=Homo sapiens GN=PKM;sp|P14618-3|KPYM_HUMAN Isoform 3 of Pyruvate kinase PKM OS=Homo sapiens GN=PKM	5	11	11	11	6	9	6	6	9	6	6	9	6	29.2	29.2	29.2	57.936	531	531;531;516;543;574	0	97.15	16.8	24.7	18.3	81415000	4938200	60980000	15496000	2467100	149640	1847900	469580	22				240	876;1290;1434;1690;2163;2228;2393;3033;3281;3901;3902	True;True;True;True;True;True;True;True;True;True;True	895;1319;1466;1726;2210;2276;2444;3113;3372;4014;4015	1646;2493;2770;2771;2772;3273;3274;4221;4222;4335;4336;4337;4630;5891;5892;6361;6362;6363;7776;7777;7778;7779	1845;2801;3101;3102;3103;3667;3668;4774;4775;4900;4901;4902;4903;5233;6723;6724;7258;7259;7260;8946;8947;8948;8949
P14625;Q58FF3	P14625	7;1	6;1	6;1	Endoplasmin	HSP90B1	sp|P14625|ENPL_HUMAN Endoplasmin OS=Homo sapiens GN=HSP90B1 PE=1 SV=1	2	7	6	6	1	4	3	1	4	2	1	4	2	15.6	14.1	14.1	92.468	803	803;399	0	49.692	3	10.8	4.7	14138000	401190	12668000	1068000	353440	10030	316710	26699	7				241	1082;1340;1771;2484;2952;3916;4185	False;True;True;True;True;True;True	1106;1371;1809;2535;3028;4029;4299	2073;2592;3484;4829;5746;7808;7809;8310	2314;2906;3934;5463;6564;8979;8980;9569
P14866;P14866-2	P14866;P14866-2	4;3	4;3	4;3	Heterogeneous nuclear ribonucleoprotein L	HNRNPL	sp|P14866|HNRPL_HUMAN Heterogeneous nuclear ribonucleoprotein L OS=Homo sapiens GN=HNRNPL PE=1 SV=2;sp|P14866-2|HNRPL_HUMAN Isoform 2 of Heterogeneous nuclear ribonucleoprotein L OS=Homo sapiens GN=HNRNPL	2	4	4	4	2	2	1	2	2	1	2	2	1	9	9	9	64.132	589	589;456	0	23.265	4.1	4.9	1.9	11556000	1482900	7975600	2097400	577790	74144	398780	104870	6				242	2112;3611;3790;4768	True;True;True;True	2158;3716;3903;4896	4129;7138;7529;7530;9422	4678;8207;8654;8655;8656;10884
P15144	P15144	26	26	26	Aminopeptidase N	ANPEP	sp|P15144|AMPN_HUMAN Aminopeptidase N OS=Homo sapiens GN=ANPEP PE=1 SV=4	1	26	26	26	8	12	22	8	12	22	8	12	22	32.3	32.3	32.3	109.54	967	967	0	245.92	10.4	13.7	27.7	215900000	11428000	114340000	90131000	4797900	253970	2541000	2002900	48				243	235;708;726;793;911;1111;1130;1240;1695;1747;2082;2241;2337;2338;3200;3240;3286;3472;3518;3519;3836;4431;4443;4534;4535;4704	True;True;True;True;True;True;True;True;True;True;True;True;True;True;True;True;True;True;True;True;True;True;True;True;True;True	239;722;741;810;931;1135;1155;1269;1731;1785;2127;2289;2386;2387;3288;3328;3377;3574;3622;3623;3624;3949;4550;4562;4656;4657;4831	448;449;1315;1316;1349;1486;1487;1717;1718;1719;2130;2166;2401;3279;3413;3414;3415;4082;4357;4531;4532;4533;4534;4535;4536;6195;6265;6370;6798;6799;6937;6938;6939;6940;6941;6942;7660;8807;8827;8990;8991;8992;8993;8994;8995;9295	489;490;1467;1468;1505;1662;1663;1664;1920;1921;1922;2375;2414;2701;3673;3853;3854;3855;3856;4622;4924;5128;5129;5130;5131;5132;5133;7059;7142;7267;7779;7780;7781;7973;7974;7975;7976;7977;7978;8822;10149;10171;10343;10344;10345;10346;10347;10348;10349;10693
P15151-3;P15151-2;P15151;P15151-4	P15151-3;P15151-2;P15151;P15151-4	6;6;6;5	6;6;6;5	6;6;6;5	Poliovirus receptor	PVR	sp|P15151-3|PVR_HUMAN Isoform Gamma of Poliovirus receptor OS=Homo sapiens GN=PVR;sp|P15151-2|PVR_HUMAN Isoform Beta of Poliovirus receptor OS=Homo sapiens GN=PVR;sp|P15151|PVR_HUMAN Poliovirus receptor OS=Homo sapiens GN=PVR PE=1 SV=2;sp|P15151-4|PVR_HUMA	4	6	6	6	3	4	6	3	4	6	3	4	6	20.9	20.9	20.9	39.304	364	364;372;417;392	0	118.61	13.5	15.4	20.9	204320000	9818600	81429000	113070000	17026000	818210	6785700	9422300	24				244	1131;1811;3314;3839;4391;4466	True;True;True;True;True;True	1156;1849;1850;3406;3952;4510;4587	2167;2168;2169;3564;3565;3566;3567;3568;3569;3570;3571;3572;6440;7664;7665;8716;8717;8718;8719;8720;8721;8867	2415;2416;2417;4031;4032;4033;4034;4035;4036;4037;4038;4039;4040;4041;7351;8826;8827;10031;10032;10033;10034;10035;10036;10215
P63000;P60763;P15153;P63000-2	P63000;P60763;P15153;P63000-2	1;1;1;1	1;1;1;1	1;1;1;1	Ras-related C3 botulinum toxin substrate 1;Ras-related C3 botulinum toxin substrate 3;Ras-related C3 botulinum toxin substrate 2	RAC1;RAC3;RAC2	sp|P63000|RAC1_HUMAN Ras-related C3 botulinum toxin substrate 1 OS=Homo sapiens GN=RAC1 PE=1 SV=1;sp|P60763|RAC3_HUMAN Ras-related C3 botulinum toxin substrate 3 OS=Homo sapiens GN=RAC3 PE=1 SV=1;sp|P15153|RAC2_HUMAN Ras-related C3 botulinum toxin substrat	4	1	1	1	1	1	0	1	1	0	1	1	0	5.2	5.2	5.2	21.45	192	192;192;192;211	0.0060533	6.2835	5.2	5.2	0	4185500	363950	3821500	0	523180	45494	477690	0	2				245	4693	TRUE	4820	9275;9276	10672;10673
P15170;P15170-2;P15170-3;Q8IYD1	P15170;P15170-2;P15170-3;Q8IYD1	2;2;2;1	2;2;2;1	2;2;2;1	Eukaryotic peptide chain release factor GTP-binding subunit ERF3A;Eukaryotic peptide chain release factor GTP-binding subunit ERF3B	GSPT1;GSPT2	sp|P15170|ERF3A_HUMAN Eukaryotic peptide chain release factor GTP-binding subunit ERF3A OS=Homo sapiens GN=GSPT1 PE=1 SV=1;sp|P15170-2|ERF3A_HUMAN Isoform 2 of Eukaryotic peptide chain release factor GTP-binding subunit ERF3A OS=Homo sapiens GN=GSPT1;sp|P1	4	2	2	2	0	2	0	0	2	0	0	2	0	4.4	4.4	4.4	55.755	499	499;636;637;628	0	12.371	0	4.4	0	8263200	0	8263200	0	317820	0	317820	0	2				246	2213;3956	True;True	2261;4071	4311;7895	4873;9093
P15260;P15260-2	P15260	8;1	8;1	8;1	Interferon gamma receptor 1	IFNGR1	sp|P15260|INGR1_HUMAN Interferon gamma receptor 1 OS=Homo sapiens GN=IFNGR1 PE=1 SV=1	2	8	8	8	3	7	6	3	7	6	3	7	6	28.4	28.4	28.4	54.404	489	489;186	0	71.8	6.1	23.7	16.6	57189000	3553300	38632000	15004000	3364100	209020	2272500	882600	16				247	303;1184;1239;3431;3492;3941;4289;4764	True;True;True;True;True;True;True;True	312;1209;1268;3528;3594;4055;4407;4892	562;2257;2258;2400;6690;6691;6692;6845;6846;6847;7870;7871;7872;8512;9417;9418	617;2517;2518;2700;7653;7654;7655;7839;7840;7841;9066;9067;9068;9799;10879;10880
P15311	P15311	2	1	1	Ezrin	EZR	sp|P15311|EZRI_HUMAN Ezrin OS=Homo sapiens GN=EZR PE=1 SV=4	1	2	1	1	0	2	0	0	1	0	0	1	0	3.6	1.5	1.5	69.412	586	586	0	7.7915	0	3.6	0	7301800	0	7301800	0	228180	0	228180	0	2				248	253;3310	True;False	257;3402	474;475;6425	515;516;7331
P15328	P15328	1	1	1	Folate receptor alpha	FOLR1	sp|P15328|FOLR1_HUMAN Folate receptor alpha OS=Homo sapiens GN=FOLR1 PE=1 SV=3	1	1	1	1	0	1	0	0	1	0	0	1	0	7.4	7.4	7.4	29.819	257	257	0.0059032	6.1418	0	7.4	0	4333400	0	4333400	0	361120	0	361120	0	2				249	4419	TRUE	4538	8784	10122;10123
P15529-15;P15529-12;P15529-14;P15529-11;P15529-13;P15529-10;P15529;P15529-9;P15529-8	P15529-15;P15529-12;P15529-14;P15529-11;P15529-13;P15529-10;P15529;P15529-9;P15529-8	9;9;9;9;9;9;9;6;6	3;3;3;3;3;3;3;0;0	3;3;3;3;3;3;3;0;0	Membrane cofactor protein	CD46	sp|P15529-15|MCP_HUMAN Isoform K of Membrane cofactor protein OS=Homo sapiens GN=CD46;sp|P15529-12|MCP_HUMAN Isoform E of Membrane cofactor protein OS=Homo sapiens GN=CD46;sp|P15529-14|MCP_HUMAN Isoform I of Membrane cofactor protein OS=Homo sapiens GN=CD4	9	9	3	3	4	8	7	2	3	2	2	3	2	16.7	3.4	3.4	39.313	348	348;362;363;377;378;387;392;349;364	0	66.935	8	14.4	12.1	266040000	20947000	220960000	24133000	22170000	1745600	18413000	2011100	12				250	386;1707;1736;2226;2246;3075;3090;3091;4396	False;False;True;True;True;False;False;False;False	395;1743;1773;2274;2294;3157;3172;3173;4515	706;707;708;3300;3394;3395;3396;3397;3398;3399;4331;4332;4333;4363;4364;5964;5965;5991;5992;5993;5994;5995;5996;5997;5998;8727	778;779;780;3700;3833;3834;3835;3836;3837;3838;3839;4896;4897;4898;4931;4932;6802;6803;6831;6832;6833;6834;6835;6836;6837;6838;6839;6840;6841;10043
P15529-7;P15529-4;P15529-6;P15529-3;P15529-5;P15529-2;P15529-16	P15529-7;P15529-4;P15529-6;P15529-3;P15529-5;P15529-2;P15529-16	9;9;9;9;9;9;6	9;9;9;9;9;9;6	3;3;3;3;3;3;3	Membrane cofactor protein	CD46	sp|P15529-7|MCP_HUMAN Isoform L of Membrane cofactor protein OS=Homo sapiens GN=CD46;sp|P15529-4|MCP_HUMAN Isoform F of Membrane cofactor protein OS=Homo sapiens GN=CD46;sp|P15529-6|MCP_HUMAN Isoform J of Membrane cofactor protein OS=Homo sapiens GN=CD46;s	7	9	9	3	4	8	7	4	8	7	2	3	2	17.5	17.5	4.5	39.803	355	355;369;370;384;385;399;336	0	189.24	9	15.2	13	1123200000	72905000	907500000	142800000	86401000	5608000	69808000	10985000	32				251	72;386;1554;1707;2219;3075;3090;3091;4396	True;True;True;True;True;True;True;True;True	72;395;1586;1743;2267;3157;3172;3173;4515	118;119;120;121;122;123;124;706;707;708;3001;3002;3003;3004;3005;3006;3300;4323;4324;5964;5965;5991;5992;5993;5994;5995;5996;5997;5998;8727	126;127;128;129;130;131;132;778;779;780;3361;3362;3363;3364;3365;3366;3700;4888;4889;6802;6803;6831;6832;6833;6834;6835;6836;6837;6838;6839;6840;6841;10043
P15531;P15531-2	P15531;P15531-2	6;6	1;1	1;1	Nucleoside diphosphate kinase A	NME1	sp|P15531|NDKA_HUMAN Nucleoside diphosphate kinase A OS=Homo sapiens GN=NME1 PE=1 SV=1;sp|P15531-2|NDKA_HUMAN Isoform 2 of Nucleoside diphosphate kinase A OS=Homo sapiens GN=NME1	2	6	1	1	4	6	2	1	1	0	1	1	0	44.7	9.2	9.2	17.149	152	152;177	0	12.412	34.2	44.7	19.1	24397000	2040600	22356000	0	2710700	226740	2484000	0	3				252	1023;1431;1600;2915;3963;4432	False;False;False;True;False;False	1045;1463;1633;2991;4078;4551	1950;2766;2767;3092;5686;5687;5688;7909;7910;7911;7912;8808;8809;8810;8811;8812	2178;3097;3098;3457;6494;6495;6496;9110;9111;9112;9113;10150;10151;10152;10153;10154
P15880	P15880	1	1	1	40S ribosomal protein S2	RPS2	sp|P15880|RS2_HUMAN 40S ribosomal protein S2 OS=Homo sapiens GN=RPS2 PE=1 SV=2	1	1	1	1	0	1	0	0	1	0	0	1	0	5.5	5.5	5.5	31.324	293	293	0	6.8572	0	5.5	0	2143200	0	2143200	0	119070	0	119070	0	1				253	2258	TRUE	2306	4382	4951
P15941-12;P15941-16;P15941-9;P15941-10;P15941-15;P15941-6;P15941-7;P15941-17;P15941-11;P15941-8;P15941-4;P15941-3;P15941;P15941-2	P15941-12;P15941-16;P15941-9;P15941-10;P15941-15;P15941-6;P15941-7;P15941-17;P15941-11;P15941-8;P15941-4;P15941-3;P15941;P15941-2	3;3;3;3;3;3;3;3;3;3;3;3;3;3	3;3;3;3;3;3;3;3;3;3;3;3;3;3	3;3;3;3;3;3;3;3;3;3;3;3;3;3	Mucin-1;Mucin-1 subunit alpha;Mucin-1 subunit beta	MUC1	sp|P15941-12|MUC1_HUMAN Isoform S2 of Mucin-1 OS=Homo sapiens GN=MUC1;sp|P15941-16|MUC1_HUMAN Isoform E2 of Mucin-1 OS=Homo sapiens GN=MUC1;sp|P15941-9|MUC1_HUMAN Isoform 9 of Mucin-1 OS=Homo sapiens GN=MUC1;sp|P15941-10|MUC1_HUMAN Isoform F of Mucin-1 OS=	14	3	3	3	0	3	2	0	3	2	0	3	2	26.4	26.4	26.4	17.09	159	159;166;168;203;224;230;255;259;264;273;1243;1252;1255;1264	0	18.631	0	26.4	15.7	20648000	0	11436000	9211200	2064800	0	1143600	921120	7				254	826;3061;4763	True;True;True	845;3143;4891	1559;5942;5943;9414;9415;9416	1749;6779;6780;6781;10876;10877;10878
P16070-18;P16070-12;P16070-14;P16070-13;P16070-11;P16070-10;P16070-16;P16070-8;P16070-17;P16070-6;P16070-4;P16070-3;P16070-7;P16070-5;P16070;P16070-15;P16070-9;P16070-19	P16070-18;P16070-12;P16070-14;P16070-13;P16070-11;P16070-10;P16070-16;P16070-8;P16070-17;P16070-6;P16070-4;P16070-3;P16070-7;P16070-5;P16070;P16070-15;P16070-9	8;8;8;8;8;8;8;8;8;8;8;8;8;8;8;4;4;2	8;8;8;8;8;8;8;8;8;8;8;8;8;8;8;4;4;2	8;8;8;8;8;8;8;8;8;8;8;8;8;8;8;4;4;2	CD44 antigen	CD44	sp|P16070-18|CD44_HUMAN Isoform 18 of CD44 antigen OS=Homo sapiens GN=CD44;sp|P16070-12|CD44_HUMAN Isoform 12 of CD44 antigen OS=Homo sapiens GN=CD44;sp|P16070-14|CD44_HUMAN Isoform 14 of CD44 antigen OS=Homo sapiens GN=CD44;sp|P16070-13|CD44_HUMAN Isoform	18	8	8	8	3	4	6	3	4	6	3	4	6	21.5	21.5	21.5	37.277	340	340;361;396;425;429;493;668;674;691;699;699;711;713;734;742;294;675;139	0	124.87	10	10	18.5	654220000	74263000	428020000	151940000	46730000	5304500	30573000	10853000	28				255	257;1187;1188;1261;2961;3720;3932;4658	True;True;True;True;True;True;True;True	261;1212;1213;1214;1290;3037;3828;3829;4045;4784	481;2264;2265;2266;2267;2268;2269;2270;2271;2437;5759;5760;5761;7349;7350;7351;7832;9204;9205	524;2524;2525;2526;2527;2528;2529;2530;2531;2532;2533;2534;2535;2536;2537;2538;2741;6577;6578;6579;8444;8445;8446;8447;9004;10595;10596;10597
P16150	P16150	14	14	14	Leukosialin	SPN	sp|P16150|LEUK_HUMAN Leukosialin OS=Homo sapiens GN=SPN PE=1 SV=1	1	14	14	14	6	10	12	6	10	12	6	10	12	29	29	29	40.321	400	400	0	124.77	13	21.2	28.8	11932000000	731910000	8449700000	2750800000	917880000	56301000	649980000	211600000	96				256	1446;1687;2911;3145;3338;3351;3364;3383;3384;3566;3567;3748;3974;3975	True;True;True;True;True;True;True;True;True;True;True;True;True;True	1478;1723;2987;3228;3229;3431;3444;3458;3479;3480;3671;3672;3859;3860;4089;4090	2788;3264;3265;3266;3267;3268;3269;3270;5681;6095;6096;6097;6098;6099;6100;6101;6473;6498;6499;6500;6501;6502;6503;6504;6505;6506;6507;6508;6509;6510;6537;6538;6539;6540;6541;6542;6591;6592;7036;7037;7038;7039;7040;7041;7042;7413;7414;7415;7416;7417;7418;7419;7420;7421;7422;7423;7424;7425;7426;7928;7929;7930;7931;7932	3119;3653;3654;3655;3656;3657;3658;3659;3660;3661;3662;3663;3664;6489;6942;6943;6944;6945;6946;6947;6948;6949;6950;6951;6952;6953;6954;6955;6956;6957;6958;6959;7387;7417;7418;7419;7420;7421;7422;7423;7424;7425;7426;7427;7428;7429;7430;7431;7432;7433;7434;7435;7436;7437;7438;7439;7475;7476;7477;7478;7479;7480;7481;7535;7536;8087;8088;8089;8090;8091;8092;8093;8094;8095;8511;8512;8513;8514;8515;8516…
P16284;P16284-3;P16284-2;P16284-6;P16284-5;P16284-4	P16284;P16284-3;P16284-2;P16284-6;P16284-5;P16284-4	34;33;33;33;29;29	34;33;33;33;29;29	34;33;33;33;29;29	Platelet endothelial cell adhesion molecule	PECAM1	sp|P16284|PECA1_HUMAN Platelet endothelial cell adhesion molecule OS=Homo sapiens GN=PECAM1 PE=1 SV=1;sp|P16284-3|PECA1_HUMAN Isoform Delta13 of Platelet endothelial cell adhesion molecule OS=Homo sapiens GN=PECAM1;sp|P16284-2|PECA1_HUMAN Isoform Delta12 o	6	34	34	34	18	33	17	18	33	17	18	33	17	49.3	49.3	49.3	82.535	738	738;717;720;727;708;719	0	323.31	28	47.8	27.2	806690000	47278000	602330000	157080000	17926000	1050600	13385000	3490700	85				257	282;294;295;412;467;523;731;753;812;813;896;945;1142;1148;1291;1656;2008;2009;2120;2157;2187;2188;2315;2821;3023;3028;3478;3504;3680;3811;4153;4348;4387;4541	True;True;True;True;True;True;True;True;True;True;True;True;True;True;True;True;True;True;True;True;True;True;True;True;True;True;True;True;True;True;True;True;True;True	290;302;303;422;478;535;746;769;830;831;915;965;1167;1173;1320;1692;2050;2051;2052;2166;2204;2235;2236;2364;2884;3102;3108;3580;3608;3786;3924;4267;4466;4506;4664	525;545;546;547;548;549;760;761;762;868;869;965;1356;1357;1358;1394;1395;1396;1528;1529;1530;1531;1532;1533;1534;1535;1686;1687;1688;1788;1789;1790;2191;2198;2199;2200;2494;3210;3945;3946;3947;3948;3949;3950;3951;3952;4143;4210;4254;4255;4256;4257;4489;5464;5465;5874;5875;5884;5885;5886;6817;6818;6819;6889;6890;6891;6892;6893;7258;7259;7570;7571;7572;8258;8259;8260;8626;8627;8707;9006;9007	578;598;599;600;601;602;836;837;838;954;955;1059;1513;1514;1515;1559;1560;1561;1712;1713;1714;1715;1716;1717;1718;1719;1720;1721;1888;1889;1890;2003;2004;2005;2448;2455;2456;2457;2802;3595;4461;4462;4463;4464;4465;4466;4467;4468;4693;4763;4807;4808;4809;4810;5078;5079;6177;6178;6705;6706;6716;6717;6718;7801;7802;7803;7903;7904;7905;7906;7907;7908;8340;8341;8712;8713;8714;9513;9514;9515;9931;9932;…
P16422	P16422	9	9	9	Epithelial cell adhesion molecule	EPCAM	sp|P16422|EPCAM_HUMAN Epithelial cell adhesion molecule OS=Homo sapiens GN=EPCAM PE=1 SV=2	1	9	9	9	2	8	2	2	8	2	2	8	2	28.7	28.7	28.7	34.932	314	314	0	67.418	6.4	28.7	4.1	194120000	9086000	167090000	17944000	13866000	649000	11935000	1281700	14				258	218;810;838;1115;1453;3108;3250;3382;4113	True;True;True;True;True;True;True;True;True	222;828;857;1140;1485;3191;3340;3478;4227	402;1524;1574;2138;2139;2797;6031;6284;6586;6587;6588;6589;6590;8181	437;1707;1766;2384;2385;3129;6875;7162;7530;7531;7532;7533;7534;9425
P16615-5;P16615-2;P16615-3;P16615	P16615-5;P16615-2;P16615-3;P16615	1;1;1;1	1;1;1;1	1;1;1;1	Sarcoplasmic/endoplasmic reticulum calcium ATPase 2	ATP2A2	sp|P16615-5|AT2A2_HUMAN Isoform 5 of Sarcoplasmic/endoplasmic reticulum calcium ATPase 2 OS=Homo sapiens GN=ATP2A2;sp|P16615-2|AT2A2_HUMAN Isoform 2 of Sarcoplasmic/endoplasmic reticulum calcium ATPase 2 OS=Homo sapiens GN=ATP2A2;sp|P16615-3|AT2A2_HUMAN Is	4	1	1	1	1	1	1	1	1	1	1	1	1	2.1	2.1	2.1	109.73	997	997;997;999;1042	0.0024752	6.3995	2.1	2.1	2.1	3981100	200860	2837700	942490	88469	4463.5	63061	20944	3				260	657	TRUE	671	1202;1203;1204	1329;1330;1331
P16989-2;P67809;P16989-3;Q9Y2T7;P16989	P16989-2;P67809;P16989-3;Q9Y2T7;P16989	1;1;1;1;1	1;1;1;1;1	1;1;1;1;1	Y-box-binding protein 3;Nuclease-sensitive element-binding protein 1;Y-box-binding protein 2	YBX3;YBX1;YBX2	sp|P16989-2|YBOX3_HUMAN Isoform 2 of Y-box-binding protein 3 OS=Homo sapiens GN=YBX3;sp|P67809|YBOX1_HUMAN Nuclease-sensitive element-binding protein 1 OS=Homo sapiens GN=YBX1 PE=1 SV=3;sp|P16989-3|YBOX3_HUMAN Isoform 3 of Y-box-binding protein 3 OS=Homo s	5	1	1	1	0	1	0	0	1	0	0	1	0	5.6	5.6	5.6	31.947	303	303;324;342;364;372	0	6.9848	0	5.6	0	1604800	0	1604800	0	160480	0	160480	0	1				261	3843	TRUE	3956	7671	8833
P17181-4;P17181;P17181-3;P17181-2	P17181-4;P17181;P17181-3;P17181-2	6;6;5;3	6;6;5;3	6;6;5;3	Interferon alpha/beta receptor 1	IFNAR1	sp|P17181-4|INAR1_HUMAN Isoform 4 of Interferon alpha/beta receptor 1 OS=Homo sapiens GN=IFNAR1;sp|P17181|INAR1_HUMAN Interferon alpha/beta receptor 1 OS=Homo sapiens GN=IFNAR1 PE=1 SV=3;sp|P17181-3|INAR1_HUMAN Isoform 3 of Interferon alpha/beta receptor 1	4	6	6	6	3	3	4	3	3	4	3	3	4	19.1	19.1	19.1	56.045	488	488;557;496;434	0	43.453	9.4	8	11.5	50131000	3019800	38003000	9108000	1566600	94368	1187600	284620	10				262	318;2323;2354;2954;3655;3798	True;True;True;True;True;True	327;2372;2403;3030;3761;3911	585;4500;4570;5748;5749;5750;7216;7544;7545;7546	645;5092;5171;6566;6567;6568;8295;8673;8674;8675
P17844-2;P17844	P17844-2;P17844	5;5	5;5	3;3	Probable ATP-dependent RNA helicase DDX5	DDX5	sp|P17844-2|DDX5_HUMAN Isoform 2 of Probable ATP-dependent RNA helicase DDX5 OS=Homo sapiens GN=DDX5;sp|P17844|DDX5_HUMAN Probable ATP-dependent RNA helicase DDX5 OS=Homo sapiens GN=DDX5 PE=1 SV=1	2	5	5	3	0	5	1	0	5	1	0	3	0	10.1	10.1	5.8	60.563	535	535;614	0	28.334	0	10.1	2.2	7100500	0	5930500	1170000	236680	0	197680	39001	6				263	296;1741;2570;2593;2910	True;True;True;True;True	304;1778;2622;2645;2986	550;551;3406;4988;5024;5680	603;604;3846;5651;5691;6488
P17987	P17987	5	5	5	T-complex protein 1 subunit alpha	TCP1	sp|P17987|TCPA_HUMAN T-complex protein 1 subunit alpha OS=Homo sapiens GN=TCP1 PE=1 SV=1	1	5	5	5	1	5	3	1	5	3	1	5	3	15.1	15.1	15.1	60.343	556	556	0	35.052	1.8	15.1	6.3	26919000	737070	21953000	4228500	868340	23776	708160	136400	10				264	350;1822;1923;2546;3732	True;True;True;True;True	359;1861;1964;2597;3841	643;3595;3793;3794;3795;4950;4951;7377;7378	709;4066;4294;4295;4296;5610;5611;5612;8474;8475
P18031	P18031	3	3	3	Tyrosine-protein phosphatase non-receptor type 1	PTPN1	sp|P18031|PTN1_HUMAN Tyrosine-protein phosphatase non-receptor type 1 OS=Homo sapiens GN=PTPN1 PE=1 SV=1	1	3	3	3	0	3	0	0	3	0	0	3	0	11	11	11	49.966	435	435	0	20.785	0	11	0	3564900	0	3564900	0	122930	0	122930	0	3				265	1696;3569;4732	True;True;True	1732;3674;4860	3280;7044;9332	3674;8097;10737
P18084	P18084	9	9	9	Integrin beta-5	ITGB5	sp|P18084|ITB5_HUMAN Integrin beta-5 OS=Homo sapiens GN=ITGB5 PE=1 SV=1	1	9	9	9	0	6	4	0	6	4	0	6	4	16.3	16.3	16.3	88.053	799	799	0	68.639	0	12.1	6.1	28729000	0	24409000	4319600	652930	0	554760	98172	10				266	555;558;1663;1689;1749;1892;2158;2470;3009	True;True;True;True;True;True;True;True;True	567;570;1699;1725;1787;1933;2205;2521;3088	1024;1027;3220;3272;3417;3418;3728;4211;4812;5854	1126;1130;3605;3666;3858;3859;4215;4764;5443;6685
P18124	P18124	2	2	2	60S ribosomal protein L7	RPL7	sp|P18124|RL7_HUMAN 60S ribosomal protein L7 OS=Homo sapiens GN=RPL7 PE=1 SV=1	1	2	2	2	0	1	1	0	1	1	0	1	1	12.1	12.1	12.1	29.225	248	248	0	12.091	0	7.7	4.4	1992800	0	1992800	0	166060	0	166060	0	2				267	1915;4159	True;True	1956;4273	3783;8271	4283;9528
P18206-2;P18206	P18206-2;P18206	4;4	4;4	4;4	Vinculin	VCL	sp|P18206-2|VINC_HUMAN Isoform 1 of Vinculin OS=Homo sapiens GN=VCL;sp|P18206|VINC_HUMAN Vinculin OS=Homo sapiens GN=VCL PE=1 SV=4	2	4	4	4	0	3	1	0	3	1	0	3	1	5.3	5.3	5.3	116.72	1066	1066;1134	0	23.551	0	3.2	2.1	3073800	0	2295400	778390	40984	0	30606	10379	4				268	1106;2535;3638;3831	True;True;True;True	1130;2586;3744;3944	2122;4926;7184;7652	2367;5580;8259;8814
P18433-4;P18433-2;P18433-3;P18433;P23469-3;P23469-2;P23469	P18433-4;P18433-2;P18433-3;P18433	31;31;31;31;3;3;3	31;31;31;31;3;3;3	31;31;31;31;3;3;3	Receptor-type tyrosine-protein phosphatase alpha	PTPRA	sp|P18433-4|PTPRA_HUMAN Isoform 4 of Receptor-type tyrosine-protein phosphatase alpha OS=Homo sapiens GN=PTPRA;sp|P18433-2|PTPRA_HUMAN Isoform 2 of Receptor-type tyrosine-protein phosphatase alpha OS=Homo sapiens GN=PTPRA;sp|P18433-3|PTPRA_HUMAN Isoform 3	7	31	31	31	15	25	21	15	25	21	15	25	21	41.2	41.2	41.2	89.702	793	793;793;802;802;615;642;700	0	323.31	18.4	31.3	35.9	534000000	21270000	278590000	234140000	15257000	607720	7959800	6689800	81				269	116;695;696;802;963;1294;1448;1608;2192;2329;2353;2448;2638;3017;3020;3132;3201;3289;3443;3444;3982;3983;3990;3991;4356;4371;4426;4510;4511;4551;4762	True;True;True;True;True;True;True;True;True;True;True;True;True;True;True;True;True;True;True;True;True;True;True;True;True;True;True;True;True;True;True	118;709;710;819;983;1323;1480;1642;2240;2378;2402;2499;2692;3096;3099;3215;3289;3381;3540;3541;4097;4098;4105;4106;4474;4490;4545;4632;4633;4674;4890	217;218;219;1281;1282;1283;1502;1503;1504;1505;1829;1830;2497;2498;2790;3111;4265;4266;4267;4506;4569;4768;5111;5112;5863;5869;5870;6075;6076;6196;6197;6198;6377;6378;6379;6380;6381;6382;6383;6716;6717;6718;6719;6720;7940;7941;7942;7943;7951;7952;7953;7954;7955;7956;8639;8640;8671;8672;8673;8674;8675;8797;8798;8799;8950;8951;8952;8953;9021;9022;9410;9411;9412;9413	233;234;235;1421;1422;1423;1679;1680;1681;1682;1683;1684;1685;1686;2046;2047;2805;2806;3121;3122;3479;4819;4820;4821;5098;5170;5385;5386;5789;5790;6694;6700;6701;6920;6921;6922;7060;7061;7062;7063;7275;7276;7277;7278;7279;7280;7281;7686;7687;7688;7689;7690;9144;9145;9146;9147;9155;9156;9157;9158;9159;9160;9944;9945;9982;9983;9984;9985;9986;10138;10139;10140;10303;10304;10305;10306;10376;10377;108…
P18621;P18621-3;P18621-2	P18621;P18621-3;P18621-2	7;7;5	7;7;5	7;7;5	60S ribosomal protein L17	RPL17	sp|P18621|RL17_HUMAN 60S ribosomal protein L17 OS=Homo sapiens GN=RPL17 PE=1 SV=3;sp|P18621-3|RL17_HUMAN Isoform 3 of 60S ribosomal protein L17 OS=Homo sapiens GN=RPL17;sp|P18621-2|RL17_HUMAN Isoform 2 of 60S ribosomal protein L17 OS=Homo sapiens GN=RPL17	3	7	7	7	3	6	4	3	6	4	3	6	4	38.6	38.6	38.6	21.397	184	184;228;146	0	56.144	21.7	33.2	27.2	130120000	5440300	108160000	16521000	14458000	604470	12018000	1835600	16				270	1156;1157;1569;2058;3414;4487;4742	True;True;True;True;True;True;True	1181;1182;1601;2102;2103;3511;4608;4870	2208;2209;2210;2211;2212;2213;3030;3031;3032;3033;4029;4030;6663;8908;9353;9354;9355	2466;2467;2468;2469;2470;2471;3391;3392;3393;3394;4546;4547;7623;10259;10759;10760;10761
P18669	P18669	2	2	2	Phosphoglycerate mutase 1	PGAM1	sp|P18669|PGAM1_HUMAN Phosphoglycerate mutase 1 OS=Homo sapiens GN=PGAM1 PE=1 SV=2	1	2	2	2	1	2	0	1	2	0	1	2	0	15.4	15.4	15.4	28.804	254	254	0	12.413	8.3	15.4	0	7950500	719270	7231200	0	611570	55328	556250	0	3				271	1350;4622	True;True	1381;4748	2609;9139;9140	2923;10507;10508
P19338	P19338	4	4	4	Nucleolin	NCL	sp|P19338|NUCL_HUMAN Nucleolin OS=Homo sapiens GN=NCL PE=1 SV=3	1	4	4	4	1	2	2	1	2	2	1	2	2	7.5	7.5	7.5	76.613	710	710	0	24.661	1.4	5.5	5.1	19692000	542830	13954000	5195800	562630	15509	398670	148450	5				273	1223;1765;4072;4528	True;True;True;True	1252;1803;4186;4650	2357;3472;8106;8107;8981	2634;3922;9348;9349;10334
P19397	P19397	1	1	1	Leukocyte surface antigen CD53	CD53	sp|P19397|CD53_HUMAN Leukocyte surface antigen CD53 OS=Homo sapiens GN=CD53 PE=1 SV=1	1	1	1	1	1	1	1	1	1	1	1	1	1	3.7	3.7	3.7	24.341	219	219	0.002457	6.3781	3.7	3.7	3.7	134150000	1681000	11069000	121410000	19165000	240140	1581200	17344000	3				274	1596	TRUE	1629	3086;3087;3088	3451;3452;3453
P19440;P19440-2;A6NGU5;P36268-2;P36268;P36268-3;P19440-3;Q14390;B5MD39;Q9BX51	P19440;P19440-2;A6NGU5;P36268-2;P36268;P36268-3	8;6;6;4;4;4;2;1;1;1	8;6;6;4;4;4;2;1;1;1	8;6;6;4;4;4;2;1;1;1	Gamma-glutamyltranspeptidase 1;Gamma-glutamyltranspeptidase 1 heavy chain;Gamma-glutamyltranspeptidase 1 light chain;Putative gamma-glutamyltranspeptidase 3;Putative gamma-glutamyltranspeptidase 3 heavy chain;Putative gamma-glutamyltranspeptidase 3 light chain;Inactive gamma-glutamyltranspeptidase 2	GGT1;GGT3P;GGT2	sp|P19440|GGT1_HUMAN Glutathione hydrolase 1 proenzyme OS=Homo sapiens GN=GGT1 PE=1 SV=2;sp|P19440-2|GGT1_HUMAN Isoform 2 of Glutathione hydrolase 1 proenzyme OS=Homo sapiens GN=GGT1;sp|A6NGU5|GGT3_HUMAN Putative glutathione hydrolase 3 proenzyme OS=Homo s	10	8	8	8	1	4	6	1	4	6	1	4	6	16.7	16.7	16.7	61.409	569	569;366;568;559;569;574;225;218;225;225	0	55.451	1.4	9.1	10.7	96757000	1481300	44813000	50463000	4031500	61720	1867200	2102600	11				275	1497;1564;1770;2168;2446;2912;3193;4182	True;True;True;True;True;True;True;True	1529;1596;1808;2215;2497;2988;3280;4296	2871;3020;3021;3481;3482;3483;4233;4766;5682;6183;8306	3210;3381;3382;3931;3932;3933;4786;5383;6490;7047;9565
P19634	P19634	8	8	8	Sodium/hydrogen exchanger 1	SLC9A1	sp|P19634|SL9A1_HUMAN Sodium/hydrogen exchanger 1 OS=Homo sapiens GN=SLC9A1 PE=1 SV=2	1	8	8	8	2	8	1	2	8	1	2	8	1	14.2	14.2	14.2	90.762	815	815	0	75.003	4	14.2	1.5	86729000	2958400	80622000	3148600	3335700	113780	3100900	121100	12				276	488;936;1895;1978;1979;3098;3603;4226	True;True;True;True;True;True;True;True	500;956;1936;2020;2021;3180;3708;4342	905;906;1764;3733;3734;3889;3890;6013;7128;7129;8378;8379	995;996;1978;4220;4221;4398;4399;6856;8197;8198;9643;9644
P20042	P20042	2	2	2	Eukaryotic translation initiation factor 2 subunit 2	EIF2S2	sp|P20042|IF2B_HUMAN Eukaryotic translation initiation factor 2 subunit 2 OS=Homo sapiens GN=EIF2S2 PE=1 SV=2	1	2	2	2	0	2	0	0	2	0	0	2	0	8.1	8.1	8.1	38.388	333	333	0	12.324	0	8.1	0	3150600	0	3150600	0	157530	0	157530	0	2				277	560;1957	True;True	572;1998	1032;3842	1137;4346
P20138;P20138-2;P20138-3	P20138;P20138-2;P20138-3	6;5;3	6;5;3	6;5;3	Myeloid cell surface antigen CD33	CD33	sp|P20138|CD33_HUMAN Myeloid cell surface antigen CD33 OS=Homo sapiens GN=CD33 PE=1 SV=2;sp|P20138-2|CD33_HUMAN Isoform 2 of Myeloid cell surface antigen CD33 OS=Homo sapiens GN=CD33;sp|P20138-3|CD33_HUMAN Isoform 3 of Myeloid cell surface antigen CD33 OS=	3	6	6	6	1	2	4	1	2	4	1	2	4	19	19	19	39.825	364	364;310;237	0	53.961	2.7	7.1	11.8	53382000	4875100	22193000	26314000	3336400	304690	1387000	1644600	10				278	791;823;1259;2031;2398;3699	True;True;True;True;True;True	808;841;1288;2075;2449;3805	1481;1482;1551;1552;2434;3989;4642;7299;7300	1657;1658;1737;1738;2736;4505;5246;8387;8388;8389
P20333;P20333-2	P20333	5;1	5;1	5;1	Tumor necrosis factor receptor superfamily member 1B;Tumor necrosis factor receptor superfamily member 1b, membrane form;Tumor necrosis factor-binding protein 2	TNFRSF1B	sp|P20333|TNR1B_HUMAN Tumor necrosis factor receptor superfamily member 1B OS=Homo sapiens GN=TNFRSF1B PE=1 SV=3	2	5	5	5	2	4	3	2	4	3	2	4	3	17.1	17.1	17.1	48.291	461	461;268	0	33.593	6.5	17.1	13	23044000	2399000	16104000	4541100	1536300	159930	1073600	302740	11				279	341;513;1728;3002;3728	True;True;True;True;True	350;525;1765;3081;3837	618;941;942;943;3381;5844;5845;7372;7373	680;1033;1034;1035;3817;3818;6674;6675;6676;8469;8470
P20645	P20645	6	6	6	Cation-dependent mannose-6-phosphate receptor	M6PR	sp|P20645|MPRD_HUMAN Cation-dependent mannose-6-phosphate receptor OS=Homo sapiens GN=M6PR PE=1 SV=1	1	6	6	6	4	4	2	4	4	2	4	4	2	24.5	24.5	24.5	30.993	277	277	0	93.674	15.5	18.1	11.6	83840000	8607400	50317000	24915000	5988600	614820	3594100	1779600	10				280	1745;1746;1894;3045;3524;3910	True;True;True;True;True;True	1782;1783;1784;1935;3125;3629;4023	3410;3411;3412;3730;3731;3732;5912;6947;7794;7795	3850;3851;3852;4217;4218;4219;6747;7984;7985;8964;8965
P20700	P20700	3	3	3	Lamin-B1	LMNB1	sp|P20700|LMNB1_HUMAN Lamin-B1 OS=Homo sapiens GN=LMNB1 PE=1 SV=2	1	3	3	3	0	3	0	0	3	0	0	3	0	8.9	8.9	8.9	66.408	586	586	0	23.292	0	8.9	0	5575200	0	5575200	0	159290	0	159290	0	3				281	530;2076;4160	True;True;True	542;2121;4274	972;4072;8272	1066;4612;9529
P21281	P21281	1	1	1	V-type proton ATPase subunit B, brain isoform	ATP6V1B2	sp|P21281|VATB2_HUMAN V-type proton ATPase subunit B, brain isoform OS=Homo sapiens GN=ATP6V1B2 PE=1 SV=3	1	1	1	1	0	1	0	0	1	0	0	1	0	2.3	2.3	2.3	56.5	511	511	0	7.9632	0	2.3	0	1012700	0	1012700	0	40506	0	40506	0	1				282	3372	TRUE	3468	6569	7512
P21333-2;P21333	P21333-2;P21333	24;24	24;24	23;23	Filamin-A	FLNA	sp|P21333-2|FLNA_HUMAN Isoform 2 of Filamin-A OS=Homo sapiens GN=FLNA;sp|P21333|FLNA_HUMAN Filamin-A OS=Homo sapiens GN=FLNA PE=1 SV=4	2	24	24	23	5	22	4	5	22	4	5	21	3	15.5	15.5	14.7	280.01	2639	2639;2647	0	181.94	3	14.4	2.8	97839000	2180800	92056000	3602700	724740	16154	681890	26687	31				283	240;366;541;543;886;997;1400;1558;1599;1650;2298;3248;3327;3421;3687;3709;3996;3997;4277;4334;4386;4474;4516;4766	True;True;True;True;True;True;True;True;True;True;True;True;True;True;True;True;True;True;True;True;True;True;True;True	244;375;553;555;905;1017;1432;1590;1632;1686;2347;3338;3420;3518;3793;3815;4111;4112;4395;4452;4505;4595;4638;4894	457;674;675;993;994;996;1662;1663;1895;2709;2710;3013;3091;3184;3185;4451;6281;6459;6676;7273;7323;7966;7967;8487;8488;8489;8605;8706;8879;8960;8961;9420	498;744;745;1092;1093;1095;1863;1864;2122;3028;3029;3374;3456;3563;3564;5026;7159;7372;7636;8357;8412;9171;9172;9773;9774;9775;9910;10019;10228;10313;10314;10882
P21731;P21731-2	P21731;P21731-2	2;1	2;1	2;1	Thromboxane A2 receptor	TBXA2R	sp|P21731|TA2R_HUMAN Thromboxane A2 receptor OS=Homo sapiens GN=TBXA2R PE=1 SV=3;sp|P21731-2|TA2R_HUMAN Isoform 2 of Thromboxane A2 receptor OS=Homo sapiens GN=TBXA2R	2	2	2	2	0	1	1	0	1	1	0	1	1	5.2	5.2	5.2	37.431	343	343;407	0	10.998	0	3.2	2	799850	0	799850	0	72713	0	72713	0	2				284	1087;3657	True;True	1111;3763	2079;7218	2320;8297
P21802-22;P21802-4;P22607-3;P21802-20;P21802-15;P21802-21;P21802-23;P21802-8;P21802-2;P21802-13;P21802-17;P21802-12;P21802-6;P22607-4;P22607;P22607-2;P21802-7;P21802-9;P21802-5;P21802-10;P21802-18;P21802;P21802-3;P21802-16;P21802-11	P21802-22;P21802-4;P22607-3;P21802-20;P21802-15;P21802-21;P21802-23;P21802-8;P21802-2;P21802-13;P21802-17;P21802-12;P21802-6;P22607-4;P22607;P22607-2;P21802-7;P21802-9;P21802-5;P21802-10;P21802-18;P21802;P21802-3;P21802-16;P21802-11	1;1;1;1;1;1;1;1;1;1;1;1;1;1;1;1;1;1;1;1;1;1;1;1;1	1;1;1;1;1;1;1;1;1;1;1;1;1;1;1;1;1;1;1;1;1;1;1;1;1	1;1;1;1;1;1;1;1;1;1;1;1;1;1;1;1;1;1;1;1;1;1;1;1;1	Fibroblast growth factor receptor 2;Fibroblast growth factor receptor 3	FGFR2;FGFR3	sp|P21802-22|FGFR2_HUMAN Isoform 22 of Fibroblast growth factor receptor 2 OS=Homo sapiens GN=FGFR2;sp|P21802-4|FGFR2_HUMAN Isoform 4 of Fibroblast growth factor receptor 2 OS=Homo sapiens GN=FGFR2;sp|P22607-3|FGFR3_HUMAN Isoform 3 of Fibroblast growth fac	25	1	1	1	0	1	1	0	1	1	0	1	1	1.9	1.9	1.9	76.422	680	680;682;694;704;705;707;709;766;768;768;769;771;785;791;806;808;817;819;819;819;820;821;822;822;830	0.0059952	6.222	0	1.9	1.9	395960	0	395960	0	13199	0	13199	0	2				285	706	TRUE	720	1311;1312	1463;1464
P21964-2;P21964	P21964-2;P21964	2;2	2;2	2;2	Catechol O-methyltransferase	COMT	sp|P21964-2|COMT_HUMAN Isoform Soluble of Catechol O-methyltransferase OS=Homo sapiens GN=COMT;sp|P21964|COMT_HUMAN Catechol O-methyltransferase OS=Homo sapiens GN=COMT PE=1 SV=2	2	2	2	2	0	1	1	0	1	1	0	1	1	21.7	21.7	21.7	24.449	221	221;271	0	12.275	0	11.3	10.4	3724500	0	1697600	2026900	286500	0	130580	155920	2				286	1699;2225	True;True	1735;2273	3285;4330	3680;4895
P22087	P22087	2	2	2	rRNA 2-O-methyltransferase fibrillarin	FBL	sp|P22087|FBRL_HUMAN rRNA 2-O-methyltransferase fibrillarin OS=Homo sapiens GN=FBL PE=1 SV=2	1	2	2	2	0	2	0	0	2	0	0	2	0	8.7	8.7	8.7	33.784	321	321	0	12.278	0	8.7	0	9964800	0	9964800	0	524460	0	524460	0	2				287	636;3398	True;True	650;3495	1167;6633	1285;7588
P62701;P22090	P62701;P22090	2;2	2;2	2;2	40S ribosomal protein S4, X isoform;40S ribosomal protein S4, Y isoform 1	RPS4X;RPS4Y1	sp|P62701|RS4X_HUMAN 40S ribosomal protein S4, X isoform OS=Homo sapiens GN=RPS4X PE=1 SV=2;sp|P22090|RS4Y1_HUMAN 40S ribosomal protein S4, Y isoform 1 OS=Homo sapiens GN=RPS4Y1 PE=1 SV=2	2	2	2	2	0	2	0	0	2	0	0	2	0	4.9	4.9	4.9	29.597	263	263;263	0	11.531	0	4.9	0	4348400	0	4348400	0	271780	0	271780	0	2				288	1168;1860	True;True	1193;1899	2228;3665	2487;4143
P22102;P22102-2	P22102;P22102-2	7;5	7;5	7;5	Trifunctional purine biosynthetic protein adenosine-3;Phosphoribosylamine--glycine ligase;Phosphoribosylformylglycinamidine cyclo-ligase;Phosphoribosylglycinamide formyltransferase	GART	sp|P22102|PUR2_HUMAN Trifunctional purine biosynthetic protein adenosine-3 OS=Homo sapiens GN=GART PE=1 SV=1;sp|P22102-2|PUR2_HUMAN Isoform Short of Trifunctional purine biosynthetic protein adenosine-3 OS=Homo sapiens GN=GART	2	7	7	7	0	6	2	0	6	2	0	6	2	11.6	11.6	11.6	107.77	1010	1010;433	0	45.652	0	10.3	3.4	15205000	0	13390000	1815100	316770	0	278960	37814	8				289	1742;2110;3423;3424;3780;4171;4268	True;True;True;True;True;True;True	1779;2156;3520;3521;3893;4285;4385	3407;4127;6678;6679;6680;7513;8292;8457	3847;4676;7638;7639;7640;8636;9551;9733
P22234;P22234-2	P22234;P22234-2	8;8	8;8	8;8	Multifunctional protein ADE2;Phosphoribosylaminoimidazole-succinocarboxamide synthase;Phosphoribosylaminoimidazole carboxylase	PAICS	sp|P22234|PUR6_HUMAN Multifunctional protein ADE2 OS=Homo sapiens GN=PAICS PE=1 SV=3;sp|P22234-2|PUR6_HUMAN Isoform 2 of Multifunctional protein ADE2 OS=Homo sapiens GN=PAICS	2	8	8	8	1	8	1	1	8	1	1	8	1	20.5	20.5	20.5	47.079	425	425;432	0	107.39	2.6	20.5	2.6	51290000	622930	48936000	1730800	2699500	32786	2575600	91096	10				290	131;363;1049;1241;2015;4034;4530;4554	True;True;True;True;True;True;True;True	133;372;1072;1270;2058;4149;4652;4677	240;667;668;669;2006;2402;3963;8041;8985;8986;9027	257;737;738;739;2241;2702;4479;9260;10338;10339;10382
P22314-2;P22314	P22314-2;P22314	4;4	4;4	4;4	Ubiquitin-like modifier-activating enzyme 1	UBA1	sp|P22314-2|UBA1_HUMAN Isoform 2 of Ubiquitin-like modifier-activating enzyme 1 OS=Homo sapiens GN=UBA1;sp|P22314|UBA1_HUMAN Ubiquitin-like modifier-activating enzyme 1 OS=Homo sapiens GN=UBA1 PE=1 SV=3	2	4	4	4	0	4	1	0	4	1	0	4	1	7.5	7.5	7.5	113.8	1018	1018;1058	0	28.231	0	7.5	1.3	7274400	0	7274400	0	142640	0	142640	0	5				291	268;729;1622;2899	True;True;True;True	272;744;1657;2974	496;1352;1353;3133;5659	540;1508;1509;3501;6463
P22392-2;P22392;O60361	P22392-2;P22392	7;6;3	7;6;3	2;2;1	Nucleoside diphosphate kinase B	NME2	sp|P22392-2|NDKB_HUMAN Isoform 3 of Nucleoside diphosphate kinase B OS=Homo sapiens GN=NME2;sp|P22392|NDKB_HUMAN Nucleoside diphosphate kinase B OS=Homo sapiens GN=NME2 PE=1 SV=1	3	7	7	2	4	6	2	4	6	2	1	1	0	47.2	47.2	9.4	30.137	267	267;152;137	0	60.834	32.2	43.4	21.7	78423000	6650900	63765000	8006900	4127500	350050	3356100	421420	15				292	1023;1043;1431;1600;2916;3963;4432	True;True;True;True;True;True;True	1045;1065;1463;1633;2992;4078;4551	1950;1995;2766;2767;3092;5689;7909;7910;7911;7912;8808;8809;8810;8811;8812	2178;2230;3097;3098;3457;6497;9110;9111;9112;9113;10150;10151;10152;10153;10154
P22626-2;P22626	P22626-2;P22626	5;5	5;5	5;5	Heterogeneous nuclear ribonucleoproteins A2/B1	HNRNPA2B1	sp|P22626-2|ROA2_HUMAN Isoform A2 of Heterogeneous nuclear ribonucleoproteins A2/B1 OS=Homo sapiens GN=HNRNPA2B1;sp|P22626|ROA2_HUMAN Heterogeneous nuclear ribonucleoproteins A2/B1 OS=Homo sapiens GN=HNRNPA2B1 PE=1 SV=2	2	5	5	5	2	3	1	2	3	1	2	3	1	21.7	21.7	21.7	36.006	341	341;353	0	36.715	7.6	15.8	2.9	26287000	1390800	24297000	599400	1383500	73198	1278800	31547	7				293	957;1941;2971;3122;3293	True;True;True;True;True	977;1982;3047;3205;3385	1813;1814;3818;5781;6057;6390;6391	2030;2031;4319;6600;6902;7288;7289
P23246-2;P23246	P23246-2;P23246	5;5	5;5	4;4	Splicing factor, proline- and glutamine-rich	SFPQ	sp|P23246-2|SFPQ_HUMAN Isoform Short of Splicing factor, proline- and glutamine-rich OS=Homo sapiens GN=SFPQ;sp|P23246|SFPQ_HUMAN Splicing factor, proline- and glutamine-rich OS=Homo sapiens GN=SFPQ PE=1 SV=2	2	5	5	4	0	5	1	0	5	1	0	4	1	14.2	14.2	13	72.262	669	669;707	0	32.186	0	14.2	3.4	15950000	0	15132000	818200	590740	0	560440	30304	6				294	423;512;666;2967;3332	True;True;True;True;True	433;524;680;3043;3425	777;940;1217;5776;5777;6466	855;1032;1344;6595;6596;7380
P23381;P23381-2	P23381;P23381-2	2;1	2;1	2;1	Tryptophan--tRNA ligase, cytoplasmic;T1-TrpRS;T2-TrpRS	WARS	sp|P23381|SYWC_HUMAN Tryptophan--tRNA ligase, cytoplasmic OS=Homo sapiens GN=WARS PE=1 SV=2;sp|P23381-2|SYWC_HUMAN Isoform 2 of Tryptophan--tRNA ligase, cytoplasmic OS=Homo sapiens GN=WARS	2	2	2	2	0	1	2	0	1	2	0	1	2	6.4	6.4	6.4	53.165	471	471;430	0	11.799	0	3.4	6.4	3713900	0	1373500	2340400	161470	0	59716	101760	3				295	176;244	True;True	178;248	325;462;463	352;503;504
P23396;P23396-2	P23396;P23396-2	7;7	7;7	7;7	40S ribosomal protein S3	RPS3	sp|P23396|RS3_HUMAN 40S ribosomal protein S3 OS=Homo sapiens GN=RPS3 PE=1 SV=2;sp|P23396-2|RS3_HUMAN Isoform 2 of 40S ribosomal protein S3 OS=Homo sapiens GN=RPS3	2	7	7	7	2	6	2	2	6	2	2	6	2	30	30	30	26.688	243	243;259	0	44.89	10.7	24.7	9.1	28570000	2312000	20986000	5272600	1503700	121690	1104500	277510	9				296	123;590;1060;2088;2279;2280;4527	True;True;True;True;True;True;True	125;602;1083;2133;2328;2329;4649	228;229;1085;1086;2033;2034;4091;4423;4424;8980	244;245;1196;1197;2271;2272;4631;4994;4995;10333
P23526;P23526-2	P23526	3;1	3;1	3;1	Adenosylhomocysteinase	AHCY	sp|P23526|SAHH_HUMAN Adenosylhomocysteinase OS=Homo sapiens GN=AHCY PE=1 SV=4	2	3	3	3	0	3	0	0	3	0	0	3	0	10.6	10.6	10.6	47.716	432	432;404	0	17.914	0	10.6	0	13415000	0	13415000	0	670730	0	670730	0	3				297	2169;2249;3459	True;True;True	2216;2297;3557	4234;4367;6754	4787;4935;7729
P23528;Q9Y281-3;Q9Y281	P23528	14;5;5	14;5;5	13;4;4	Cofilin-1	CFL1	sp|P23528|COF1_HUMAN Cofilin-1 OS=Homo sapiens GN=CFL1 PE=1 SV=3	3	14	14	13	4	10	9	4	10	9	4	9	9	62.7	62.7	58.4	18.502	166	166;149;166	0	114.63	33.1	47	56	294290000	11256000	219680000	63354000	29429000	1125600	21968000	6335400	25				298	406;407;937;1038;1180;1799;2174;2190;2268;2473;2809;2917;2918;4626	True;True;True;True;True;True;True;True;True;True;True;True;True;True	416;417;957;1060;1205;1837;2221;2238;2317;2524;2870;2993;2994;4752	748;749;750;1765;1766;1985;1986;1987;2252;2253;3537;4239;4262;4263;4396;4397;4816;5438;5690;5691;5692;9145;9146;9147	822;823;824;1979;1980;2220;2221;2222;2512;2513;3991;4792;4816;4817;4966;4967;5450;6148;6498;6499;6500;10513;10514;10515;10516;10517
P23634-7;P23634-6;P23634-8;P23634;P23634-5;P23634-4;P23634-3;P23634-2;P20020-5;P20020-2;P20020-6;P20020-3;P20020-4;P20020;Q16720-8;Q16720-7;Q16720-6;Q01814-4;Q16720-3;Q16720-5;Q01814-7;Q16720-2;Q01814-3;Q01814-6;Q01814-2;Q16720-4;Q01814-8;Q16720;Q01814-5;Q01814	P23634-7;P23634-6;P23634-8;P23634;P23634-5;P23634-4;P23634-3;P23634-2	10;10;10;10;8;8;8;8;4;4;4;4;4;4;2;2;2;2;2;2;2;2;2;2;2;2;2;2;2;2	10;10;10;10;8;8;8;8;4;4;4;4;4;4;2;2;2;2;2;2;2;2;2;2;2;2;2;2;2;2	10;10;10;10;8;8;8;8;4;4;4;4;4;4;2;2;2;2;2;2;2;2;2;2;2;2;2;2;2;2	Plasma membrane calcium-transporting ATPase 4	ATP2B4	sp|P23634-7|AT2B4_HUMAN Isoform ZB of Plasma membrane calcium-transporting ATPase 4 OS=Homo sapiens GN=ATP2B4;sp|P23634-6|AT2B4_HUMAN Isoform XB of Plasma membrane calcium-transporting ATPase 4 OS=Homo sapiens GN=ATP2B4;sp|P23634-8|AT2B4_HUMAN Isoform ZD o	30	10	10	10	1	9	1	1	9	1	1	9	1	11.7	11.7	11.7	132.59	1193	1193;1205;1229;1241;1122;1134;1158;1170;1171;1176;1184;1220;1249;1258;1115;1129;1154;1154;1159;1168;1168;1173;1185;1198;1199;1206;1212;1220;1229;1243	0	59.993	1.2	10.5	0.9	11526000	574870	10348000	603030	213450	10646	191630	11167	12				299	538;1535;1932;1933;2867;3238;3591;3618;4097;4141	True;True;True;True;True;True;True;True;True;True	550;1567;1973;1974;2939;3326;3696;3723;4211;4255	986;2972;3807;3808;5563;5564;6262;6263;7093;7146;8139;8226	1082;3330;4308;4309;6294;6295;7139;7140;8155;8215;9382;9476
P23921	P23921	1	1	1	Ribonucleoside-diphosphate reductase large subunit	RRM1	sp|P23921|RIR1_HUMAN Ribonucleoside-diphosphate reductase large subunit OS=Homo sapiens GN=RRM1 PE=1 SV=1	1	1	1	1	0	1	0	0	1	0	0	1	0	1.9	1.9	1.9	90.069	792	792	0	8.4493	0	1.9	0	1922400	0	1922400	0	43690	0	43690	0	2				300	1150	TRUE	1175	2202	2459;2460
P25205;P25205-2	P25205;P25205-2	5;5	5;5	5;5	DNA replication licensing factor MCM3	MCM3	sp|P25205|MCM3_HUMAN DNA replication licensing factor MCM3 OS=Homo sapiens GN=MCM3 PE=1 SV=3;sp|P25205-2|MCM3_HUMAN Isoform 2 of DNA replication licensing factor MCM3 OS=Homo sapiens GN=MCM3	2	5	5	5	1	5	1	1	5	1	1	5	1	9.4	9.4	9.4	90.98	808	808;853	0	41.055	1.6	9.4	2.5	12185000	696440	10848000	640760	238920	13656	212700	12564	7				301	908;1701;3841;4173;4174	True;True;True;True;True	928;1737;3954;4287;4288	1713;3287;7668;7669;8294;8295;8296	1916;3683;8830;8831;9553;9554;9555
P25398	P25398	3	3	3	40S ribosomal protein S12	RPS12	sp|P25398|RS12_HUMAN 40S ribosomal protein S12 OS=Homo sapiens GN=RPS12 PE=1 SV=3	1	3	3	3	1	3	1	1	3	1	1	3	1	30.3	30.3	30.3	14.515	132	132	0	35.559	16.7	30.3	16.7	14965000	303640	13216000	1445800	2137900	43377	1888000	206540	6				302	111;836;2254	True;True;True	113;855;2302	205;206;207;1572;4376	220;221;222;1763;1764;4945
P25705-3;P25705;P25705-2	P25705-3;P25705;P25705-2	4;4;3	4;4;3	4;4;3	ATP synthase subunit alpha, mitochondrial	ATP5A1	sp|P25705-3|ATPA_HUMAN Isoform 3 of ATP synthase subunit alpha, mitochondrial OS=Homo sapiens GN=ATP5A1;sp|P25705|ATPA_HUMAN ATP synthase subunit alpha, mitochondrial OS=Homo sapiens GN=ATP5A1 PE=1 SV=1;sp|P25705-2|ATPA_HUMAN Isoform 2 of ATP synthase subu	3	4	4	4	1	4	0	1	4	0	1	4	0	9.6	9.6	9.6	57.546	531	531;553;503	0	34.387	2.8	9.6	0	12498000	772280	11725000	0	416580	25743	390840	0	5				303	394;917;2029;3989	True;True;True;True	404;937;2073;4104	721;1726;3986;3987;7950	795;1929;4502;4503;9154
P25786;P25786-2	P25786;P25786-2	3;3	3;3	3;3	Proteasome subunit alpha type-1	PSMA1	sp|P25786|PSA1_HUMAN Proteasome subunit alpha type-1 OS=Homo sapiens GN=PSMA1 PE=1 SV=1;sp|P25786-2|PSA1_HUMAN Isoform Long of Proteasome subunit alpha type-1 OS=Homo sapiens GN=PSMA1	2	3	3	3	1	2	0	1	2	0	1	2	0	14.8	14.8	14.8	29.555	263	263;269	0	24.137	4.9	9.9	0	9751100	370550	9380600	0	573590	21797	551800	0	4				304	326;678;679	True;True;True	335;692;693	596;1244;1245;1246	656;1376;1377;1378
P26038	P26038	6	6	5	Moesin	MSN	sp|P26038|MOES_HUMAN Moesin OS=Homo sapiens GN=MSN PE=1 SV=3	1	6	6	5	3	6	0	3	6	0	3	5	0	11.6	11.6	9.5	67.819	577	577	0	47.557	6.1	11.6	0	12919000	2446200	10473000	0	391490	74128	317360	0	9				305	214;324;1177;2325;3310;4107	True;True;True;True;True;True	217;333;1202;2374;3402;4221	387;592;593;2244;2245;4502;6425;8162;8163	418;652;653;2504;2505;5094;7331;9406;9407
P26373;P26373-2	P26373;P26373-2	2;1	2;1	2;1	60S ribosomal protein L13	RPL13	sp|P26373|RL13_HUMAN 60S ribosomal protein L13 OS=Homo sapiens GN=RPL13 PE=1 SV=4;sp|P26373-2|RL13_HUMAN Isoform 2 of 60S ribosomal protein L13 OS=Homo sapiens GN=RPL13	2	2	2	2	2	2	1	2	2	1	2	2	1	9	9	9	24.261	211	211;164	0	82.277	9	9	3.8	28930000	2828000	23523000	2578800	3214400	314230	2613600	286530	5				306	1473;3810	True;True	1505;3923	2820;2821;2822;7567;7568;7569	3153;3154;3155;8709;8710;8711
P26583	P26583	4	4	4	High mobility group protein B2	HMGB2	sp|P26583|HMGB2_HUMAN High mobility group protein B2 OS=Homo sapiens GN=HMGB2 PE=1 SV=2	1	4	4	4	0	4	0	0	4	0	0	4	0	15.8	15.8	15.8	24.033	209	209	0	23.796	0	15.8	0	20873000	0	20873000	0	3478800	0	3478800	0	4				307	2018;2220;2796;3497	True;True;True;True	2062;2268;2856;3600	3967;4325;5417;6857	4483;4890;6126;7851
P26599;P26599-2;P26599-3	P26599;P26599-2;P26599-3	1;1;1	1;1;1	1;1;1	Polypyrimidine tract-binding protein 1	PTBP1	sp|P26599|PTBP1_HUMAN Polypyrimidine tract-binding protein 1 OS=Homo sapiens GN=PTBP1 PE=1 SV=1;sp|P26599-2|PTBP1_HUMAN Isoform 2 of Polypyrimidine tract-binding protein 1 OS=Homo sapiens GN=PTBP1;sp|P26599-3|PTBP1_HUMAN Isoform 3 of Polypyrimidine tract-b	3	1	1	1	0	1	0	0	1	0	0	1	0	1.7	1.7	1.7	57.221	531	531;550;557	0	7.0548	0	1.7	0	1748700	0	1748700	0	92036	0	92036	0	1				308	858	TRUE	877	1616	1812
P26639;P26639-2	P26639;P26639-2	3;3	3;3	3;3	Threonine--tRNA ligase, cytoplasmic	TARS	sp|P26639|SYTC_HUMAN Threonine--tRNA ligase, cytoplasmic OS=Homo sapiens GN=TARS PE=1 SV=3;sp|P26639-2|SYTC_HUMAN Isoform 2 of Threonine--tRNA ligase, cytoplasmic OS=Homo sapiens GN=TARS	2	3	3	3	0	2	1	0	2	1	0	2	1	5.5	5.5	5.5	83.434	723	723;756	0	20.187	0	4.1	1.4	10852000	0	9449900	1402200	258380	0	225000	33385	3				309	122;1310;3234	True;True;True	124;1339;3322	227;2521;6258	243;2829;7135
P26640	P26640	6	6	6	Valine--tRNA ligase	VARS	sp|P26640|SYVC_HUMAN Valine--tRNA ligase OS=Homo sapiens GN=VARS PE=1 SV=4	1	6	6	6	0	6	0	0	6	0	0	6	0	6.2	6.2	6.2	140.47	1264	1264	0	39.45	0	6.2	0	12387000	0	12387000	0	209950	0	209950	0	8				310	43;473;2080;3268;4449;4656	True;True;True;True;True;True	43;485;2125;3358;4570;4782	70;878;4078;6319;8841;9201;9202	78;965;4618;7201;7202;10186;10592;10593
P26641;P26641-2	P26641;P26641-2	9;8	9;8	9;8	Elongation factor 1-gamma	EEF1G	sp|P26641|EF1G_HUMAN Elongation factor 1-gamma OS=Homo sapiens GN=EEF1G PE=1 SV=3;sp|P26641-2|EF1G_HUMAN Isoform 2 of Elongation factor 1-gamma OS=Homo sapiens GN=EEF1G	2	9	9	9	3	8	3	3	8	3	3	8	3	22.2	22.2	22.2	50.118	437	437;487	0	65.738	6.2	19.9	7.8	43563000	1719200	37240000	4603800	1815100	71634	1551700	191830	18				311	10;22;243;1248;2030;2165;2251;2397;3812	True;True;True;True;True;True;True;True;True	10;22;247;1277;2074;2212;2299;2448;3925	13;32;460;461;2412;2413;3988;4226;4370;4371;4372;4640;4641;7573;7574	13;32;501;502;2712;2713;2714;4504;4779;4938;4939;4940;4941;5243;5244;5245;8715;8716
P27348	P27348	4	3	3	14-3-3 protein theta	YWHAQ	sp|P27348|1433T_HUMAN 14-3-3 protein theta OS=Homo sapiens GN=YWHAQ PE=1 SV=1	1	4	3	3	1	2	2	1	2	1	1	2	1	19.6	15.5	15.5	27.764	245	245	0	19.127	5.7	10.6	9	9824800	1455600	7492000	877180	701770	103970	535150	62656	4				312	420;797;3587;4690	True;False;True;True	430;814;3692;4817	773;774;1494;7089;9271	851;852;1671;8150;10668
P27635;Q96L21	P27635	7;2	7;2	7;2	60S ribosomal protein L10	RPL10	sp|P27635|RL10_HUMAN 60S ribosomal protein L10 OS=Homo sapiens GN=RPL10 PE=1 SV=4	2	7	7	7	5	6	2	5	6	2	5	6	2	34.1	34.1	34.1	24.604	214	214;214	0	62.999	29.9	34.1	12.1	107510000	8707000	96340000	2459300	13438000	1088400	12043000	307420	14				313	221;1322;1323;1396;2820;3319;4261	True;True;True;True;True;True;True	225;1351;1352;1428;2883;3411;4378	407;408;409;2547;2548;2549;2701;2702;2703;5463;6445;6446;8448;8449	442;443;444;2855;2856;2857;3020;3021;3022;6176;7356;7357;9723;9724
P27701-2;P27701	P27701-2;P27701	1;1	1;1	1;1	CD82 antigen	CD82	sp|P27701-2|CD82_HUMAN Isoform 2 of CD82 antigen OS=Homo sapiens GN=CD82;sp|P27701|CD82_HUMAN CD82 antigen OS=Homo sapiens GN=CD82 PE=1 SV=1	2	1	1	1	0	0	1	0	0	1	0	0	1	4.1	4.1	4.1	26.818	242	242;267	0.0025189	6.5073	0	0	4.1	1073000	0	0	1073000	82537	0	0	82537	1				314	1445	TRUE	1477	2787	3118
P27797	P27797	2	2	2	Calreticulin	CALR	sp|P27797|CALR_HUMAN Calreticulin OS=Homo sapiens GN=CALR PE=1 SV=1	1	2	2	2	0	2	1	0	2	1	0	2	1	6.7	6.7	6.7	48.141	417	417	0	13.953	0	6.7	3.1	4222100	0	3638400	583760	201050	0	173260	27798	3				315	1802;2016	True;True	1840;2059	3544;3545;3964	3999;4000;4480
P27816-6;P27816;P27816-5;P27816-2;P27816-7;P27816-4	P27816-6;P27816;P27816-5;P27816-2	11;11;8;8;5;2	11;11;8;8;5;2	11;11;8;8;5;2	Microtubule-associated protein 4	MAP4	sp|P27816-6|MAP4_HUMAN Isoform 6 of Microtubule-associated protein 4 OS=Homo sapiens GN=MAP4;sp|P27816|MAP4_HUMAN Microtubule-associated protein 4 OS=Homo sapiens GN=MAP4 PE=1 SV=3;sp|P27816-5|MAP4_HUMAN Isoform 5 of Microtubule-associated protein 4 OS=Hom	6	11	11	11	4	10	1	4	10	1	4	10	1	13.1	13.1	13.1	119.96	1135	1135;1152;809;979;99;872	0	74.018	4.9	13.1	1.9	24764000	1137100	23056000	570350	375210	17229	349330	8641.7	16				316	87;88;599;1031;1545;1546;3264;3930;4038;4165;4600	True;True;True;True;True;True;True;True;True;True;True	89;90;611;1053;1577;1578;3354;4043;4153;4279;4726	154;155;156;157;1105;1962;1963;2989;2990;6308;7828;7829;8045;8280;9104	165;166;167;168;1221;2193;2194;3348;3349;3350;7190;9000;9001;9264;9538;10469
P27824;P27824-2;P27824-3	P27824;P27824-2;P27824-3	6;6;5	6;6;5	6;6;5	Calnexin	CANX	sp|P27824|CALX_HUMAN Calnexin OS=Homo sapiens GN=CANX PE=1 SV=2;sp|P27824-2|CALX_HUMAN Isoform 2 of Calnexin OS=Homo sapiens GN=CANX;sp|P27824-3|CALX_HUMAN Isoform 3 of Calnexin OS=Homo sapiens GN=CANX	3	6	6	6	3	5	1	3	5	1	3	5	1	17.1	17.1	17.1	67.567	592	592;627;484	0	35.571	9.5	14.4	2.7	34477000	4248500	27172000	3056200	1077400	132760	849130	95507	9				317	466;665;2065;2240;3914;4634	True;True;True;True;True;True	477;679;2110;2288;4027;4760	866;867;1215;1216;4045;4046;4356;7804;9160	952;953;1342;1343;4569;4570;4923;8975;10530
P28066;P28066-2	P28066	3;1	3;1	3;1	Proteasome subunit alpha type-5	PSMA5	sp|P28066|PSA5_HUMAN Proteasome subunit alpha type-5 OS=Homo sapiens GN=PSMA5 PE=1 SV=3	2	3	3	3	0	2	1	0	2	1	0	2	1	18.7	18.7	18.7	26.411	241	241;183	0	25.992	0	13.7	5	17809000	0	16641000	1168600	1619000	0	1512800	106240	6				318	201;2447;3308	True;True;True	204;2498;3400	370;371;4767;6422;6423	401;402;5384;7327;7328;7329
P28074-3;P28074	P28074-3;P28074	1;1	1;1	1;1	Proteasome subunit beta type-5	PSMB5	sp|P28074-3|PSB5_HUMAN Isoform 3 of Proteasome subunit beta type-5 OS=Homo sapiens GN=PSMB5;sp|P28074|PSB5_HUMAN Proteasome subunit beta type-5 OS=Homo sapiens GN=PSMB5 PE=1 SV=3	2	1	1	1	1	1	0	1	1	0	1	1	0	7.5	7.5	7.5	17.782	160	160;263	0.0012739	6.5876	7.5	7.5	0	197220	197220	0	0	19722	19722	0	0	2				319	4505	TRUE	4626	8942;8943	10295;10296
P28908;P28908-3;P28908-2	P28908;P28908-3	21;13;2	21;13;2	21;13;2	Tumor necrosis factor receptor superfamily member 8	TNFRSF8	sp|P28908|TNR8_HUMAN Tumor necrosis factor receptor superfamily member 8 OS=Homo sapiens GN=TNFRSF8 PE=1 SV=1;sp|P28908-3|TNR8_HUMAN Isoform 3 of Tumor necrosis factor receptor superfamily member 8 OS=Homo sapiens GN=TNFRSF8	3	21	21	21	8	18	17	8	18	17	8	18	17	38.2	38.2	38.2	63.747	595	595;483;132	0	234.31	15.6	35.6	35.8	695490000	32001000	363490000	300000000	23183000	1066700	12116000	9999900	58				320	97;472;501;518;519;520;521;1589;2288;2289;2419;2490;3104;3105;3106;3107;3155;3541;3911;4252;4507	True;True;True;True;True;True;True;True;True;True;True;True;True;True;True;True;True;True;True;True;True	99;483;484;513;530;531;532;533;1622;2337;2338;2470;2541;3187;3188;3189;3190;3239;3646;4024;4369;4628	171;172;173;875;876;877;925;926;950;951;952;953;954;955;956;957;958;959;960;961;962;963;3073;3074;4437;4438;4695;4696;4697;4698;4841;4842;4843;6023;6024;6025;6026;6027;6028;6029;6030;6116;6974;6975;6976;6977;7796;7797;7798;7799;8428;8429;8430;8431;8945;8946	183;184;185;961;962;963;964;1017;1018;1043;1044;1045;1046;1047;1048;1049;1050;1051;1052;1053;1054;1055;1056;1057;3437;3438;3439;5009;5010;5307;5308;5309;5310;5475;5476;5477;6867;6868;6869;6870;6871;6872;6873;6874;6974;8014;8015;8016;8017;8966;8967;8968;8969;8970;9699;9700;9701;9702;9703;10298;10299
P29401;P29401-2	P29401;P29401-2	3;3	3;3	3;3	Transketolase	TKT	sp|P29401|TKT_HUMAN Transketolase OS=Homo sapiens GN=TKT PE=1 SV=3;sp|P29401-2|TKT_HUMAN Isoform 2 of Transketolase OS=Homo sapiens GN=TKT	2	3	3	3	0	0	3	0	0	3	0	0	3	7.7	7.7	7.7	67.877	623	623;631	0	18.724	0	0	7.7	2426100	0	0	2426100	97046	0	0	97046	3				321	2023;2969;4402	True;True;True	2067;3045;4521	3976;5779;8738	4492;6598;10055
P29972-4;P29972-2;P29972-3;P29972	P29972-4;P29972-2;P29972-3;P29972	1;1;1;1	1;1;1;1	1;1;1;1	Aquaporin-1	AQP1	sp|P29972-4|AQP1_HUMAN Isoform 4 of Aquaporin-1 OS=Homo sapiens GN=AQP1;sp|P29972-2|AQP1_HUMAN Isoform 2 of Aquaporin-1 OS=Homo sapiens GN=AQP1;sp|P29972-3|AQP1_HUMAN Isoform 3 of Aquaporin-1 OS=Homo sapiens GN=AQP1;sp|P29972|AQP1_HUMAN Aquaporin-1 OS=Homo	4	1	1	1	0	1	0	0	1	0	0	1	0	13	13	13	16.677	154	154;186;218;269	0.0025063	6.4834	0	13	0	6397600	0	6397600	0	3198800	0	3198800	0	1				322	4561	TRUE	4685	9042	10397
P30041	P30041	5	5	5	Peroxiredoxin-6	PRDX6	sp|P30041|PRDX6_HUMAN Peroxiredoxin-6 OS=Homo sapiens GN=PRDX6 PE=1 SV=3	1	5	5	5	2	3	1	2	3	1	2	3	1	36.2	36.2	36.2	25.035	224	224	0	66.906	11.6	24.6	7.6	17296000	814660	8754800	7726700	1153100	54311	583660	515110	6				323	617;1061;2495;3073;3388	True;True;True;True;True	630;1084;2546;3155;3484	1132;2035;4849;4850;5962;6598	1249;2273;5483;5484;6800;7542
P30050-2;P30050	P30050-2;P30050	1;1	1;1	1;1	60S ribosomal protein L12	RPL12	sp|P30050-2|RL12_HUMAN Isoform 2 of 60S ribosomal protein L12 OS=Homo sapiens GN=RPL12;sp|P30050|RL12_HUMAN 60S ribosomal protein L12 OS=Homo sapiens GN=RPL12 PE=1 SV=1	2	1	1	1	1	1	1	1	1	1	1	1	1	11.4	11.4	11.4	14.199	132	132;165	0	11.997	11.4	11.4	11.4	7359200	401240	4064700	2893200	1051300	57320	580680	413320	3				324	1875	TRUE	1916	3693;3694;3695	4173;4174;4175
P30084	P30084	1	1	1	Enoyl-CoA hydratase, mitochondrial	ECHS1	sp|P30084|ECHM_HUMAN Enoyl-CoA hydratase, mitochondrial OS=Homo sapiens GN=ECHS1 PE=1 SV=4	1	1	1	1	0	1	0	0	1	0	0	1	0	7.2	7.2	7.2	31.387	290	290	0.0013106	6.7932	0	7.2	0	2105000	0	2105000	0	116950	0	116950	0	1				325	312	TRUE	321	573	630
P30085-2;P30085	P30085-2;P30085	1;1	1;1	1;1	UMP-CMP kinase	CMPK1	sp|P30085-2|KCY_HUMAN Isoform 2 of UMP-CMP kinase OS=Homo sapiens GN=CMPK1;sp|P30085|KCY_HUMAN UMP-CMP kinase OS=Homo sapiens GN=CMPK1 PE=1 SV=3	2	1	1	1	0	1	1	0	1	1	0	1	1	10.2	10.2	10.2	16.548	147	147;196	0.001321	6.8484	0	10.2	10.2	3784100	0	3154200	629940	473020	0	394270	78743	2				326	3838	TRUE	3951	7662;7663	8824;8825
P30101	P30101	9	9	9	Protein disulfide-isomerase A3	PDIA3	sp|P30101|PDIA3_HUMAN Protein disulfide-isomerase A3 OS=Homo sapiens GN=PDIA3 PE=1 SV=4	1	9	9	9	2	8	3	2	8	3	2	8	3	26.5	26.5	26.5	56.782	505	505	0	78.979	7.7	22.4	8.3	59924000	1518400	53362000	5043100	2066300	52360	1840100	173900	14				327	561;693;912;1100;1318;1379;1961;2760;3969	True;True;True;True;True;True;True;True;True	573;707;932;1124;1347;1411;2002;2814;4084	1033;1274;1720;1721;2112;2535;2536;2663;2664;3851;3852;5353;7920;7921	1138;1410;1923;1924;2356;2843;2844;2980;2981;4355;4356;6047;9123;9124
P30419-2;P30419	P30419-2;P30419	1;1	1;1	1;1	Glycylpeptide N-tetradecanoyltransferase 1	NMT1	sp|P30419-2|NMT1_HUMAN Isoform Short of Glycylpeptide N-tetradecanoyltransferase 1 OS=Homo sapiens GN=NMT1;sp|P30419|NMT1_HUMAN Glycylpeptide N-tetradecanoyltransferase 1 OS=Homo sapiens GN=NMT1 PE=1 SV=2	2	1	1	1	0	1	0	0	1	0	0	1	0	3.1	3.1	3.1	48.14	416	416;496	0.0070258	6.0814	0	3.1	0	0	0	0	0	0	0	0	0	1				328	199	TRUE	202	368	399
P30825	P30825	1	1	1	High affinity cationic amino acid transporter 1	SLC7A1	sp|P30825|CTR1_HUMAN High affinity cationic amino acid transporter 1 OS=Homo sapiens GN=SLC7A1 PE=1 SV=1	1	1	1	1	0	1	1	0	1	1	0	1	1	1.7	1.7	1.7	67.638	629	629	0	11.147	0	1.7	1.7	10697000	0	3591300	7106100	594300	0	199520	394780	2				329	4417	TRUE	4536	8781;8782	10119;10120
P31040-2;P31040;P31040-3	P31040-2;P31040;P31040-3	2;2;1	2;2;1	2;2;1	Succinate dehydrogenase [ubiquinone] flavoprotein subunit, mitochondrial	SDHA	sp|P31040-2|SDHA_HUMAN Isoform 2 of Succinate dehydrogenase [ubiquinone] flavoprotein subunit, mitochondrial OS=Homo sapiens GN=SDHA;sp|P31040|SDHA_HUMAN Succinate dehydrogenase [ubiquinone] flavoprotein subunit, mitochondrial OS=Homo sapiens GN=SDHA PE=1	3	2	2	2	0	2	0	0	2	0	0	2	0	8.1	8.1	8.1	67.299	616	616;664;519	0	13.891	0	8.1	0	5767500	0	5767500	0	192250	0	192250	0	2				330	4212;4493	True;True	4328;4614	8349;8921	9610;10272
P31641;P31641-2	P31641;P31641-2	3;2	3;2	3;2	Sodium- and chloride-dependent taurine transporter	SLC6A6	sp|P31641|SC6A6_HUMAN Sodium- and chloride-dependent taurine transporter OS=Homo sapiens GN=SLC6A6 PE=1 SV=2;sp|P31641-2|SC6A6_HUMAN Isoform 2 of Sodium- and chloride-dependent taurine transporter OS=Homo sapiens GN=SLC6A6	2	3	3	3	2	2	3	2	2	3	2	2	3	5.6	5.6	5.6	69.829	620	620;200	0	59.955	4.2	4.2	5.6	45749000	3669700	17312000	24768000	2691100	215860	1018400	1456900	11				331	649;977;3690	True;True;True	663;997;3796	1192;1862;1863;1864;7281;7282;7283;7284;7285;7286	1319;2086;2087;2088;8366;8367;8368;8369;8370;8371;8372
P31689-2;P31689	P31689-2;P31689	1;1	1;1	1;1	DnaJ homolog subfamily A member 1	DNAJA1	sp|P31689-2|DNJA1_HUMAN Isoform 2 of DnaJ homolog subfamily A member 1 OS=Homo sapiens GN=DNAJA1;sp|P31689|DNJA1_HUMAN DnaJ homolog subfamily A member 1 OS=Homo sapiens GN=DNAJA1 PE=1 SV=2	2	1	1	1	0	1	1	0	1	1	0	1	1	7.6	7.6	7.6	37.044	331	331;397	0	8.2745	0	7.6	7.6	9093800	0	6990400	2103400	534930	0	411200	123730	2				332	2127	TRUE	2174	4160;4161	4710;4711
P31930	P31930	1	1	1	Cytochrome b-c1 complex subunit 1, mitochondrial	UQCRC1	sp|P31930|QCR1_HUMAN Cytochrome b-c1 complex subunit 1, mitochondrial OS=Homo sapiens GN=UQCRC1 PE=1 SV=3	1	1	1	1	0	1	0	0	1	0	0	1	0	2.5	2.5	2.5	52.645	480	480	0.0059382	6.1859	0	2.5	0	2075800	0	2075800	0	86490	0	86490	0	1				333	2388	TRUE	2438	4622	5224
P31939-2;P31939	P31939-2;P31939	3;3	3;3	3;3	Bifunctional purine biosynthesis protein PURH;Phosphoribosylaminoimidazolecarboxamide formyltransferase;IMP cyclohydrolase	ATIC	sp|P31939-2|PUR9_HUMAN Isoform 2 of Bifunctional purine biosynthesis protein PURH OS=Homo sapiens GN=ATIC;sp|P31939|PUR9_HUMAN Bifunctional purine biosynthesis protein PURH OS=Homo sapiens GN=ATIC PE=1 SV=3	2	3	3	3	0	3	0	0	3	0	0	3	0	10.2	10.2	10.2	64.523	591	591;592	0	17.096	0	10.2	0	12185000	0	12185000	0	320670	0	320670	0	3				334	1232;1903;2849	True;True;True	1261;1944;2917	2376;3746;5517	2657;4234;6239
P31943;P55795	P31943;P55795	3;2	3;2	1;1	Heterogeneous nuclear ribonucleoprotein H;Heterogeneous nuclear ribonucleoprotein H, N-terminally processed;Heterogeneous nuclear ribonucleoprotein H2	HNRNPH1;HNRNPH2	sp|P31943|HNRH1_HUMAN Heterogeneous nuclear ribonucleoprotein H OS=Homo sapiens GN=HNRNPH1 PE=1 SV=4;sp|P55795|HNRH2_HUMAN Heterogeneous nuclear ribonucleoprotein H2 OS=Homo sapiens GN=HNRNPH2 PE=1 SV=1	2	3	3	1	1	3	1	1	3	1	0	1	0	9.8	9.8	3.8	49.229	449	449;449	0	25.907	2.2	9.8	3.8	22662000	611220	20447000	1604600	1259000	33957	1135900	89143	5				335	372;3813;4341	True;True;True	381;3926;4459	682;683;7575;8615;8616	752;753;8717;9920;9921
P31946-2;P31946	P31946-2;P31946	3;3	1;1	1;1	14-3-3 protein beta/alpha;14-3-3 protein beta/alpha, N-terminally processed	YWHAB	sp|P31946-2|1433B_HUMAN Isoform Short of 14-3-3 protein beta/alpha OS=Homo sapiens GN=YWHAB;sp|P31946|1433B_HUMAN 14-3-3 protein beta/alpha OS=Homo sapiens GN=YWHAB PE=1 SV=3	2	3	1	1	0	2	1	0	1	0	0	1	0	12.3	4.5	4.5	27.85	244	244;246	0	27.011	0	8.2	4.1	3580700	0	3580700	0	255770	0	255770	0	1				336	797;4632;4702	False;False;True	814;4758;4829	1494;9158;9291	1671;10528;10689
P31948-3;P31948;P31948-2	P31948-3;P31948;P31948-2	3;3;3	3;3;3	3;3;3	Stress-induced-phosphoprotein 1	STIP1	sp|P31948-3|STIP1_HUMAN Isoform 3 of Stress-induced-phosphoprotein 1 OS=Homo sapiens GN=STIP1;sp|P31948|STIP1_HUMAN Stress-induced-phosphoprotein 1 OS=Homo sapiens GN=STIP1 PE=1 SV=1;sp|P31948-2|STIP1_HUMAN Isoform 2 of Stress-induced-phosphoprotein 1 OS=H	3	3	3	3	1	2	0	1	2	0	1	2	0	8.9	8.9	8.9	59.777	519	519;543;590	0	19.204	2.7	6.2	0	8677400	455930	8221500	0	262950	13816	249140	0	3				337	260;571;2383	True;True;True	264;583;2433	486;1050;4612	530;1156;5214
P31994-3;P31994-4;P31994;P31994-5;P31994-2	P31994-3;P31994-4;P31994;P31994-5;P31994-2	3;3;3;2;2	2;2;2;1;1	2;2;2;1;1	Low affinity immunoglobulin gamma Fc region receptor II-b	FCGR2B	sp|P31994-3|FCG2B_HUMAN Isoform IIB3 of Low affinity immunoglobulin gamma Fc region receptor II-b OS=Homo sapiens GN=FCGR2B;sp|P31994-4|FCG2B_HUMAN Isoform 4 of Low affinity immunoglobulin gamma Fc region receptor II-b OS=Homo sapiens GN=FCGR2B;sp|P31994|F	5	3	2	2	1	3	0	1	2	0	1	2	0	23.4	15.8	15.8	33.45	303	303;309;310;290;291	0	13.596	8.9	23.4	0	11960000	937480	11022000	0	1328900	104160	1224700	0	5				338	409;1116;4319	False;True;True	419;1141;4437	754;2140;8574;8575	829;2386;2387;9878;9879;9880
P31995;P31995-2;P31995-4;P31995-3	P31995	6;2;1;1	3;1;1;1	2;0;0;0	Low affinity immunoglobulin gamma Fc region receptor II-c	FCGR2C	sp|P31995|FCG2C_HUMAN Low affinity immunoglobulin gamma Fc region receptor II-c OS=Homo sapiens GN=FCGR2C PE=1 SV=1	4	6	3	2	2	5	3	0	2	1	0	1	1	27.2	14.2	7.1	35.578	323	323;276;234;267	0	18.484	5.9	27.2	12.7	4907900	0	4907900	0	490790	0	490790	0	3				339	35;302;409;2094;3190;3357	False;False;True;False;True;True	35;311;419;2139;3277;3451	57;58;59;561;754;4101;4102;4103;6180;6523	59;60;61;62;63;64;65;66;67;615;616;829;4647;4648;4649;7043;7459
P32119	P32119	2	1	1	Peroxiredoxin-2	PRDX2	sp|P32119|PRDX2_HUMAN Peroxiredoxin-2 OS=Homo sapiens GN=PRDX2 PE=1 SV=5	1	2	1	1	1	0	2	0	0	1	0	0	1	14.1	8.6	8.6	21.892	198	198	0.0059595	6.2042	5.6	0	14.1	436530	0	0	436530	33579	0	0	33579	1				340	986;3154	True;False	1006;3238	1878;6114;6115	2105;6972;6973
Q5IFJ7;P32969	Q5IFJ7;P32969	1;1	1;1	1;1	60S ribosomal protein L9	RPL9	sp|Q5IFJ7|RL9_MACFA 60S ribosomal protein L9 OS=Macaca fascicularis GN=RPL9 PE=2 SV=1;sp|P32969|RL9_HUMAN 60S ribosomal protein L9 OS=Homo sapiens GN=RPL9 PE=1 SV=1	2	1	1	1	0	0	1	0	0	1	0	0	1	5.2	5.2	5.2	21.877	192	192;192	0	7.3476	0	0	5.2	2023200	0	0	2023200	224800	0	0	224800	1				342	1304	TRUE	1333	2515	2823
P33316-2;P33316;P14597	P33316-2;P33316	4;4;1	4;4;1	4;4;1	Deoxyuridine 5-triphosphate nucleotidohydrolase, mitochondrial	DUT	sp|P33316-2|DUT_HUMAN Isoform 2 of Deoxyuridine 5-triphosphate nucleotidohydrolase, mitochondrial OS=Homo sapiens GN=DUT;sp|P33316|DUT_HUMAN Deoxyuridine 5-triphosphate nucleotidohydrolase, mitochondrial OS=Homo sapiens GN=DUT PE=1 SV=4	3	4	4	4	0	4	1	0	4	1	0	4	1	29.9	29.9	29.9	17.748	164	164;252;159	0	74.983	0	29.9	8.5	11122000	0	9028900	2093500	1112200	0	902890	209350	4				343	1919;1964;2660;3922	True;True;True;True	1960;2005;2714;4035	3787;3857;5171;7818;7819	4287;4362;5851;8990;8991
P33527;P33527-9;P33527-3;P33527-2;P33527-4;P33527-5;P33527-7;P33527-6;P33527-8;O15438;O15438-4;O15438-2	P33527;P33527-9;P33527-3;P33527-2;P33527-4;P33527-5;P33527-7;P33527-6;P33527-8	45;45;42;41;40;38;37;36;33;2;2;1	44;44;41;40;40;37;37;36;33;1;1;1	44;44;41;40;40;37;37;36;33;1;1;1	Multidrug resistance-associated protein 1	ABCC1	sp|P33527|MRP1_HUMAN Multidrug resistance-associated protein 1 OS=Homo sapiens GN=ABCC1 PE=1 SV=3;sp|P33527-9|MRP1_HUMAN Isoform 9 of Multidrug resistance-associated protein 1 OS=Homo sapiens GN=ABCC1;sp|P33527-3|MRP1_HUMAN Isoform 3 of Multidrug resistanc	12	45	44	44	18	33	31	17	32	30	17	32	30	36.4	36	36	171.59	1531	1531;1541;1475;1472;1466;1416;1410;1407;1351;1527;1578;1238	0	323.31	15.2	27.6	28.5	982280000	41642000	724750000	215890000	13456000	570440	9928000	2957400	106				344	134;427;610;612;620;904;905;946;1189;1298;1299;1450;1708;1709;1751;1828;1829;1960;2044;2052;2099;2129;2521;2825;2848;2885;3179;3180;3183;3315;3694;3707;3778;3781;3795;3846;3847;4037;4102;4109;4218;4257;4366;4556;4733	True;True;True;True;True;True;True;True;True;True;True;True;True;True;True;True;True;True;True;True;True;True;True;True;True;True;True;False;True;True;True;True;True;True;True;True;True;True;True;True;True;True;True;True;True	136;437;623;625;633;924;925;966;1215;1327;1328;1482;1744;1745;1789;1867;1868;2001;2088;2096;2144;2145;2176;2572;2888;2916;2960;3266;3267;3270;3407;3800;3813;3891;3894;3908;3959;3960;4152;4216;4223;4334;4374;4484;4679;4861	243;244;783;784;785;1121;1123;1124;1125;1135;1136;1704;1705;1706;1707;1791;1792;2272;2273;2274;2275;2503;2504;2505;2506;2507;2792;3301;3302;3303;3304;3420;3421;3422;3612;3613;3849;3850;4008;4009;4017;4018;4109;4110;4111;4112;4113;4163;4893;5471;5515;5516;5641;6164;6165;6166;6167;6170;6441;7291;7317;7318;7319;7320;7321;7511;7514;7537;7675;7676;7677;7678;8044;8148;8149;8165;8166;8167;8168;8169;8170…	260;261;861;862;863;1238;1240;1241;1242;1252;1253;1254;1907;1908;1909;1910;2006;2007;2008;2539;2540;2541;2542;2811;2812;2813;2814;2815;3124;3701;3702;3703;3704;3705;3706;3861;3862;3863;4088;4089;4353;4354;4524;4525;4533;4534;4655;4656;4657;4658;4659;4660;4661;4713;5530;6184;6237;6238;6445;7024;7025;7026;7027;7028;7031;7352;8377;8378;8406;8407;8408;8409;8410;8634;8637;8665;8666;8840;8841;8842;8843…
P33681-3;P33681-2;P33681	P33681-3;P33681-2;P33681	1;1;1	1;1;1	1;1;1	T-lymphocyte activation antigen CD80	CD80	sp|P33681-3|CD80_HUMAN Isoform 3 of T-lymphocyte activation antigen CD80 OS=Homo sapiens GN=CD80;sp|P33681-2|CD80_HUMAN Isoform 2 of T-lymphocyte activation antigen CD80 OS=Homo sapiens GN=CD80;sp|P33681|CD80_HUMAN T-lymphocyte activation antigen CD80 OS=H	3	1	1	1	0	0	1	0	0	1	0	0	1	6.8	6.8	6.8	18.761	162	162;256;288	0	10.964	0	0	6.8	4719900	0	0	4719900	674270	0	0	674270	1				345	1011	TRUE	1031	1919	2146
P33991	P33991	2	2	2	DNA replication licensing factor MCM4	MCM4	sp|P33991|MCM4_HUMAN DNA replication licensing factor MCM4 OS=Homo sapiens GN=MCM4 PE=1 SV=5	1	2	2	2	0	2	0	0	2	0	0	2	0	5	5	5	96.557	863	863	0	12.549	0	5	0	3135500	0	3135500	0	69677	0	69677	0	2				346	1295;2956	True;True	1324;3032	2499;5752	2807;6570
P33993-3;P33993;P33993-2	P33993-3;P33993;P33993-2	2;2;1	2;2;1	2;2;1	DNA replication licensing factor MCM7	MCM7	sp|P33993-3|MCM7_HUMAN Isoform 3 of DNA replication licensing factor MCM7 OS=Homo sapiens GN=MCM7;sp|P33993|MCM7_HUMAN DNA replication licensing factor MCM7 OS=Homo sapiens GN=MCM7 PE=1 SV=4;sp|P33993-2|MCM7_HUMAN Isoform 2 of DNA replication licensing fac	3	2	2	2	0	2	0	0	2	0	0	2	0	5	5	5	60.643	543	543;719;389	0	18.197	0	5	0	2373000	0	2373000	0	76549	0	76549	0	3				347	783;2834	True;True	800;2899	1470;5487	1644;6203;6204
P34897-3;P34897-2;P34897	P34897-3;P34897-2;P34897	6;6;6	6;6;6	6;6;6	Serine hydroxymethyltransferase, mitochondrial	SHMT2	sp|P34897-3|GLYM_HUMAN Isoform 3 of Serine hydroxymethyltransferase, mitochondrial OS=Homo sapiens GN=SHMT2;sp|P34897-2|GLYM_HUMAN Isoform 2 of Serine hydroxymethyltransferase, mitochondrial OS=Homo sapiens GN=SHMT2;sp|P34897|GLYM_HUMAN Serine hydroxymethy	3	6	6	6	1	4	3	1	4	3	1	4	3	18.4	18.4	18.4	53.454	483	483;494;504	0	35.48	4.3	13.5	9.3	13582000	613270	10332000	2636800	485090	21903	369010	94172	7				348	1571;1764;1783;4404;4536;4767	True;True;True;True;True;True	1603;1802;1821;4523;4658;4895	3036;3469;3470;3471;3500;8742;8996;9421	3397;3919;3920;3921;3951;10059;10350;10883
P34910;P34910-2	P34910;P34910-2	3;3	3;3	3;3	Protein EVI2B	EVI2B	sp|P34910|EVI2B_HUMAN Protein EVI2B OS=Homo sapiens GN=EVI2B PE=1 SV=2;sp|P34910-2|EVI2B_HUMAN Isoform 2 of Protein EVI2B OS=Homo sapiens GN=EVI2B	2	3	3	3	2	3	2	2	3	2	2	3	2	6.5	6.5	6.5	48.666	448	448;463	0	38.636	5.8	6.5	5.8	90616000	10557000	66385000	13674000	5330400	621020	3905000	804330	12				349	2434;2435;3818	True;True;True	2485;2486;3931	4733;4734;4735;4736;4737;4738;4739;4740;7586;7587;7588	5348;5349;5350;5351;5352;5353;5354;5355;8728;8729;8730;8731
P34932;P34932-2	P34932	7;2	7;2	7;2	Heat shock 70 kDa protein 4	HSPA4	sp|P34932|HSP74_HUMAN Heat shock 70 kDa protein 4 OS=Homo sapiens GN=HSPA4 PE=1 SV=4	2	7	7	7	3	5	0	3	5	0	3	5	0	11.5	11.5	11.5	94.33	840	840;148	0	41.283	4	9.2	0	15399000	1228900	14170000	0	307980	24577	283410	0	7				350	144;164;2265;2840;2841;2887;2926	True;True;True;True;True;True;True	146;166;2314;2905;2906;2962;3002	259;303;304;4393;5496;5497;5643;5704	277;330;331;4963;6214;6215;6447;6514
P35232	P35232	1	1	1	Prohibitin	PHB	sp|P35232|PHB_HUMAN Prohibitin OS=Homo sapiens GN=PHB PE=1 SV=1	1	1	1	1	0	1	0	0	1	0	0	1	0	5.1	5.1	5.1	29.804	272	272	0	7.206	0	5.1	0	3401200	0	3401200	0	188960	0	188960	0	2				351	2253	TRUE	2301	4374;4375	4943;4944
P35268	P35268	4	4	4	60S ribosomal protein L22	RPL22	sp|P35268|RL22_HUMAN 60S ribosomal protein L22 OS=Homo sapiens GN=RPL22 PE=1 SV=2	1	4	4	4	1	4	1	1	4	1	1	4	1	50	50	50	14.787	128	128	0	28.134	20.3	50	10.2	62798000	1322100	56525000	4951500	15700000	330530	14131000	1237900	8				352	177;1367;3608;4533	True;True;True;True	179;1398;1399;3713;4655	326;327;2645;2646;2647;2648;7135;8989	353;354;2962;2963;2964;2965;8204;10342
P35579;P35579-2;P35749-4;P35749-3;P35749;P35749-2	P35579;P35579-2	28;16;3;3;3;3	28;16;3;3;3;3	25;13;1;1;1;1	Myosin-9	MYH9	sp|P35579|MYH9_HUMAN Myosin-9 OS=Homo sapiens GN=MYH9 PE=1 SV=4;sp|P35579-2|MYH9_HUMAN Isoform 2 of Myosin-9 OS=Homo sapiens GN=MYH9	6	28	28	25	10	23	8	10	23	8	9	20	6	19.4	19.4	17.4	226.53	1960	1960;1382;1938;1945;1972;1979	0	283	8	16.1	6.5	154830000	10577000	134120000	10137000	1488800	101700	1289600	97467	44				355	284;605;661;686;1113;1159;1879;1912;1918;2087;2171;2202;2262;2291;2636;2838;2928;2958;3160;3288;3359;3668;3944;3998;4112;4122;4379;4496	True;True;True;True;True;True;True;True;True;True;True;True;True;True;True;True;True;True;True;True;True;True;True;True;True;True;True;True	292;618;675;700;1138;1184;1920;1953;1959;2132;2218;2250;2310;2340;2690;2903;3004;3034;3244;3380;3453;3774;4058;4113;4226;4236;4498;4617	529;1113;1114;1115;1210;1256;1257;2134;2215;3700;3701;3778;3779;3786;4088;4089;4090;4236;4283;4284;4388;4440;5108;5109;5493;5706;5755;6123;6376;6525;7235;7236;7877;7968;7969;7970;8178;8179;8180;8193;8194;8689;8926	582;1229;1230;1231;1337;1392;1393;2379;2473;4181;4182;4278;4279;4286;4628;4629;4630;4789;4837;4838;4958;5012;5786;5787;6210;6211;6516;6573;6981;7274;7461;8315;8316;8317;9073;9173;9174;9175;9422;9423;9424;9437;9438;10000;10277
P35580;P35580-5;P35580-2;P35580-3;P35580-4	P35580;P35580-5;P35580-2;P35580-3;P35580-4	7;7;7;7;7	4;4;4;4;4	4;4;4;4;4	Myosin-10	MYH10	sp|P35580|MYH10_HUMAN Myosin-10 OS=Homo sapiens GN=MYH10 PE=1 SV=3;sp|P35580-5|MYH10_HUMAN Isoform 5 of Myosin-10 OS=Homo sapiens GN=MYH10;sp|P35580-2|MYH10_HUMAN Isoform 2 of Myosin-10 OS=Homo sapiens GN=MYH10;sp|P35580-3|MYH10_HUMAN Isoform 3 of Myosin-1	5	7	4	4	2	6	3	1	3	1	1	3	1	5.3	3.2	3.2	229	1976	1976;1985;1992;1997;2007	0	32.226	1.8	4.4	2.4	6230200	302660	5135500	791980	61080	2967.3	50348	7764.5	5				356	532;661;1789;1871;2202;3622;4112	True;False;True;True;False;True;False	544;675;1827;1912;2250;3727;4226	974;975;1210;3516;3689;4283;4284;7155;8178;8179;8180	1068;1069;1337;3968;4169;4837;4838;8224;9422;9423;9424
P35606-2;P35606	P35606-2;P35606	1;1	1;1	1;1	Coatomer subunit beta	COPB2	sp|P35606-2|COPB2_HUMAN Isoform 2 of Coatomer subunit beta OS=Homo sapiens GN=COPB2;sp|P35606|COPB2_HUMAN Coatomer subunit beta OS=Homo sapiens GN=COPB2 PE=1 SV=2	2	1	1	1	0	1	0	0	1	0	0	1	0	1.1	1.1	1.1	99.045	877	877;906	0	6.8632	0	1.1	0	1119700	0	1119700	0	22850	0	22850	0	1				357	885	TRUE	904	1661	1862
P35613-2;P35613;P35613-4	P35613-2;P35613;P35613-4	15;15;8	15;15;8	8;8;1	Basigin	BSG	sp|P35613-2|BASI_HUMAN Isoform 2 of Basigin OS=Homo sapiens GN=BSG;sp|P35613|BASI_HUMAN Basigin OS=Homo sapiens GN=BSG PE=1 SV=2;sp|P35613-4|BASI_HUMAN Isoform 4 of Basigin OS=Homo sapiens GN=BSG	3	15	15	8	12	13	13	12	13	13	5	6	6	57.6	57.6	26	29.221	269	269;385;205	0	304.56	49.8	50.9	56.5	31038000000	1695800000	23708000000	5634400000	2387500000	130450000	1823700000	433420000	247				358	925;926;1284;1510;1511;1684;2036;2275;3311;3502;3511;3757;3940;4273;4593	True;True;True;True;True;True;True;True;True;True;True;True;True;True;True	945;946;1313;1542;1543;1720;2080;2324;3403;3605;3606;3615;3869;3870;4053;4054;4390;4391;4719	1740;1741;1742;2481;2482;2483;2484;2485;2486;2900;2901;2902;2903;2904;2905;2906;2907;2908;2909;2910;2911;2912;2913;3258;3259;3260;3998;4411;4412;4413;4414;4415;4416;4417;6426;6427;6428;6429;6430;6431;6432;6433;6434;6863;6864;6865;6866;6867;6868;6869;6870;6871;6872;6873;6874;6875;6876;6877;6878;6879;6880;6909;6910;6911;6912;6913;6914;6915;6916;6917;6918;6919;6920;6921;6922;6923;6924;7439;7440;7441…	1945;1946;1947;2789;2790;2791;2792;2793;2794;3247;3248;3249;3250;3251;3252;3253;3254;3255;3256;3257;3258;3259;3260;3261;3262;3263;3264;3265;3266;3267;3268;3645;3646;3647;3648;3649;4514;4982;4983;4984;4985;4986;4987;4988;7332;7333;7334;7335;7336;7337;7338;7339;7340;7341;7342;7343;7344;7858;7859;7860;7861;7862;7863;7864;7865;7866;7867;7868;7869;7870;7871;7872;7873;7874;7875;7876;7877;7878;7879;7880…
P35613-3	P35613-3	8	1	1	Basigin	BSG	sp|P35613-3|BASI_HUMAN Isoform 3 of Basigin OS=Homo sapiens GN=BSG	1	8	1	1	8	8	8	1	1	1	1	1	1	55.1	6.8	6.8	19.438	176	176	0	20.67	55.1	55.1	55.1	43393000	2279700	30370000	10743000	3616100	189980	2530900	895280	5				359	1284;1684;1716;2275;3311;3502;3511;3757	False;False;True;False;False;False;False;False	1313;1720;1753;2324;3403;3605;3606;3615;3869;3870	2481;2482;2483;2484;2485;2486;3258;3259;3260;3322;3323;3324;3325;3326;4411;4412;4413;4414;4415;4416;4417;6426;6427;6428;6429;6430;6431;6432;6433;6434;6863;6864;6865;6866;6867;6868;6869;6870;6871;6872;6873;6874;6875;6876;6877;6878;6879;6880;6909;6910;6911;6912;6913;6914;6915;6916;6917;6918;6919;6920;6921;6922;6923;6924;7439;7440;7441;7442;7443;7444;7445;7446;7447;7448;7449;7450;7451;7452;7453;7454…	2789;2790;2791;2792;2793;2794;3645;3646;3647;3648;3649;3726;3727;3728;3729;3730;4982;4983;4984;4985;4986;4987;4988;7332;7333;7334;7335;7336;7337;7338;7339;7340;7341;7342;7343;7344;7858;7859;7860;7861;7862;7863;7864;7865;7866;7867;7868;7869;7870;7871;7872;7873;7874;7875;7876;7877;7878;7879;7880;7881;7882;7926;7927;7928;7929;7930;7931;7932;7933;7934;7935;7936;7937;7938;7939;7940;7941;7942;7943;7944…
P35659-2;P35659	P35659-2;P35659	2;2	2;2	2;2	Protein DEK	DEK	sp|P35659-2|DEK_HUMAN Isoform 2 of Protein DEK OS=Homo sapiens GN=DEK;sp|P35659|DEK_HUMAN Protein DEK OS=Homo sapiens GN=DEK PE=1 SV=1	2	2	2	2	1	1	0	1	1	0	1	1	0	8.2	8.2	8.2	38.704	341	341;375	0	47.523	5.9	8.2	0	1189800	0	1189800	0	66100	0	66100	0	4				360	3427;3428	True;True	3524;3525	6684;6685;6686	7646;7647;7648;7649
P35998;P35998-2	P35998	3;1	3;1	3;1	26S protease regulatory subunit 7	PSMC2	sp|P35998|PRS7_HUMAN 26S proteasome regulatory subunit 7 OS=Homo sapiens GN=PSMC2 PE=1 SV=3	2	3	3	3	0	3	0	0	3	0	0	3	0	10.6	10.6	10.6	48.633	433	433;296	0	18.93	0	10.6	0	5619100	0	5619100	0	200680	0	200680	0	3				362	57;232;1380	True;True;True	57;236;1412	93;443;2665	101;484;2982
P36269-2;P36269;P36269-3	P36269-2;P36269;P36269-3	2;2;2	2;2;2	2;2;2	Gamma-glutamyltransferase 5;Gamma-glutamyltransferase 5 heavy chain;Gamma-glutamyltransferase 5 light chain	GGT5	sp|P36269-2|GGT5_HUMAN Isoform 2 of Glutathione hydrolase 5 proenzyme OS=Homo sapiens GN=GGT5;sp|P36269|GGT5_HUMAN Glutathione hydrolase 5 proenzyme OS=Homo sapiens GN=GGT5 PE=1 SV=2;sp|P36269-3|GGT5_HUMAN Isoform 3 of Glutathione hydrolase 5 proenzyme OS=	3	2	2	2	0	1	1	0	1	1	0	1	1	4.3	4.3	4.3	58.992	554	554;586;587	0	13.332	0	2.2	2.2	1967000	0	1284100	682930	72853	0	47560	25294	2				363	690;1000	True;True	704;1020	1268;1901	1404;2128
P36578	P36578	3	3	3	60S ribosomal protein L4	RPL4	sp|P36578|RL4_HUMAN 60S ribosomal protein L4 OS=Homo sapiens GN=RPL4 PE=1 SV=5	1	3	3	3	1	2	2	1	2	2	1	2	2	10.3	10.3	10.3	47.697	427	427	0	26.478	3	7.7	5.6	18540000	0	13290000	5250900	1158800	0	830600	328180	5				364	1;53;1945	True;True;True	1;53;1986	3;84;85;86;3825	3;92;93;94;4326
P36704	P36704	1	1	1			sp|P36704|DNBI_ADE12 Probable DNA-binding protein OS=Human adenovirus A serotype 12 PE=4 SV=1	1	1	1	1	0	1	0	0	1	0	0	1	0	7.8	7.8	7.8	22.78	205	205	0.0012837	6.6341	0	7.8	0	0	0	0	0	0	0	0	0	1				365	4290	TRUE	4408	8513	9800
P36897-3;P36897;P36897-2	P36897-3;P36897;P36897-2	2;2;2	2;2;2	2;2;2	TGF-beta receptor type-1	TGFBR1	sp|P36897-3|TGFR1_HUMAN Isoform 3 of TGF-beta receptor type-1 OS=Homo sapiens GN=TGFBR1;sp|P36897|TGFR1_HUMAN TGF-beta receptor type-1 OS=Homo sapiens GN=TGFBR1 PE=1 SV=1;sp|P36897-2|TGFR1_HUMAN Isoform 2 of TGF-beta receptor type-1 OS=Homo sapiens GN=TGFB	3	2	2	2	1	2	1	1	2	1	1	2	1	7	7	7	47.69	426	426;503;507	0	24.15	3.5	7	3.5	40328000	2459900	30973000	6894800	1920400	117140	1474900	328330	8				366	1796;3404	True;True	1834;3501	3528;3529;3530;3531;3532;3533;6644;6645	3981;3982;3983;3984;3985;3986;7600;7601
P36941-2;P36941	P36941-2;P36941	3;3	3;3	3;3	Tumor necrosis factor receptor superfamily member 3	LTBR	sp|P36941-2|TNR3_HUMAN Isoform 2 of Tumor necrosis factor receptor superfamily member 3 OS=Homo sapiens GN=LTBR;sp|P36941|TNR3_HUMAN Tumor necrosis factor receptor superfamily member 3 OS=Homo sapiens GN=LTBR PE=1 SV=1	2	3	3	3	2	3	2	2	3	2	2	3	2	11.1	11.1	11.1	44.809	416	416;435	0	25.686	6	11.1	6	80134000	3960600	46071000	30103000	6164200	304660	3543900	2315600	10				367	430;463;1254	True;True;True	440;474;1283	790;791;792;793;862;2422;2423;2424;2425	868;869;870;871;872;948;2724;2725;2726;2727
P37108	P37108	2	2	2	Signal recognition particle 14 kDa protein	SRP14	sp|P37108|SRP14_HUMAN Signal recognition particle 14 kDa protein OS=Homo sapiens GN=SRP14 PE=1 SV=2	1	2	2	2	1	2	0	1	2	0	1	2	0	19.9	19.9	19.9	14.57	136	136	0	31.975	10.3	19.9	0	9259600	298290	8961300	0	1322800	42613	1280200	0	3				368	2224;4414	True;True	2272;4533	4329;8775;8776	4894;10113;10114
P37198	P37198	1	1	1	Nuclear pore glycoprotein p62	NUP62	sp|P37198|NUP62_HUMAN Nuclear pore glycoprotein p62 OS=Homo sapiens GN=NUP62 PE=1 SV=3	1	1	1	1	0	1	1	0	1	1	0	1	1	2.7	2.7	2.7	53.254	522	522	0	8.2866	0	2.7	2.7	1109900	0	842320	267570	110990	0	84232	26757	2				369	1068	TRUE	1091	2046;2047	2284;2285
P37802;P37802-2	P37802;P37802-2	3;3	3;3	3;3	Transgelin-2	TAGLN2	sp|P37802|TAGL2_HUMAN Transgelin-2 OS=Homo sapiens GN=TAGLN2 PE=1 SV=3;sp|P37802-2|TAGL2_HUMAN Isoform 2 of Transgelin-2 OS=Homo sapiens GN=TAGLN2	2	3	3	3	1	2	2	1	2	2	1	2	2	20.6	20.6	20.6	22.391	199	199;220	0	29.056	5.5	11.6	15.1	13672000	989210	9364500	3318200	1051700	76093	720350	255240	5				370	2909;4057;4659	True;True;True	2985;4172;4785	5678;5679;8078;8079;9206	6486;6487;9315;9316;10598
P37837	P37837	4	4	4	Transaldolase	TALDO1	sp|P37837|TALDO_HUMAN Transaldolase OS=Homo sapiens GN=TALDO1 PE=1 SV=2	1	4	4	4	0	4	1	0	4	1	0	4	1	13.4	13.4	13.4	37.54	337	337	0	24.677	0	13.4	3.3	15877000	0	15175000	702320	933960	0	892650	41313	6				371	2201;2550;3869;4592	True;True;True;True	2249;2601;3982;4718	4282;4955;4956;7718;9095	4836;5616;5617;5618;8887;10458
P38646	P38646	12	12	12	Stress-70 protein, mitochondrial	HSPA9	sp|P38646|GRP75_HUMAN Stress-70 protein, mitochondrial OS=Homo sapiens GN=HSPA9 PE=1 SV=2	1	12	12	12	4	12	4	4	12	4	4	12	4	19.6	19.6	19.6	73.68	679	679	0	93.455	6.3	19.6	7.5	77117000	3050600	61701000	12365000	2029400	80279	1623700	325400	22				372	313;314;547;1162;1832;2320;3352;3739;4162;4360;4469;4470	True;True;True;True;True;True;True;True;True;True;True;True	322;323;559;1187;1871;2369;3445;3848;4276;4478;4590;4591	574;575;576;577;578;1005;1006;2220;3619;4495;4496;6511;7387;8274;8275;8646;8647;8648;8870;8871;8872;8873	631;632;633;634;635;1104;1105;2478;4095;5087;5088;7440;8484;9532;9533;9952;9953;9954;10218;10219;10220;10221;10222
P38919	P38919	2	1	1	Eukaryotic initiation factor 4A-III;Eukaryotic initiation factor 4A-III, N-terminally processed	EIF4A3	sp|P38919|IF4A3_HUMAN Eukaryotic initiation factor 4A-III OS=Homo sapiens GN=EIF4A3 PE=1 SV=4	1	2	1	1	0	2	0	0	1	0	0	1	0	7.3	3.4	3.4	46.871	411	411	0	7.6507	0	7.3	0	2074200	0	2074200	0	90183	0	90183	0	1				373	1553;1664	False;True	1585;1700	2999;3000;3221	3359;3360;3606
P39023	P39023	3	3	3	60S ribosomal protein L3	RPL3	sp|P39023|RL3_HUMAN 60S ribosomal protein L3 OS=Homo sapiens GN=RPL3 PE=1 SV=2	1	3	3	3	1	3	0	1	3	0	1	3	0	13.2	13.2	13.2	46.108	403	403	0	19.933	6.5	13.2	0	17482000	1216000	16266000	0	920110	64000	856110	0	3				374	583;1169;1976	True;True;True	595;1194;2018	1064;2229;2230;3886	1171;2488;2489;4395
P39748-2;P39748	P39748-2;P39748	2;2	2;2	2;2	Flap endonuclease 1	FEN1	sp|P39748-2|FEN1_HUMAN Isoform FENMIT of Flap endonuclease 1 OS=Homo sapiens GN=FEN1;sp|P39748|FEN1_HUMAN Flap endonuclease 1 OS=Homo sapiens GN=FEN1 PE=1 SV=1	2	2	2	2	0	2	0	0	2	0	0	2	0	9.8	9.8	9.8	35.673	316	316;380	0	12.851	0	9.8	0	12226000	0	12226000	0	764120	0	764120	0	2				375	892;4603	True;True	911;4729	1677;9108	1879;10473
P40227;P40227-2;Q92526-3;Q92526	P40227;P40227-2	10;8;1;1	10;8;1;1	10;8;1;1	T-complex protein 1 subunit zeta	CCT6A	sp|P40227|TCPZ_HUMAN T-complex protein 1 subunit zeta OS=Homo sapiens GN=CCT6A PE=1 SV=3;sp|P40227-2|TCPZ_HUMAN Isoform 2 of T-complex protein 1 subunit zeta OS=Homo sapiens GN=CCT6A	4	10	10	10	2	5	7	2	5	7	2	5	7	28.2	28.2	28.2	58.024	531	531;486;493;530	0	64.734	4	13.9	21.3	33097000	553580	17865000	14679000	1273000	21292	687100	564590	15				376	252;321;1532;1601;1836;2290;3093;4246;4339;4393	True;True;True;True;True;True;True;True;True;True	256;330;1564;1634;1875;2339;3175;4363;4457;4512	473;589;2967;2968;2969;3093;3094;3625;4439;6001;6002;8414;8415;8612;8724	514;649;3325;3326;3327;3458;3459;4101;5011;6844;6845;9680;9681;9917;10039
P40926;P40926-2	P40926;P40926-2	10;8	10;8	10;8	Malate dehydrogenase, mitochondrial	MDH2	sp|P40926|MDHM_HUMAN Malate dehydrogenase, mitochondrial OS=Homo sapiens GN=MDH2 PE=1 SV=3;sp|P40926-2|MDHM_HUMAN Isoform 2 of Malate dehydrogenase, mitochondrial OS=Homo sapiens GN=MDH2	2	10	10	10	1	9	4	1	9	4	1	9	4	34.6	34.6	34.6	35.503	338	338;296	0	79.504	4.7	34.6	18.3	67546000	405960	58864000	8275200	3216500	19331	2803100	394060	16				377	152;286;1418;1775;1776;1826;2075;2703;4014;4263	True;True;True;True;True;True;True;True;True;True	154;294;1450;1813;1814;1865;2120;2757;4129;4380	272;273;532;2744;3490;3491;3492;3609;4071;5254;5255;5256;8003;8451;8452	292;293;585;3070;3940;3941;3942;3943;4085;4611;5943;5944;5945;9212;9726;9727;9728
P40939	P40939	4	4	4	Trifunctional enzyme subunit alpha, mitochondrial;Long-chain enoyl-CoA hydratase;Long chain 3-hydroxyacyl-CoA dehydrogenase	HADHA	sp|P40939|ECHA_HUMAN Trifunctional enzyme subunit alpha, mitochondrial OS=Homo sapiens GN=HADHA PE=1 SV=2	1	4	4	4	0	3	1	0	3	1	0	3	1	8.3	8.3	8.3	82.999	763	763	0	39.937	0	6.3	2	6986400	0	6533700	452690	170400	0	159360	11041	5				378	89;1080;4010;4061	True;True;True;True	91;1103;4125;4175	158;2066;7993;8083	169;2304;9200;9320;9321
P41091;Q2VIR3-2;Q2VIR3	P41091;Q2VIR3-2;Q2VIR3	2;1;1	2;1;1	2;1;1	Eukaryotic translation initiation factor 2 subunit 3;Putative eukaryotic translation initiation factor 2 subunit 3-like protein	EIF2S3;EIF2S3L	sp|P41091|IF2G_HUMAN Eukaryotic translation initiation factor 2 subunit 3 OS=Homo sapiens GN=EIF2S3 PE=1 SV=3;sp|Q2VIR3-2|IF2GL_HUMAN Isoform 2 of Putative eukaryotic translation initiation factor 2 subunit 3-like protein OS=Homo sapiens GN=EIF2S3L;sp|Q2VI	3	2	2	2	0	2	1	0	2	1	0	2	1	6.4	6.4	6.4	51.109	472	472;466;472	0	12.547	0	6.4	3.4	4769600	0	3625000	1144700	227120	0	172620	54508	5				379	162;4333	True;True	164;4451	299;300;8604	324;325;326;327;9909
P41250	P41250	3	3	3	Glycine--tRNA ligase	GARS	sp|P41250|GARS_HUMAN Glycine--tRNA ligase OS=Homo sapiens GN=GARS PE=1 SV=3	1	3	3	3	1	3	0	1	3	0	1	3	0	7.4	7.4	7.4	83.165	739	739	0	21.29	1.5	7.4	0	5216900	156300	5060600	0	130420	3907.5	126520	0	4				380	3146;4076;4192	True;True;True	3230;4190;4308	6102;8112;8322;8323	6960;9354;9581;9582
P41273	P41273	1	1	1	Tumor necrosis factor ligand superfamily member 9	TNFSF9	sp|P41273|TNFL9_HUMAN Tumor necrosis factor ligand superfamily member 9 OS=Homo sapiens GN=TNFSF9 PE=1 SV=1	1	1	1	1	0	1	0	0	1	0	0	1	0	7.9	7.9	7.9	26.624	254	254	0.0012853	6.6368	0	7.9	0	385150	0	385150	0	35013	0	35013	0	1				381	2786	TRUE	2846	5404	6112
P41440;P41440-2;P41440-3	P41440;P41440-2;P41440-3	5;4;3	5;4;3	5;4;3	Folate transporter 1	SLC19A1	sp|P41440|S19A1_HUMAN Folate transporter 1 OS=Homo sapiens GN=SLC19A1 PE=1 SV=3;sp|P41440-2|S19A1_HUMAN Isoform 2 of Folate transporter 1 OS=Homo sapiens GN=SLC19A1;sp|P41440-3|S19A1_HUMAN Isoform 3 of Folate transporter 1 OS=Homo sapiens GN=SLC19A1	3	5	5	5	2	2	5	2	2	5	2	2	5	10.5	10.5	10.5	64.868	591	591;551;489	0	125.55	6.8	6.8	10.5	377400000	26656000	246320000	104420000	15725000	1110700	10263000	4350800	15				382	32;468;1577;1661;2862	True;True;True;True;True	32;479;1610;1697;2934	49;50;51;870;3049;3050;3051;3052;3053;3054;3055;3217;3218;5554	51;52;53;956;3412;3413;3414;3415;3416;3417;3418;3419;3602;3603;6285
P42167-3;P42167-2;P42167;P42166	P42167-3;P42167-2;P42167;P42166	4;4;4;4	4;4;4;4	4;4;4;4	Lamina-associated polypeptide 2, isoforms beta/gamma;Thymopoietin;Thymopentin;Lamina-associated polypeptide 2, isoform alpha;Thymopoietin;Thymopentin	TMPO	sp|P42167-3|LAP2B_HUMAN Isoform Zeta of Lamina-associated polypeptide 2, isoforms beta/gamma OS=Homo sapiens GN=TMPO;sp|P42167-2|LAP2B_HUMAN Isoform Gamma of Lamina-associated polypeptide 2, isoforms beta/gamma OS=Homo sapiens GN=TMPO;sp|P42167|LAP2B_HUMAN	4	4	4	4	0	4	0	0	4	0	0	4	0	29.4	29.4	29.4	27.388	248	248;345;454;694	0	28.993	0	29.4	0	23832000	0	23832000	0	1986000	0	1986000	0	5				383	1635;3014;3070;3118	True;True;True;True	1670;3093;3152;3201	3159;5859;5957;6050	3535;3536;3537;6690;6795;6895
P42285	P42285	3	3	3	Superkiller viralicidic activity 2-like 2	SKIV2L2	sp|P42285|MTREX_HUMAN Exosome RNA helicase MTR4 OS=Homo sapiens GN=MTREX PE=1 SV=3	1	3	3	3	0	3	0	0	3	0	0	3	0	3.6	3.6	3.6	117.8	1042	1042	0	21.712	0	3.6	0	3824800	0	3824800	0	65945	0	65945	0	3				384	63;64;828	True;True;True	63;64;847	103;104;1561	111;112;1751
P42677	P42677	3	3	1	40S ribosomal protein S27	RPS27	sp|P42677|RS27_HUMAN 40S ribosomal protein S27 OS=Homo sapiens GN=RPS27 PE=1 SV=3	1	3	3	1	2	3	1	2	3	1	1	1	0	39.3	39.3	13.1	9.461	84	84	0	33.408	22.6	39.3	9.5	77950000	9386600	63974000	4588700	19487000	2346600	15994000	1147200	7				385	692;2695;3329	True;True;True	706;2749;3422	1271;1272;1273;5241;5242;5243;6462	1407;1408;1409;5930;5931;5932;7375
P42704	P42704	4	4	4	Leucine-rich PPR motif-containing protein, mitochondrial	LRPPRC	sp|P42704|LPPRC_HUMAN Leucine-rich PPR motif-containing protein, mitochondrial OS=Homo sapiens GN=LRPPRC PE=1 SV=3	1	4	4	4	0	2	2	0	2	2	0	2	2	4.3	4.3	4.3	157.9	1394	1394	0	22.328	0	3	1.3	913520	0	659640	253880	10150	0	7329.3	2820.9	4				386	701;2534;4186;4623	True;True;True;True	715;2585;4300;4749	1289;4925;8311;9141	1430;5579;9570;10509
P42892-3;P42892-2;P42892-4;P42892	P42892-3;P42892-2;P42892-4;P42892	2;2;2;2	2;2;2;2	2;2;2;2	Endothelin-converting enzyme 1	ECE1	sp|P42892-3|ECE1_HUMAN Isoform C of Endothelin-converting enzyme 1 OS=Homo sapiens GN=ECE1;sp|P42892-2|ECE1_HUMAN Isoform A of Endothelin-converting enzyme 1 OS=Homo sapiens GN=ECE1;sp|P42892-4|ECE1_HUMAN Isoform D of Endothelin-converting enzyme 1 OS=Homo	4	2	2	2	0	1	1	0	1	1	0	1	1	2.3	2.3	2.3	85.561	754	754;758;767;770	0	11.413	0	0.9	1.3	10349000	0	9337900	1011200	252420	0	227750	24663	2				387	135;970	True;True	137;990	245;1850	262;2074
P43007;P43007-2	P43007;P43007-2	7;5	7;5	7;5	Neutral amino acid transporter A	SLC1A4	sp|P43007|SATT_HUMAN Neutral amino acid transporter A OS=Homo sapiens GN=SLC1A4 PE=1 SV=1;sp|P43007-2|SATT_HUMAN Isoform 2 of Neutral amino acid transporter A OS=Homo sapiens GN=SLC1A4	2	7	7	7	3	6	6	3	6	6	3	6	6	13	13	13	55.722	532	532;234	0	105.35	9	10.5	13	648020000	66211000	537490000	44318000	32401000	3310500	26875000	2215900	23				388	1209;2214;2215;2947;3491;4280;4281	True;True;True;True;True;True;True	1236;2262;2263;3023;3593;4398;4399	2319;2320;2321;4312;4313;4314;4315;4316;4317;5740;6839;6840;6841;6842;6843;6844;8492;8493;8494	2589;2590;2591;4874;4875;4876;4877;4878;4879;4880;6558;7830;7831;7832;7833;7834;7835;7836;7837;7838;9778;9779;9780
P43115-3;P43115-4;P43115-2;P43115;P43115-7;P43115-8;P43115-9;P43115-5;P43115-11;P43115-6;P43115-12;P43115-10	P43115-3;P43115-4;P43115-2;P43115;P43115-7;P43115-8;P43115-9;P43115-5;P43115-11;P43115-6;P43115-12;P43115-10	1;1;1;1;1;1;1;1;1;1;1;1	1;1;1;1;1;1;1;1;1;1;1;1	1;1;1;1;1;1;1;1;1;1;1;1	Prostaglandin E2 receptor EP3 subtype	PTGER3	sp|P43115-3|PE2R3_HUMAN Isoform EP3B of Prostaglandin E2 receptor EP3 subtype OS=Homo sapiens GN=PTGER3;sp|P43115-4|PE2R3_HUMAN Isoform EP3D of Prostaglandin E2 receptor EP3 subtype OS=Homo sapiens GN=PTGER3;sp|P43115-2|PE2R3_HUMAN Isoform EP3C of Prostagl	12	1	1	1	0	1	1	0	1	1	0	1	1	3.3	3.3	3.3	40.501	365	365;374;388;390;393;394;403;418;422;425;429;431	0	7.3764	0	3.3	3.3	1621100	0	1142300	478730	147370	0	103850	43521	1				389	365	TRUE	374	672;673	742;743
P43121;P43121-2	P43121;P43121-2	36;18	36;18	36;18	Cell surface glycoprotein MUC18	MCAM	sp|P43121|MUC18_HUMAN Cell surface glycoprotein MUC18 OS=Homo sapiens GN=MCAM PE=1 SV=2;sp|P43121-2|MUC18_HUMAN Isoform 2 of Cell surface glycoprotein MUC18 OS=Homo sapiens GN=MCAM	2	36	36	36	20	26	26	20	26	26	20	26	26	43.5	43.5	43.5	71.607	646	646;527	0	323.31	26	34.8	40.9	2123400000	141810000	1293300000	688360000	62454000	4170900	38037000	20246000	119				390	290;291;322;323;481;559;934;960;1016;1136;1186;1236;1237;1410;1411;1644;1645;1959;2311;2609;2615;2674;2675;3120;3143;3457;3458;3505;3561;4485;4502;4558;4559;4566;4567;4640	True;True;True;True;True;True;True;True;True;True;True;True;True;True;True;True;True;True;True;True;True;True;True;True;True;True;True;True;True;True;True;True;True;True;True;True	298;299;331;332;493;571;954;980;1036;1037;1161;1211;1265;1266;1442;1443;1680;1681;2000;2360;2663;2669;2728;2729;3203;3226;3554;3555;3556;3609;3666;4606;4623;4681;4682;4683;4691;4692;4766	537;538;539;540;541;590;591;887;888;889;890;891;892;893;894;1028;1029;1030;1031;1762;1821;1822;1934;1935;2176;2261;2262;2263;2392;2393;2394;2395;2396;2397;2398;2731;2732;2733;2734;2735;2736;3169;3170;3171;3172;3173;3174;3175;3845;3846;3847;3848;4482;4483;5054;5055;5056;5068;5069;5201;5202;5203;5204;6052;6053;6091;6092;6093;6745;6746;6747;6748;6749;6750;6751;6752;6753;6894;6895;7026;7027;7028;8897…	590;591;592;593;594;650;651;975;976;977;978;979;980;981;982;983;984;1131;1132;1133;1134;1135;1136;1976;2038;2039;2161;2162;2425;2521;2522;2523;2685;2686;2687;2688;2689;2690;2691;2692;2693;2694;2695;2696;2697;2698;3052;3053;3054;3055;3056;3057;3058;3059;3060;3061;3547;3548;3549;3550;3551;3552;3553;3554;4349;4350;4351;4352;5071;5072;5724;5725;5726;5739;5740;5883;5884;5885;5886;5887;5888;6897;6898;6…
P43487-2;P43487	P43487-2;P43487	6;6	6;6	6;6	Ran-specific GTPase-activating protein	RANBP1	sp|P43487-2|RANG_HUMAN Isoform 2 of Ran-specific GTPase-activating protein OS=Homo sapiens GN=RANBP1;sp|P43487|RANG_HUMAN Ran-specific GTPase-activating protein OS=Homo sapiens GN=RANBP1 PE=1 SV=1	2	6	6	6	1	6	1	1	6	1	1	6	1	45	45	45	23.239	200	200;201	0	37.447	5.5	45	4.5	70053000	6891100	58743000	4418300	8756600	861390	7342900	552290	9				391	432;816;1265;1316;4043;4044	True;True;True;True;True;True	442;834;1294;1345;4158;4159	796;1541;1542;2441;2532;2533;8050;8051;8052	876;1727;1728;2745;2840;2841;9269;9270;9271
P45880-2;P45880;P45880-1	P45880-2;P45880;P45880-1	4;4;4	4;4;4	4;4;4	Voltage-dependent anion-selective channel protein 2	VDAC2	sp|P45880-2|VDAC2_HUMAN Isoform 2 of Voltage-dependent anion-selective channel protein 2 OS=Homo sapiens GN=VDAC2;sp|P45880|VDAC2_HUMAN Voltage-dependent anion-selective channel protein 2 OS=Homo sapiens GN=VDAC2 PE=1 SV=2;sp|P45880-1|VDAC2_HUMAN Isoform 1	3	4	4	4	1	2	2	1	2	2	1	2	2	21.6	21.6	21.6	30.412	283	283;294;309	0	37.624	6.7	11	10.6	10478000	381140	7433800	2663300	698550	25409	495590	177550	5				392	3442;4524;4599;4726	True;True;True;True	3539;4646;4725;4854	6714;6715;8975;9103;9325	7684;7685;10328;10468;10730
P46013-2;P46013	P46013-2;P46013	1;1	1;1	1;1	Antigen KI-67	MKI67	sp|P46013-2|KI67_HUMAN Isoform Short of Proliferation marker protein Ki-67 OS=Homo sapiens GN=MKI67;sp|P46013|KI67_HUMAN Proliferation marker protein Ki-67 OS=Homo sapiens GN=MKI67 PE=1 SV=2	2	1	1	1	0	1	0	0	1	0	0	1	0	1	1	1	319.44	2896	2896;3256	0.0013193	6.8472	0	1	0	8043400	0	8043400	0	49650	0	49650	0	1				393	327	TRUE	336	597	657
P46531	P46531	10	10	10	Neurogenic locus notch homolog protein 1;Notch 1 extracellular truncation;Notch 1 intracellular domain	NOTCH1	sp|P46531|NOTC1_HUMAN Neurogenic locus notch homolog protein 1 OS=Homo sapiens GN=NOTCH1 PE=1 SV=4	1	10	10	10	4	8	7	4	8	7	4	8	7	7.1	7.1	7.1	272.5	2555	2555	0	109.89	2.5	6	4.7	144710000	9144800	119170000	16388000	1764700	111520	1453300	199860	25				394	119;195;459;495;529;550;1729;2387;3116;4244	True;True;True;True;True;True;True;True;True;True	121;198;470;507;541;562;1766;2437;3199;4360	222;223;224;360;361;853;914;971;1013;3382;3383;4619;4620;4621;6045;6046;6047;6048;8406;8407;8408;8409;8410	238;239;240;391;392;939;1004;1065;1112;3819;3820;3821;3822;5221;5222;5223;6890;6891;6892;6893;9672;9673;9674;9675;9676
P46776	P46776	4	4	4	60S ribosomal protein L27a	RPL27A	sp|P46776|RL27A_HUMAN 60S ribosomal protein L27a OS=Homo sapiens GN=RPL27A PE=1 SV=2	1	4	4	4	0	2	3	0	2	3	0	2	3	31.1	31.1	31.1	16.561	148	148	0	27.072	0	16.2	22.3	23047000	0	13013000	10034000	3292500	0	1859000	1433500	5				395	2053;2745;3003;3973	True;True;True;True	2097;2799;3082;4088	4019;5333;5846;7926;7927	4535;6025;6677;9129;9130
P46777	P46777	9	9	9	60S ribosomal protein L5	RPL5	sp|P46777|RL5_HUMAN 60S ribosomal protein L5 OS=Homo sapiens GN=RPL5 PE=1 SV=3	1	9	9	9	1	9	2	1	9	2	1	9	2	34	34	34	34.362	297	297	0	68.975	3	34	7.7	63418000	845600	56016000	6556600	5765300	76873	5092400	596060	12				396	188;968;969;1413;1831;1948;3030;3283;4698	True;True;True;True;True;True;True;True;True	190;988;989;1445;1870;1989;3110;3374;4825	342;343;1846;1847;1848;1849;2738;3618;3829;5888;6366;6367;9285;9286	369;370;2070;2071;2072;2073;3063;4094;4330;6720;7263;7264;10682;10683
P46778	P46778	1	1	1	60S ribosomal protein L21	RPL21	sp|P46778|RL21_HUMAN 60S ribosomal protein L21 OS=Homo sapiens GN=RPL21 PE=1 SV=2	1	1	1	1	0	1	0	0	1	0	0	1	0	9.4	9.4	9.4	18.565	160	160	0.0024783	6.4038	0	9.4	0	5380700	0	5380700	0	896790	0	896790	0	2				397	4571	TRUE	4696	9058;9059	10418;10419
P46781	P46781	1	1	1	40S ribosomal protein S9	RPS9	sp|P46781|RS9_HUMAN 40S ribosomal protein S9 OS=Homo sapiens GN=RPS9 PE=1 SV=3	1	1	1	1	0	1	0	0	1	0	0	1	0	5.2	5.2	5.2	22.591	194	194	0	9.4119	0	5.2	0	9608000	0	9608000	0	873450	0	873450	0	0				398	3708	TRUE	3814	7322	8411
P46782	P46782	4	4	4	40S ribosomal protein S5;40S ribosomal protein S5, N-terminally processed	RPS5	sp|P46782|RS5_HUMAN 40S ribosomal protein S5 OS=Homo sapiens GN=RPS5 PE=1 SV=4	1	4	4	4	2	4	2	2	4	2	2	4	2	26	26	26	22.876	204	204	0	27.899	15.7	26	13.7	25347000	1260600	18298000	5788200	2534700	126060	1829800	578820	8				399	3951;4004;4440;4701	True;True;True;True	4066;4119;4559;4828	7889;7890;7982;7983;7984;8821;8822;9290	9087;9088;9188;9189;9190;10165;10166;10688
P46940	P46940	1	1	1	Ras GTPase-activating-like protein IQGAP1	IQGAP1	sp|P46940|IQGA1_HUMAN Ras GTPase-activating-like protein IQGAP1 OS=Homo sapiens GN=IQGAP1 PE=1 SV=1	1	1	1	1	0	1	0	0	1	0	0	1	0	1.1	1.1	1.1	189.25	1657	1657	0.0048544	6.3025	0	1.1	0	1237300	0	1237300	0	14907	0	14907	0	1				400	2022	TRUE	2066	3975	4491
P47756-2;P47756	P47756-2;P47756	4;4	4;4	4;4	F-actin-capping protein subunit beta	CAPZB	sp|P47756-2|CAPZB_HUMAN Isoform 2 of F-actin-capping protein subunit beta OS=Homo sapiens GN=CAPZB;sp|P47756|CAPZB_HUMAN F-actin-capping protein subunit beta OS=Homo sapiens GN=CAPZB PE=1 SV=4	2	4	4	4	2	4	2	2	4	2	2	4	2	19.5	19.5	19.5	30.628	272	272;277	0	32.258	10.7	19.5	9.9	18002000	687190	15731000	1584400	1125100	42949	983170	99025	9				401	595;1426;2720;3473	True;True;True;True	607;1458;2774;3575	1095;1096;1097;2758;2759;5286;6800;6801;6802	1209;1210;1211;3088;3089;5975;7782;7783;7784
P47900	P47900	2	2	2	P2Y purinoceptor 1	P2RY1	sp|P47900|P2RY1_HUMAN P2Y purinoceptor 1 OS=Homo sapiens GN=P2RY1 PE=1 SV=1	1	2	2	2	1	1	1	1	1	1	1	1	1	7.2	7.2	7.2	42.071	373	373	0	13.682	3.5	3.5	3.8	19558000	1649600	17222000	686680	1397000	117830	1230200	49049	4				402	3490;4026	True;True	3592;4141	6837;6838;8021	7827;7828;7829;9230
P47914	P47914	1	1	1	60S ribosomal protein L29	RPL29	sp|P47914|RL29_HUMAN 60S ribosomal protein L29 OS=Homo sapiens GN=RPL29 PE=1 SV=2	1	1	1	1	0	1	1	0	1	1	0	1	1	9.4	9.4	9.4	17.752	159	159	0.0013123	6.803	0	9.4	9.4	8177000	0	5699000	2478000	2044300	0	1424800	619500	3				403	307	TRUE	316	566;567	621;622;623
P48029-3;P48029-4;P48029;P48029-2	P48029-3;P48029-4;P48029;P48029-2	1;1;1;1	1;1;1;1	1;1;1;1	Sodium- and chloride-dependent creatine transporter 1	SLC6A8	sp|P48029-3|SC6A8_HUMAN Isoform 3 of Sodium- and chloride-dependent creatine transporter 1 OS=Homo sapiens GN=SLC6A8;sp|P48029-4|SC6A8_HUMAN Isoform 4 of Sodium- and chloride-dependent creatine transporter 1 OS=Homo sapiens GN=SLC6A8;sp|P48029|SC6A8_HUMAN	4	1	1	1	0	0	1	0	0	1	0	0	1	5.6	5.6	5.6	30.58	270	270;520;635;732	0	8.5466	0	0	5.6	1719100	0	0	1719100	245580	0	0	245580	1				404	4228	TRUE	4344	8381	9646
P48067-2;P48067-3;P48067	P48067-2;P48067-3;P48067	1;1;1	1;1;1	1;1;1	Sodium- and chloride-dependent glycine transporter 1	SLC6A9	sp|P48067-2|SC6A9_HUMAN Isoform GlyT-1A of Sodium- and chloride-dependent glycine transporter 1 OS=Homo sapiens GN=SLC6A9;sp|P48067-3|SC6A9_HUMAN Isoform GlyT-1B of Sodium- and chloride-dependent glycine transporter 1 OS=Homo sapiens GN=SLC6A9;sp|P48067|SC	3	1	1	1	0	1	1	0	1	1	0	1	1	3.5	3.5	3.5	70.582	633	633;652;706	0	7.1492	0	3.5	3.5	14645000	0	5401100	9243400	915280	0	337570	577710	3				405	4628	TRUE	4754	9149;9150;9151	10519;10520;10521
P48357-5;P48357-2;P48357-4;P48357-3;P48357	P48357-5;P48357-2;P48357-4;P48357-3;P48357	2;2;2;2;2	2;2;2;2;2	2;2;2;2;2	Leptin receptor	LEPR	sp|P48357-5|LEPR_HUMAN Isoform E of Leptin receptor OS=Homo sapiens GN=LEPR;sp|P48357-2|LEPR_HUMAN Isoform A of Leptin receptor OS=Homo sapiens GN=LEPR;sp|P48357-4|LEPR_HUMAN Isoform D of Leptin receptor OS=Homo sapiens GN=LEPR;sp|P48357-3|LEPR_HUMAN Isofo	5	2	2	2	0	1	1	0	1	1	0	1	1	3.7	3.7	3.7	96.04	839	839;896;906;958;1165	0	12.631	0	1	2.7	5047100	0	3408100	1639100	114710	0	77456	37251	2				406	2148;2869	True;True	2195;2941	4193;5566	4743;6297
P48509	P48509	2	2	2	CD151 antigen	CD151	sp|P48509|CD151_HUMAN CD151 antigen OS=Homo sapiens GN=CD151 PE=1 SV=3	1	2	2	2	0	0	2	0	0	2	0	0	2	6.7	6.7	6.7	28.295	253	253	0	13.752	0	0	6.7	15864000	0	0	15864000	1586400	0	0	1586400	2				407	4199;4549	True;True	4315;4672	8332;9019	9591;10374
P48551;P48551-3;P48551-2	P48551;P48551-3;P48551-2	2;1;1	2;1;1	2;1;1	Interferon alpha/beta receptor 2	IFNAR2	sp|P48551|INAR2_HUMAN Interferon alpha/beta receptor 2 OS=Homo sapiens GN=IFNAR2 PE=1 SV=1;sp|P48551-3|INAR2_HUMAN Isoform 3 of Interferon alpha/beta receptor 2 OS=Homo sapiens GN=IFNAR2;sp|P48551-2|INAR2_HUMAN Isoform 2 of Interferon alpha/beta receptor 2	3	2	2	2	0	1	2	0	1	2	0	1	2	4.9	4.9	4.9	57.758	515	515;239;331	0	18	0	2.9	4.9	5940800	0	4344100	1596700	371300	0	271510	99793	4				408	789;3521	True;True	806;3626	1478;1479;6944	1653;1654;1655;7980
P48643;P48643-2	P48643;P48643-2	11;10	11;10	11;10	T-complex protein 1 subunit epsilon	CCT5	sp|P48643|TCPE_HUMAN T-complex protein 1 subunit epsilon OS=Homo sapiens GN=CCT5 PE=1 SV=1;sp|P48643-2|TCPE_HUMAN Isoform 2 of T-complex protein 1 subunit epsilon OS=Homo sapiens GN=CCT5	2	11	11	11	2	6	6	2	6	6	2	6	6	26.1	26.1	26.1	59.67	541	541;448	0	69.287	6.8	11.5	15.3	54184000	1178600	35468000	17538000	1641900	35715	1074800	531450	16				409	618;829;1118;1835;1911;2097;2401;2469;2822;4235;4615	True;True;True;True;True;True;True;True;True;True;True	631;848;1143;1874;1952;2142;2452;2520;2885;4351;4741	1133;1562;1563;1564;2142;2143;3623;3624;3777;4107;4653;4811;5466;8390;9124;9125	1250;1752;1753;1754;2389;2390;4099;4100;4277;4653;5260;5442;6179;9655;10490;10491
P48735-2;P48735	P48735-2;P48735	1;1	1;1	1;1	Isocitrate dehydrogenase [NADP], mitochondrial	IDH2	sp|P48735-2|IDHP_HUMAN Isoform 2 of Isocitrate dehydrogenase [NADP], mitochondrial OS=Homo sapiens GN=IDH2;sp|P48735|IDHP_HUMAN Isocitrate dehydrogenase [NADP], mitochondrial OS=Homo sapiens GN=IDH2 PE=1 SV=2	2	1	1	1	1	1	1	1	1	1	1	1	1	3.2	3.2	3.2	45.179	400	400;452	0	8.3215	3.2	3.2	3.2	5078900	316320	4272500	490110	230860	14378	194200	22278	4				410	4008	TRUE	4123	7988;7989;7990;7991	9194;9195;9196;9197
P48960-2;P48960-3;P48960	P48960-2;P48960-3;P48960	16;16;16	16;16;16	12;12;12	CD97 antigen;CD97 antigen subunit alpha;CD97 antigen subunit beta	CD97	sp|P48960-2|CD97_HUMAN Isoform 2 of CD97 antigen OS=Homo sapiens GN=CD97;sp|P48960-3|CD97_HUMAN Isoform 3 of CD97 antigen OS=Homo sapiens GN=CD97;sp|P48960|CD97_HUMAN CD97 antigen OS=Homo sapiens GN=CD97 PE=1 SV=4	3	16	16	12	7	13	10	7	13	10	6	9	9	28.4	28.4	20.5	81.742	742	742;786;835	0	183.17	14.4	20.9	21.4	437340000	13523000	328020000	95803000	16198000	500870	12149000	3548300	51				411	510;824;1092;1093;1278;1279;1346;1489;1628;1844;2286;2718;3095;3121;3476;4143	True;True;True;True;True;True;True;True;True;True;True;True;True;True;True;True	522;842;843;1116;1117;1307;1308;1377;1521;1663;1883;2335;2772;3177;3204;3578;4257	938;1553;1554;1555;1556;1557;2091;2092;2093;2094;2095;2096;2097;2467;2468;2469;2470;2471;2472;2473;2604;2605;2851;2852;2853;2854;3151;3639;3640;4432;4433;4434;4435;5284;6005;6006;6007;6054;6055;6056;6813;6814;8228;8229	1030;1739;1740;1741;1742;1743;1744;1745;1746;2332;2333;2334;2335;2336;2337;2338;2339;2775;2776;2777;2778;2779;2780;2781;2918;2919;3188;3189;3190;3191;3192;3193;3526;4116;4117;5004;5005;5006;5007;5973;6848;6849;6850;6899;6900;6901;7797;7798;9478;9479;9480
P49006	P49006	1	1	1	MARCKS-related protein	MARCKSL1	sp|P49006|MRP_HUMAN MARCKS-related protein OS=Homo sapiens GN=MARCKSL1 PE=1 SV=2	1	1	1	1	1	0	0	1	0	0	1	0	0	7.7	7.7	7.7	19.529	195	195	0.0093132	6.0568	7.7	0	0	0	0	0	0	0	0	0	0	1				412	1442	TRUE	1474	2781	3112
P49184	P49184	4	4	4	Deoxyribonuclease-1-like 1	DNASE1L1	sp|P49184|DNSL1_HUMAN Deoxyribonuclease-1-like 1 OS=Homo sapiens GN=DNASE1L1 PE=1 SV=1	1	4	4	4	0	0	4	0	0	4	0	0	4	25.2	25.2	25.2	33.892	302	302	0	41.762	0	0	25.2	5634800	0	0	5634800	402490	0	0	402490	4				413	452;837;1090;3946	True;True;True;True	463;856;1114;4061	841;1573;2087;7881	927;1765;2328;9078
P49207	P49207	1	1	1	60S ribosomal protein L34	RPL34	sp|P49207|RL34_HUMAN 60S ribosomal protein L34 OS=Homo sapiens GN=RPL34 PE=1 SV=3	1	1	1	1	0	1	0	0	1	0	0	1	0	10.3	10.3	10.3	13.293	117	117	0.0012788	6.6105	0	10.3	0	3853600	0	3853600	0	642260	0	642260	0	1				414	141	TRUE	143	254	272
P49321-2;P49321;P49321-3;P49321-4	P49321-2;P49321;P49321-3;P49321-4	4;4;4;3	4;4;4;3	4;4;4;3	Nuclear autoantigenic sperm protein	NASP	sp|P49321-2|NASP_HUMAN Isoform 2 of Nuclear autoantigenic sperm protein OS=Homo sapiens GN=NASP;sp|P49321|NASP_HUMAN Nuclear autoantigenic sperm protein OS=Homo sapiens GN=NASP PE=1 SV=2;sp|P49321-3|NASP_HUMAN Isoform 3 of Nuclear autoantigenic sperm prote	4	4	4	4	2	3	0	2	3	0	2	3	0	8.2	8.2	8.2	48.804	449	449;788;790;724	0	22.615	4.5	6.5	0	10020000	948660	9071200	0	455450	43121	412330	0	6				415	907;3564;3588;3640	True;True;True;True	927;3669;3693;3746	1710;1711;1712;7032;7090;7187	1913;1914;1915;8083;8151;8262
P49327	P49327	4	4	4	Fatty acid synthase;[Acyl-carrier-protein] S-acetyltransferase;[Acyl-carrier-protein] S-malonyltransferase;3-oxoacyl-[acyl-carrier-protein] synthase;3-oxoacyl-[acyl-carrier-protein] reductase;3-hydroxyacyl-[acyl-carrier-protein] dehydratase;Enoyl-[acyl-carrier-protein] reductase;Oleoyl-[acyl-carrier-protein] hydrolase	FASN	sp|P49327|FAS_HUMAN Fatty acid synthase OS=Homo sapiens GN=FASN PE=1 SV=3	1	4	4	4	2	2	0	2	2	0	2	2	0	2.7	2.7	2.7	273.42	2511	2511	0	25.304	1	1.6	0	4367400	660880	3706500	0	34939	5287	29652	0	4				416	871;932;3358;3977	True;True;True;True	890;952;3452;4092	1640;1758;6524;7934	1839;1971;7460;9138
P49368;P49368-2	P49368;P49368-2	6;5	6;5	6;5	T-complex protein 1 subunit gamma	CCT3	sp|P49368|TCPG_HUMAN T-complex protein 1 subunit gamma OS=Homo sapiens GN=CCT3 PE=1 SV=4;sp|P49368-2|TCPG_HUMAN Isoform 2 of T-complex protein 1 subunit gamma OS=Homo sapiens GN=CCT3	2	6	6	6	1	5	4	1	5	4	1	5	4	18.7	18.7	18.7	60.533	545	545;507	0	42.357	1.8	16.3	13.2	74737000	0	60542000	14195000	2410900	0	1953000	457910	14				417	1041;1409;2068;2149;2217;3041	True;True;True;True;True;True	1063;1441;2113;2196;2265;3121	1991;1992;1993;2730;4050;4194;4195;4196;4321;5902;5903	2226;2227;2228;3051;4575;4744;4745;4746;4747;4884;4885;6736;6737;6738
P49411	P49411	7	7	7	Elongation factor Tu, mitochondrial	TUFM	sp|P49411|EFTU_HUMAN Elongation factor Tu, mitochondrial OS=Homo sapiens GN=TUFM PE=1 SV=2	1	7	7	7	3	6	0	3	6	0	3	6	0	20.8	20.8	20.8	49.541	452	452	0	66.544	7.5	18.1	0	22528000	1408300	21120000	0	750950	46942	704000	0	9				418	103;1062;1549;1906;2346;4013;4201	True;True;True;True;True;True;True	105;1085;1581;1947;2395;4128;4317	185;186;2036;2037;2994;3749;4554;8002;8335	198;199;2274;2275;3354;4237;5151;9211;9594
P49458;P49458-2	P49458;P49458-2	2;1	2;1	2;1	Signal recognition particle 9 kDa protein	SRP9	sp|P49458|SRP09_HUMAN Signal recognition particle 9 kDa protein OS=Homo sapiens GN=SRP9 PE=1 SV=2;sp|P49458-2|SRP09_HUMAN Isoform 2 of Signal recognition particle 9 kDa protein OS=Homo sapiens GN=SRP9	2	2	2	2	1	1	0	1	1	0	1	1	0	25.6	25.6	25.6	10.112	86	86;82	0	10.976	12.8	12.8	0	1704200	843930	860240	0	243450	120560	122890	0	2				419	3078;4518	True;True	3160;4640	5969;8963	6807;10316
P49588;P49588-2	P49588;P49588-2	6;6	6;6	6;6	Alanine--tRNA ligase, cytoplasmic	AARS	sp|P49588|SYAC_HUMAN Alanine--tRNA ligase, cytoplasmic OS=Homo sapiens GN=AARS PE=1 SV=2;sp|P49588-2|SYAC_HUMAN Isoform 2 of Alanine--tRNA ligase, cytoplasmic OS=Homo sapiens GN=AARS	2	6	6	6	2	5	1	2	5	1	2	5	1	9.5	9.5	9.5	106.81	968	968;992	0	54.287	3.4	7.5	2	21351000	778900	20152000	420680	418650	15273	395130	8248.6	10				420	647;1398;1604;3039;4260;4318	True;True;True;True;True;True	661;1430;1637;3119;4377;4436	1190;2705;2706;3098;3099;3100;5900;8447;8573	1316;1317;3024;3025;3464;3465;3466;6734;9722;9877
P49736	P49736	1	1	1	DNA replication licensing factor MCM2	MCM2	sp|P49736|MCM2_HUMAN DNA replication licensing factor MCM2 OS=Homo sapiens GN=MCM2 PE=1 SV=4	1	1	1	1	1	1	0	1	1	0	1	1	0	1.3	1.3	1.3	101.89	904	904	0.0012903	6.658	1.3	1.3	0	3644000	332180	3311800	0	82818	7549.5	75268	0	3				422	4249	TRUE	4366	8423;8424	9693;9694;9695
P49821-2;P49821	P49821-2;P49821	1;1	1;1	1;1	NADH dehydrogenase [ubiquinone] flavoprotein 1, mitochondrial	NDUFV1	sp|P49821-2|NDUV1_HUMAN Isoform 2 of NADH dehydrogenase [ubiquinone] flavoprotein 1, mitochondrial OS=Homo sapiens GN=NDUFV1;sp|P49821|NDUV1_HUMAN NADH dehydrogenase [ubiquinone] flavoprotein 1, mitochondrial OS=Homo sapiens GN=NDUFV1 PE=1 SV=4	2	1	1	1	0	1	0	0	1	0	0	1	0	4.4	4.4	4.4	49.867	455	455;464	0	7.1087	0	4.4	0	2134200	0	2134200	0	97009	0	97009	0	1				423	1397	TRUE	1429	2704	3023
P49915-2;P49915	P49915-2;P49915	1;1	1;1	1;1	GMP synthase [glutamine-hydrolyzing]	GMPS	sp|P49915-2|GUAA_HUMAN Isoform 2 of GMP synthase [glutamine-hydrolyzing] OS=Homo sapiens GN=GMPS;sp|P49915|GUAA_HUMAN GMP synthase [glutamine-hydrolyzing] OS=Homo sapiens GN=GMPS PE=1 SV=1	2	1	1	1	0	1	0	0	1	0	0	1	0	3	3	3	65.928	594	594;693	0.0060459	6.2778	0	3	0	3881200	0	3881200	0	104900	0	104900	0	1				424	1591	TRUE	1624	3078	3443
P50395-2;P50395	P50395-2;P50395	2;2	2;2	2;2	Rab GDP dissociation inhibitor beta	GDI2	sp|P50395-2|GDIB_HUMAN Isoform 2 of Rab GDP dissociation inhibitor beta OS=Homo sapiens GN=GDI2;sp|P50395|GDIB_HUMAN Rab GDP dissociation inhibitor beta OS=Homo sapiens GN=GDI2 PE=1 SV=2	2	2	2	2	1	2	0	1	2	0	1	2	0	6.2	6.2	6.2	45.619	400	400;445	0	17.787	3	6.2	0	9283100	330800	8952300	0	371330	13232	358090	0	5				425	687;2853	True;True	701;2921	1258;1259;5523;5524	1394;1395;6245;6246;6247
P50443	P50443	5	5	5	Sulfate transporter	SLC26A2	sp|P50443|S26A2_HUMAN Sulfate transporter OS=Homo sapiens GN=SLC26A2 PE=1 SV=2	1	5	5	5	1	5	2	1	5	2	1	5	2	9.9	9.9	9.9	81.661	739	739	0	34.729	2.6	9.9	5.5	39546000	1095000	36139000	2312800	1719400	47608	1571200	100560	9				426	776;2193;3479;3480;3777	True;True;True;True;True	792;2241;3581;3582;3890	1452;1453;1454;1455;4268;4269;6820;6821;7510	1623;1624;1625;1626;4822;4823;7804;7805;8633
P50454	P50454	2	2	2	Serpin H1	SERPINH1	sp|P50454|SERPH_HUMAN Serpin H1 OS=Homo sapiens GN=SERPINH1 PE=1 SV=2	1	2	2	2	1	2	1	1	2	1	1	2	1	5.3	5.3	5.3	46.44	418	418	0	14.748	2.6	5.3	2.6	8197100	0	7608800	588310	356400	0	330820	25579	4				427	1761;3981	True;True	1799;4096	3456;3457;3458;7939	3905;3906;3907;9143
P50895	P50895	3	3	3	Basal cell adhesion molecule	BCAM	sp|P50895|BCAM_HUMAN Basal cell adhesion molecule OS=Homo sapiens GN=BCAM PE=1 SV=2	1	3	3	3	1	3	0	1	3	0	1	3	0	10.4	10.4	10.4	67.404	628	628	0	18.303	5.3	10.4	0	13010000	407500	12603000	0	433670	13583	420090	0	5				428	1405;1678;2370	True;True;True	1437;1714;2420	2719;2720;3246;4594	3038;3039;3040;3633;5196
P50990-2;P50990;P50990-3	P50990-2;P50990;P50990-3	10;10;8	10;10;8	10;10;8	T-complex protein 1 subunit theta	CCT8	sp|P50990-2|TCPQ_HUMAN Isoform 2 of T-complex protein 1 subunit theta OS=Homo sapiens GN=CCT8;sp|P50990|TCPQ_HUMAN T-complex protein 1 subunit theta OS=Homo sapiens GN=CCT8 PE=1 SV=4;sp|P50990-3|TCPQ_HUMAN Isoform 3 of T-complex protein 1 subunit theta OS=	3	10	10	10	5	7	5	5	7	5	5	7	5	21.6	21.6	21.6	57.645	529	529;548;475	0	70.359	10.4	15.3	11	44790000	3282300	36456000	5051600	1279700	93780	1041600	144330	19				429	930;1076;1256;1447;1704;2455;2747;2964;3328;3886	True;True;True;True;True;True;True;True;True;True	950;1099;1285;1479;1740;2506;2801;3040;3421;3999	1754;1755;1756;2060;2427;2789;3294;3295;4778;5335;5336;5337;5766;5767;5768;5769;6460;6461;7751	1967;1968;1969;2298;2729;3120;3692;3693;5400;6027;6028;6029;6585;6586;6587;6588;7373;7374;8921
P50991;P50991-2	P50991;P50991-2	9;8	9;8	9;8	T-complex protein 1 subunit delta	CCT4	sp|P50991|TCPD_HUMAN T-complex protein 1 subunit delta OS=Homo sapiens GN=CCT4 PE=1 SV=4;sp|P50991-2|TCPD_HUMAN Isoform 2 of T-complex protein 1 subunit delta OS=Homo sapiens GN=CCT4	2	9	9	9	1	8	2	1	8	2	1	8	2	24.5	24.5	24.5	57.924	539	539;509	0	90.471	3.7	21.5	7.8	40397000	1020800	35864000	3512100	1224100	30933	1086800	106430	12				430	310;644;1416;2255;2474;2723;2808;3925;4349	True;True;True;True;True;True;True;True;True	319;658;1448;2303;2525;2777;2869;4038;4467	570;571;1183;2742;4377;4378;4817;5289;5437;7822;8628	626;627;628;1305;3068;4946;4947;5451;5978;6147;8994;9933
P50995-2;P50995	P50995-2;P50995	2;2	2;2	2;2	Annexin A11	ANXA11	sp|P50995-2|ANX11_HUMAN Isoform 2 of Annexin A11 OS=Homo sapiens GN=ANXA11;sp|P50995|ANX11_HUMAN Annexin A11 OS=Homo sapiens GN=ANXA11 PE=1 SV=1	2	2	2	2	0	2	0	0	2	0	0	2	0	5.3	5.3	5.3	51.242	472	472;505	0	15.255	0	5.3	0	3696400	0	3696400	0	194550	0	194550	0	2				431	1467;3516	True;True	1499;3620	2813;6935	3146;7971
P51148;P51148-2	P51148;P51148-2	1;1	1;1	1;1	Ras-related protein Rab-5C	RAB5C	sp|P51148|RAB5C_HUMAN Ras-related protein Rab-5C OS=Homo sapiens GN=RAB5C PE=1 SV=2;sp|P51148-2|RAB5C_HUMAN Isoform 2 of Ras-related protein Rab-5C OS=Homo sapiens GN=RAB5C	2	1	1	1	0	1	0	0	1	0	0	1	0	11.6	11.6	11.6	23.482	216	216;249	0	7.3707	0	11.6	0	5856000	0	5856000	0	532360	0	532360	0	1				432	3259	TRUE	3349	6298	7178
P51532-5;P51532-2;P51532-3;P51532-4;P51532;P51531-2;P51531	P51532-5;P51532-2;P51532-3;P51532-4;P51532	3;3;3;3;3;1;1	3;3;3;3;3;1;1	2;2;2;2;2;0;0	Transcription activator BRG1	SMARCA4	sp|P51532-5|SMCA4_HUMAN Isoform 5 of Transcription activator BRG1 OS=Homo sapiens GN=SMARCA4;sp|P51532-2|SMCA4_HUMAN Isoform 2 of Transcription activator BRG1 OS=Homo sapiens GN=SMARCA4;sp|P51532-3|SMCA4_HUMAN Isoform 3 of Transcription activator BRG1 OS=H	7	3	3	2	0	2	1	0	2	1	0	2	1	3.2	3.2	2.5	181.26	1613	1613;1614;1616;1617;1647;1572;1590	0	17.759	0	2.5	1.3	4506200	0	4115400	390800	73872	0	67465	6406.6	3				433	2384;4058;4416	True;True;True	2434;4535	4613;8779;8780	5215;10117;10118
P51575	P51575	4	4	4	P2X purinoceptor 1	P2RX1	sp|P51575|P2RX1_HUMAN P2X purinoceptor 1 OS=Homo sapiens GN=P2RX1 PE=1 SV=1	1	4	4	4	1	4	2	1	4	2	1	4	2	12.3	12.3	12.3	44.98	399	399	0	32.521	4	12.3	8	8081900	239690	6352300	1489900	448990	13316	352900	82773	7				434	668;1332;3217;3284	True;True;True;True	682;1362;3305;3375	1223;1224;2567;2568;6225;6226;6368	1353;1354;2876;2877;7093;7094;7265
P51790-4;P51790;P51790-2;P51790-5	P51790-4;P51790;P51790-2;P51790-5	3;3;3;2	3;3;3;2	3;3;3;2	H(+)/Cl(-) exchange transporter 3	CLCN3	sp|P51790-4|CLCN3_HUMAN Isoform 3 of H(+)/Cl(-) exchange transporter 3 OS=Homo sapiens GN=CLCN3;sp|P51790|CLCN3_HUMAN H(+)/Cl(-) exchange transporter 3 OS=Homo sapiens GN=CLCN3 PE=1 SV=2;sp|P51790-2|CLCN3_HUMAN Isoform 2 of H(+)/Cl(-) exchange transporter	4	3	3	3	1	3	1	1	3	1	1	3	1	3.8	3.8	3.8	88.463	791	791;818;866;801	0	25.904	1.1	3.8	1.1	10344000	0	9473300	870970	295550	0	270670	24885	5				435	709;2247;2781	True;True;True	723;2295;2840	1317;4365;5393;5394;5395	1469;4933;6100;6101;6102
P51805	P51805	9	2	2	Plexin-A3	PLXNA3	sp|P51805|PLXA3_HUMAN Plexin-A3 OS=Homo sapiens GN=PLXNA3 PE=1 SV=2	1	9	2	2	3	7	4	0	2	0	0	2	0	5.7	2.4	2.4	207.7	1871	1871	0	27.171	1.7	4.6	2.2	5264000	0	5264000	0	59146	0	59146	0	2				436	1021;1630;2000;2635;2756;3322;3517;3897;4744	True;False;False;False;True;False;False;False;False	1042;1665;2042;2689;2810;3414;3415;3621;4010;4872	1945;3153;3931;3932;5106;5107;5347;6450;6451;6452;6936;7769;7770;7771;9358;9359	2173;3528;4447;4448;5784;5785;6040;7362;7363;7364;7972;8939;8940;8941;10764;10765
P51816-7;P51816-2;P51816-6;P51816-3;P51816-5;P51816	P51816-7;P51816-2;P51816-6;P51816-3;P51816-5;P51816	1;1;1;1;1;1	1;1;1;1;1;1	1;1;1;1;1;1	AF4/FMR2 family member 2	AFF2	sp|P51816-7|AFF2_HUMAN Isoform 7 of AF4/FMR2 family member 2 OS=Homo sapiens GN=AFF2;sp|P51816-2|AFF2_HUMAN Isoform 2 of AF4/FMR2 family member 2 OS=Homo sapiens GN=AFF2;sp|P51816-6|AFF2_HUMAN Isoform 6 of AF4/FMR2 family member 2 OS=Homo sapiens GN=AFF2;s	6	1	1	1	1	1	0	1	1	0	1	1	0	1.4	1.4	1.4	105.12	952	952;1272;1276;1276;1301;1311	0.0013055	6.7345	1.4	1.4	0	21746000	980990	20765000	0	530380	23927	506460	0	3				437	2903	TRUE	2979	5670;5671;5672	6477;6478;6479
P51828;O95622-2;O95622	P51828	10;1;1	10;1;1	10;1;1	Adenylate cyclase type 7	ADCY7	sp|P51828|ADCY7_HUMAN Adenylate cyclase type 7 OS=Homo sapiens GN=ADCY7 PE=2 SV=1	3	10	10	10	2	10	1	2	10	1	2	10	1	14.2	14.2	14.2	120.31	1080	1080;911;1261	0	151.34	2.4	14.2	1.3	64236000	2142100	59010000	3084300	1284700	42842	1180200	61686	15				438	435;436;1009;1676;1682;2083;2282;2782;3450;3735	True;True;True;True;True;True;True;True;True;True	445;446;1029;1712;1718;2128;2331;2841;3547;3844	803;804;805;806;1916;3241;3242;3255;4083;4426;5396;6731;6732;6733;7381	883;884;885;886;2143;3628;3629;3642;4623;4998;6103;7701;7702;7703;8478
P51858;P51858-2;P51858-3	P51858;P51858-2;P51858-3	3;2;2	3;2;2	3;2;2	Hepatoma-derived growth factor	HDGF	sp|P51858|HDGF_HUMAN Hepatoma-derived growth factor OS=Homo sapiens GN=HDGF PE=1 SV=1;sp|P51858-2|HDGF_HUMAN Isoform 2 of Hepatoma-derived growth factor OS=Homo sapiens GN=HDGF;sp|P51858-3|HDGF_HUMAN Isoform 3 of Hepatoma-derived growth factor OS=Homo sapi	3	3	3	3	1	3	0	1	3	0	1	3	0	17.9	17.9	17.9	26.788	240	240;233;256	0	22.679	6.7	17.9	0	10423000	490920	9931700	0	613100	28878	584220	0	4				439	867;1472;1931	True;True;True	886;1504;1972	1633;2818;2819;3806	1831;3151;3152;4307
P51991-2;P51991	P51991-2;P51991	8;8	8;8	8;8	Heterogeneous nuclear ribonucleoprotein A3	HNRNPA3	sp|P51991-2|ROA3_HUMAN Isoform 2 of Heterogeneous nuclear ribonucleoprotein A3 OS=Homo sapiens GN=HNRNPA3;sp|P51991|ROA3_HUMAN Heterogeneous nuclear ribonucleoprotein A3 OS=Homo sapiens GN=HNRNPA3 PE=1 SV=2	2	8	8	8	2	7	2	2	7	2	2	7	2	30.6	30.6	30.6	37.029	356	356;378	0	101.9	9.8	24.7	10.4	51982000	1539900	44883000	5559600	2887900	85551	2493500	308870	15				441	942;943;1458;1466;2440;3291;3769;4660	True;True;True;True;True;True;True;True	962;963;1490;1498;2491;3383;3882;4786	1782;1783;1784;2803;2812;4751;6387;6388;7494;7495;9207;9208;9209	1997;1998;1999;3135;3145;5366;7285;7286;8616;8617;8618;10599;10600;10601;10602
P52209-2;P52209	P52209-2;P52209	5;5	5;5	5;5	6-phosphogluconate dehydrogenase, decarboxylating	PGD	sp|P52209-2|6PGD_HUMAN Isoform 2 of 6-phosphogluconate dehydrogenase, decarboxylating OS=Homo sapiens GN=PGD;sp|P52209|6PGD_HUMAN 6-phosphogluconate dehydrogenase, decarboxylating OS=Homo sapiens GN=PGD PE=1 SV=3	2	5	5	5	1	2	4	1	2	4	1	2	4	18.7	18.7	18.7	51.872	470	470;483	0	30.475	4.5	8.1	14.3	20421000	666510	14545000	5209500	816860	26660	581820	208380	8				442	178;1543;3943;4335;4610	True;True;True;True;True	180;1575;4057;4453;4736	328;2986;2987;7876;8606;8607;9118	355;3344;3345;3346;9072;9911;9912;10484
P52272-2;P52272	P52272-2;P52272	4;4	4;4	4;4	Heterogeneous nuclear ribonucleoprotein M	HNRNPM	sp|P52272-2|HNRPM_HUMAN Isoform 2 of Heterogeneous nuclear ribonucleoprotein M OS=Homo sapiens GN=HNRNPM;sp|P52272|HNRPM_HUMAN Heterogeneous nuclear ribonucleoprotein M OS=Homo sapiens GN=HNRNPM PE=1 SV=3	2	4	4	4	1	3	3	1	3	3	1	3	3	8.2	8.2	8.2	73.62	691	691;730	0	65.753	2.3	6.8	6.1	11603000	575660	8385600	2642200	246880	12248	178420	56217	7				443	23;2051;3141;4328	True;True;True;True	23;2095;3224;4446	33;34;35;4016;6089;8586;8587	33;34;35;4532;6935;9891;9892
P52341	P52341	1	1	1			sp|P52341|DUT_HHV7J Deoxyuridine 5-triphosphate nucleotidohydrolase OS=Human herpesvirus 7 (strain JI) GN=DUT PE=3 SV=1	1	1	1	1	0	1	0	0	1	0	0	1	0	7.9	7.9	7.9	43.876	379	379	0.0024722	6.3959	0	7.9	0	743140	0	743140	0	37157	0	37157	0	0				444	4696	TRUE	4823	9280	10677
P52565	P52565	1	1	1	Rho GDP-dissociation inhibitor 1	ARHGDIA	sp|P52565|GDIR1_HUMAN Rho GDP-dissociation inhibitor 1 OS=Homo sapiens GN=ARHGDIA PE=1 SV=3	1	1	1	1	0	1	0	0	1	0	0	1	0	7.4	7.4	7.4	23.207	204	204	0	8.5502	0	7.4	0	4539300	0	4539300	0	648470	0	648470	0	1				445	113	TRUE	115	211	226
P52907	P52907	2	2	2	F-actin-capping protein subunit alpha-1	CAPZA1	sp|P52907|CAZA1_HUMAN F-actin-capping protein subunit alpha-1 OS=Homo sapiens GN=CAPZA1 PE=1 SV=3	1	2	2	2	1	1	0	1	1	0	1	1	0	10.8	10.8	10.8	32.922	286	286	0	12.326	5.2	5.6	0	272960	272960	0	0	20997	20997	0	0	2				446	844;909	True;True	863;929	1585;1714	1778;1917
P53007	P53007	1	1	1	Tricarboxylate transport protein, mitochondrial	SLC25A1	sp|P53007|TXTP_HUMAN Tricarboxylate transport protein, mitochondrial OS=Homo sapiens GN=SLC25A1 PE=1 SV=2	1	1	1	1	0	0	1	0	0	1	0	0	1	3.5	3.5	3.5	34.012	311	311	0	8.4471	0	0	3.5	655520	0	0	655520	38560	0	0	38560	1				447	1297	TRUE	1326	2502	2810
P53041	P53041	1	1	1	Serine/threonine-protein phosphatase 5	PPP5C	sp|P53041|PPP5_HUMAN Serine/threonine-protein phosphatase 5 OS=Homo sapiens GN=PPP5C PE=1 SV=1	1	1	1	1	0	1	0	0	1	0	0	1	0	2.2	2.2	2.2	56.878	499	499	0	7.0052	0	2.2	0	1845800	0	1845800	0	65922	0	65922	0	1				448	121	TRUE	123	226	242
P53396-2;P53396;P53396-3	P53396-2;P53396;P53396-3	3;3;2	3;3;2	3;3;2	ATP-citrate synthase	ACLY	sp|P53396-2|ACLY_HUMAN Isoform 2 of ATP-citrate synthase OS=Homo sapiens GN=ACLY;sp|P53396|ACLY_HUMAN ATP-citrate synthase OS=Homo sapiens GN=ACLY PE=1 SV=3;sp|P53396-3|ACLY_HUMAN Isoform 3 of ATP-citrate synthase OS=Homo sapiens GN=ACLY	3	3	3	3	0	3	0	0	3	0	0	3	0	4.3	4.3	4.3	119.77	1091	1091;1101;830	0	17.113	0	4.3	0	4676700	0	4676700	0	79267	0	79267	0	2				449	916;3147;4005	True;True;True	936;3231;4120	1725;6103;7985	1928;6961;9191
P53621;P53621-2	P53621;P53621-2	1;1	1;1	1;1	Coatomer subunit alpha;Xenin;Proxenin	COPA	sp|P53621|COPA_HUMAN Coatomer subunit alpha OS=Homo sapiens GN=COPA PE=1 SV=2;sp|P53621-2|COPA_HUMAN Isoform 2 of Coatomer subunit alpha OS=Homo sapiens GN=COPA	2	1	1	1	0	1	0	0	1	0	0	1	0	1.1	1.1	1.1	138.34	1224	1224;1233	0	6.9405	0	1.1	0	1622900	0	1622900	0	23184	0	23184	0	1				450	533	TRUE	545	976	1070
P53794	P53794	4	4	4	Sodium/myo-inositol cotransporter	SLC5A3	sp|P53794|SC5A3_HUMAN Sodium/myo-inositol cotransporter OS=Homo sapiens GN=SLC5A3 PE=1 SV=2	1	4	4	4	1	4	2	1	4	2	1	4	2	6	6	6	79.693	718	718	0	34.59	1.9	6	3.2	54015000	1750600	34067000	18198000	2455200	79571	1548500	827180	8				451	697;1296;1592;3654	True;True;True;True	711;1325;1625;3760	1284;2500;2501;3079;3080;3081;7215	1424;1425;2808;2809;3444;3445;3446;8294
P53801	P53801	2	2	2	Pituitary tumor-transforming gene 1 protein-interacting protein	PTTG1IP	sp|P53801|PTTG_HUMAN Pituitary tumor-transforming gene 1 protein-interacting protein OS=Homo sapiens GN=PTTG1IP PE=1 SV=1	1	2	2	2	1	2	0	1	2	0	1	2	0	7.2	7.2	7.2	20.324	180	180	0	13.298	6.7	7.2	0	25635000	1034400	24600000	0	3662100	147770	3514300	0	4				452	2350;4662	True;True	2399;4788	4560;9214;9215	5157;5158;10607;10608
P53985;P53985-2	P53985	5;2	5;2	5;2	Monocarboxylate transporter 1	SLC16A1	sp|P53985|MOT1_HUMAN Monocarboxylate transporter 1 OS=Homo sapiens GN=SLC16A1 PE=1 SV=3	2	5	5	5	5	3	2	5	3	2	5	3	2	9.6	9.6	9.6	53.944	500	500;430	0	48.675	9.6	7	5	102270000	17981000	77629000	6657700	7304900	1284400	5544900	475550	14				453	688;689;806;951;1179	True;True;True;True;True	702;703;823;971;1204	1260;1261;1262;1263;1264;1265;1266;1267;1514;1515;1799;2249;2250;2251	1396;1397;1398;1399;1400;1401;1402;1403;1697;1698;2015;2509;2510;2511
P54136;P54136-2	P54136;P54136-2	2;1	2;1	2;1	Arginine--tRNA ligase, cytoplasmic	RARS	sp|P54136|SYRC_HUMAN Arginine--tRNA ligase, cytoplasmic OS=Homo sapiens GN=RARS PE=1 SV=2;sp|P54136-2|SYRC_HUMAN Isoform Monomeric of Arginine--tRNA ligase, cytoplasmic OS=Homo sapiens GN=RARS	2	2	2	2	0	2	1	0	2	1	0	2	1	3	3	3	75.378	660	660;588	0	15.35	0	3	1.7	4461100	0	4155900	305220	120570	0	112320	8249.2	3				454	2573;2592	True;True	2625;2644	4991;5022;5023	5654;5689;5690
P54577	P54577	5	5	5	Tyrosine--tRNA ligase, cytoplasmic;Tyrosine--tRNA ligase, cytoplasmic, N-terminally processed	YARS	sp|P54577|SYYC_HUMAN Tyrosine--tRNA ligase, cytoplasmic OS=Homo sapiens GN=YARS PE=1 SV=4	1	5	5	5	2	5	0	2	5	0	2	5	0	13.4	13.4	13.4	59.143	528	528	0	32.401	4.9	13.4	0	12069000	683210	11386000	0	326190	18465	307720	0	7				455	598;1429;1858;2685;3229	True;True;True;True;True	610;1461;1897;2739;3317	1104;2763;2764;3662;3663;5222;6252	1220;3093;3094;3095;4140;4141;5908;7129
P54709;P54709-2	P54709;P54709-2	16;10	16;10	16;10	Sodium/potassium-transporting ATPase subunit beta-3	ATP1B3	sp|P54709|AT1B3_HUMAN Sodium/potassium-transporting ATPase subunit beta-3 OS=Homo sapiens GN=ATP1B3 PE=1 SV=1;sp|P54709-2|AT1B3_HUMAN Isoform 2 of Sodium/potassium-transporting ATPase subunit beta-3 OS=Homo sapiens GN=ATP1B3	2	16	16	16	8	11	13	8	11	13	8	11	13	43	43	43	31.512	279	279;193	0	153.73	23.7	33.7	36.6	1675300000	201250000	791490000	682520000	139600000	16771000	65958000	56877000	47				456	751;1235;1312;1934;1994;1995;2204;2314;2442;3086;3470;3471;3648;3714;4730;4731	True;True;True;True;True;True;True;True;True;True;True;True;True;True;True;True	767;1264;1341;1975;2036;2037;2252;2363;2493;3168;3572;3573;3754;3820;4858;4859	1391;2389;2390;2391;2524;2525;2526;2527;3809;3810;3915;3916;3917;3918;3919;3920;3921;3922;4287;4487;4488;4754;4755;5986;6792;6793;6794;6795;6796;6797;7200;7201;7202;7331;7332;7333;7334;9330;9331	1556;2682;2683;2684;2832;2833;2834;2835;4310;4311;4427;4428;4429;4430;4431;4432;4433;4434;4435;4436;4437;4842;5076;5077;5369;5370;6825;7771;7772;7773;7774;7775;7776;7777;7778;8277;8278;8279;8280;8420;8421;8422;8423;8424;8425;10735;10736
P54760;P54760-2;P54760-4;P54760-3;P54753;Q9UF33-2;Q9UF33-3;P54762-5;P54764-2;P54756-3;P29317;P54762;P54764;P29323-2;P29323-3;Q15375-2;Q15375-4;Q15375;P54756-2;Q9UF33;P54756;P29323	P54760;P54760-2	20;12;9;7;3;1;1;1;1;1;1;1;1;1;1;1;1;1;1;1;1;1	20;12;9;7;3;1;1;1;1;1;1;1;1;1;1;1;1;1;1;1;1;1	20;12;9;7;3;1;1;1;1;1;1;1;1;1;1;1;1;1;1;1;1;1	Ephrin type-B receptor 4	EPHB4	sp|P54760|EPHB4_HUMAN Ephrin type-B receptor 4 OS=Homo sapiens GN=EPHB4 PE=1 SV=2;sp|P54760-2|EPHB4_HUMAN Isoform 2 of Ephrin type-B receptor 4 OS=Homo sapiens GN=EPHB4	22	20	20	20	7	12	13	7	12	13	7	12	13	26.4	26.4	26.4	108.27	987	987;516;414;306;998;334;398;545;935;969;976;984;986;986;987;993;994;998;1015;1036;1037;1055	0	174.1	10	17.8	19.7	211110000	10318000	134140000	66654000	3909500	191070	2484100	1234300	36				457	299;712;933;1025;1305;1327;1369;1392;1404;1816;1944;2302;2427;2920;3783;4210;4276;4565;4611;4616	True;True;True;True;True;True;True;True;True;True;True;True;True;True;True;True;True;True;True;True	307;726;953;1047;1334;1356;1401;1424;1436;1855;1985;2351;2478;2996;3896;4326;4394;4690;4737;4742	554;1322;1759;1760;1761;1952;1953;1954;2516;2558;2651;2694;2695;2718;3582;3583;3584;3823;3824;4469;4717;5694;7517;8347;8482;8483;8484;8485;8486;9050;9051;9052;9119;9126;9127;9128;9129	607;1474;1972;1973;1974;1975;2180;2181;2182;2824;2867;2968;3013;3014;3037;4051;4052;4053;4324;4325;5058;5330;6502;8640;9608;9768;9769;9770;9771;9772;10410;10411;10412;10485;10492;10493;10494;10495
P54819-4;P54819-6;P54819-3;P54819-5;P54819-2;P54819	P54819-4;P54819-6;P54819-3;P54819-5;P54819-2;P54819	2;2;2;2;2;2	2;2;2;2;2;2	2;2;2;2;2;2	Adenylate kinase 2, mitochondrial;Adenylate kinase 2, mitochondrial, N-terminally processed	AK2	sp|P54819-4|KAD2_HUMAN Isoform 4 of Adenylate kinase 2, mitochondrial OS=Homo sapiens GN=AK2;sp|P54819-6|KAD2_HUMAN Isoform 6 of Adenylate kinase 2, mitochondrial OS=Homo sapiens GN=AK2;sp|P54819-3|KAD2_HUMAN Isoform 3 of Adenylate kinase 2, mitochondrial	6	2	2	2	1	2	0	1	2	0	1	2	0	19.2	19.2	19.2	14.709	130	130;191;202;224;232;239	0	11.056	10	19.2	0	3153400	231670	2921700	0	350380	25741	324630	0	3				458	277;2732	True;True	285;2786	519;5306;5307	570;5998;5999
P55011-3;P55011	P55011-3;P55011	28;28	28;28	28;28	Solute carrier family 12 member 2	SLC12A2	sp|P55011-3|S12A2_HUMAN Isoform 2 of Solute carrier family 12 member 2 OS=Homo sapiens GN=SLC12A2;sp|P55011|S12A2_HUMAN Solute carrier family 12 member 2 OS=Homo sapiens GN=SLC12A2 PE=1 SV=1	2	28	28	28	13	22	21	13	22	21	13	22	21	29.8	29.8	29.8	129.68	1196	1196;1212	0	323.31	15.7	26.5	22.3	420570000	26913000	298110000	95543000	8761800	560680	6210700	1990500	62				459	0;150;151;568;621;850;976;991;1017;1119;1125;1341;1614;1631;1890;2123;2197;2486;2518;2537;2576;2780;2810;3083;3216;3461;3962;4292	True;True;True;True;True;True;True;True;True;True;True;True;True;True;True;True;True;True;True;True;True;True;True;True;True;True;True;True	0;152;153;580;634;869;996;1011;1038;1144;1150;1372;1649;1666;1931;2169;2245;2537;2569;2588;2628;2838;2839;2871;3165;3304;3559;4077;4410	0;1;2;270;271;1044;1045;1046;1137;1138;1139;1599;1600;1861;1885;1936;1937;2144;2154;2593;2594;3119;3120;3154;3155;3720;3721;3722;4150;4151;4152;4275;4276;4277;4278;4833;4834;4889;4890;4928;4929;4930;4999;5389;5390;5391;5392;5439;5977;5978;5979;6222;6223;6224;6758;7907;7908;8515;8516;8517	0;1;2;290;291;1150;1151;1152;1255;1256;1257;1792;1793;2085;2112;2163;2164;2391;2401;2907;2908;3487;3488;3529;3530;3531;4203;4204;4205;4700;4701;4702;4829;4830;4831;4832;5467;5468;5526;5527;5582;5583;5584;5662;5663;6096;6097;6098;6099;6149;6815;6816;6817;7088;7089;7090;7091;7092;7733;9108;9109;9802;9803;9804;9805
P55036	P55036	2	2	2	26S proteasome non-ATPase regulatory subunit 4	PSMD4	sp|P55036|PSMD4_HUMAN 26S proteasome non-ATPase regulatory subunit 4 OS=Homo sapiens GN=PSMD4 PE=1 SV=1	1	2	2	2	0	2	0	0	2	0	0	2	0	6.9	6.9	6.9	40.736	377	377	0	45.111	0	6.9	0	3110400	0	3110400	0	222170	0	222170	0	2				460	2;3245	True;True	2;3333	4;6270	4;7147
P55072	P55072	8	8	8	Transitional endoplasmic reticulum ATPase	VCP	sp|P55072|TERA_HUMAN Transitional endoplasmic reticulum ATPase OS=Homo sapiens GN=VCP PE=1 SV=4	1	8	8	8	1	7	1	1	7	1	1	7	1	12.3	12.3	12.3	89.321	806	806	0	52.621	2	10.3	2.1	12665000	349490	11836000	479820	281450	7766.4	263020	10663	9				461	349;915;2361;2513;2761;2882;2883;3265	True;True;True;True;True;True;True;True	358;935;2410;2564;2815;2957;2958;3355	642;1724;4580;4880;5354;5637;5638;5639;6309	708;1927;5181;5517;6048;6441;6442;6443;7191
P55082-2;P55082;O75121-2;O75121	P55082-2;P55082	5;5;2;2	5;5;2;2	5;5;2;2	Microfibril-associated glycoprotein 3	MFAP3	sp|P55082-2|MFAP3_HUMAN Isoform 2 of Microfibril-associated glycoprotein 3 OS=Homo sapiens GN=MFAP3;sp|P55082|MFAP3_HUMAN Microfibril-associated glycoprotein 3 OS=Homo sapiens GN=MFAP3 PE=2 SV=1	4	5	5	5	1	4	3	1	4	3	1	4	3	31	31	31	24.076	216	216;362;306;409	0	30.34	9.7	27.8	16.2	66329000	1793300	32613000	31923000	6029900	163030	2964800	2902100	9				462	147;204;1171;3854;4674	True;True;True;True;True	149;207;1196;3967;4800	264;265;266;375;2232;7690;9246;9247	282;283;284;285;406;2491;8855;10642;10643
P55735	P55735	1	1	1	Protein SEC13 homolog	SEC13	sp|P55735|SEC13_HUMAN Protein SEC13 homolog OS=Homo sapiens GN=SEC13 PE=1 SV=3	1	1	1	1	0	1	0	0	1	0	0	1	0	8.1	8.1	8.1	35.54	322	322	0.0036585	6.3329	0	8.1	0	3243700	0	3243700	0	249510	0	249510	0	1				463	4512	TRUE	4634	8954	10307
P55769	P55769	1	1	1	NHP2-like protein 1;NHP2-like protein 1, N-terminally processed	NHP2L1	sp|P55769|NH2L1_HUMAN NHP2-like protein 1 OS=Homo sapiens GN=SNU13 PE=1 SV=3	1	1	1	1	0	0	1	0	0	1	0	0	1	9.4	9.4	9.4	14.173	128	128	0.0025094	6.4879	0	0	9.4	1965200	0	0	1965200	245640	0	0	245640	1				464	3199	TRUE	3287	6194	7058
P61956-2;Q6EEV6;P61956;P55854;P55854-2	P61956-2;Q6EEV6;P61956;P55854;P55854-2	1;1;1;1;1	1;1;1;1;1	1;1;1;1;1	Small ubiquitin-related modifier 2;Small ubiquitin-related modifier 4;Small ubiquitin-related modifier 3	SUMO2;SUMO4;SUMO3	sp|P61956-2|SUMO2_HUMAN Isoform 2 of Small ubiquitin-related modifier 2 OS=Homo sapiens GN=SUMO2;sp|Q6EEV6|SUMO4_HUMAN Small ubiquitin-related modifier 4 OS=Homo sapiens GN=SUMO4 PE=1 SV=2;sp|P61956|SUMO2_HUMAN Small ubiquitin-related modifier 2 OS=Homo sa	5	1	1	1	0	1	0	0	1	0	0	1	0	16.9	16.9	16.9	8.1111	71	71;95;95;103;141	0	7.8116	0	16.9	0	9692100	0	9692100	0	3230700	0	3230700	0	1				465	4231	TRUE	4347	8385	9650
P58335-4;P58335-2;P58335;P58335-3;Q9H6X2-5;Q9H6X2	P58335-4;P58335-2;P58335	13;12;12;6;2;2	13;12;12;6;2;2	13;12;12;6;2;2	Anthrax toxin receptor 2	ANTXR2	sp|P58335-4|ANTR2_HUMAN Isoform 4 of Anthrax toxin receptor 2 OS=Homo sapiens GN=ANTXR2;sp|P58335-2|ANTR2_HUMAN Isoform 2 of Anthrax toxin receptor 2 OS=Homo sapiens GN=ANTXR2;sp|P58335|ANTR2_HUMAN Anthrax toxin receptor 2 OS=Homo sapiens GN=ANTXR2 PE=1 SV	6	13	13	13	7	10	9	7	10	9	7	10	9	26.4	26.4	26.4	53.492	488	488;386;489;322;528;564	0	166.76	17.8	24.4	20.7	254880000	15842000	159230000	79812000	10195000	633670	6369200	3192500	37				466	949;1705;2340;2368;3249;3399;3628;4145;4500;4503;4585;4586;4601	True;True;True;True;True;True;True;True;True;True;True;True;True	969;1741;2389;2417;3339;3496;3733;4259;4621;4624;4711;4712;4727	1795;3296;4539;4540;4541;4542;4589;4590;4591;6282;6283;6634;6635;6636;6637;7161;7162;8235;8236;8237;8238;8239;8240;8932;8933;8934;8937;8938;8939;8940;9082;9083;9084;9085;9086;9105	2011;3694;5136;5137;5138;5139;5191;5192;5193;7160;7161;7589;7590;7591;7592;7593;8230;8231;9488;9489;9490;9491;9492;9493;10284;10285;10286;10289;10290;10291;10292;10444;10445;10446;10447;10448;10470
P60174-1;P60174;P60174-4	P60174-1;P60174;P60174-4	13;13;11	13;13;11	13;13;11	Triosephosphate isomerase	TPI1	sp|P60174-1|TPIS_HUMAN Isoform 2 of Triosephosphate isomerase OS=Homo sapiens GN=TPI1;sp|P60174|TPIS_HUMAN Triosephosphate isomerase OS=Homo sapiens GN=TPI1 PE=1 SV=3;sp|P60174-4|TPIS_HUMAN Isoform 4 of Triosephosphate isomerase OS=Homo sapiens GN=TPI1	3	13	13	13	8	10	6	8	10	6	8	10	6	61	61	61	26.669	249	249;286;167	0	141.84	47.8	45.8	34.5	135590000	5317100	92087000	38181000	7975600	312770	5416900	2246000	25				467	574;1063;1064;1898;2014;2296;3207;3681;3904;3905;4234;4542;4546	True;True;True;True;True;True;True;True;True;True;True;True;True	586;1086;1087;1939;2057;2345;3295;3787;4017;4018;4350;4665;4669	1053;1054;2038;2039;2040;3737;3960;3961;3962;4447;6209;6210;6211;7260;7261;7782;7783;7784;7785;8389;9008;9012;9013;9014	1159;1160;2276;2277;2278;4224;4225;4476;4477;4478;5020;7074;7075;7076;7077;8342;8343;8952;8953;8954;8955;9654;10363;10367;10368;10369
P63261;P60709;Q6S8J3;P63267-2;A5A3E0;P0CG38;Q9BYX7;P0CG39	P63261;P60709	26;26;9;7;6;5;4;4	26;26;9;7;6;5;4;4	14;14;5;0;2;2;2;2	Actin, cytoplasmic 2;Actin, cytoplasmic 2, N-terminally processed;Actin, cytoplasmic 1;Actin, cytoplasmic 1, N-terminally processed	ACTG1;ACTB	sp|P63261|ACTG_HUMAN Actin, cytoplasmic 2 OS=Homo sapiens GN=ACTG1 PE=1 SV=1;sp|P60709|ACTB_HUMAN Actin, cytoplasmic 1 OS=Homo sapiens GN=ACTB PE=1 SV=1	8	26	26	14	9	23	17	9	23	17	2	13	7	78.7	78.7	50.4	41.792	375	375;375;1075;333;1075;1075;375;1038	0	323.31	29.3	74.7	54.7	1380300000	97991000	840150000	442110000	69013000	4899600	42008000	22105000	85				468	157;398;456;457;500;648;717;803;804;1045;1054;1778;1779;1867;1992;2154;2184;2390;2394;2835;2855;3128;3129;3868;4158;4241	True;True;True;True;True;True;True;True;True;True;True;True;True;True;True;True;True;True;True;True;True;True;True;True;True;True	159;408;467;468;512;662;731;732;820;821;1067;1068;1077;1816;1817;1906;1907;1908;2034;2201;2231;2232;2440;2441;2445;2900;2923;3211;3212;3981;4272;4357	284;285;286;728;729;730;731;848;849;850;924;1191;1330;1331;1332;1333;1334;1335;1506;1507;1508;1509;1510;1511;1512;1999;2000;2001;2002;2020;3494;3495;3496;3676;3677;3678;3679;3680;3681;3682;3683;3684;3912;3913;4205;4250;4251;4624;4625;4626;4627;4631;4632;4633;5488;5489;5528;6069;6070;6071;7714;7715;7716;7717;8267;8268;8269;8270;8399;8400;8401;8402;8403	305;306;307;308;309;310;802;803;804;805;934;935;936;1016;1318;1485;1486;1487;1488;1489;1490;1491;1687;1688;1689;1690;1691;1692;1693;1694;1695;2234;2235;2236;2237;2258;3945;3946;3947;4155;4156;4157;4158;4159;4160;4161;4162;4163;4164;4424;4425;4757;4758;4803;4804;5226;5227;5228;5229;5230;5234;5235;5236;6205;6206;6251;6914;6915;6916;8881;8882;8883;8884;8885;8886;9523;9524;9525;9526;9527;9664;9665;96…
P60842;P60842-2;Q14240;Q14240-2	P60842;P60842-2	7;5;3;3	7;5;3;3	6;4;2;2	Eukaryotic initiation factor 4A-I	EIF4A1	sp|P60842|IF4A1_HUMAN Eukaryotic initiation factor 4A-I OS=Homo sapiens GN=EIF4A1 PE=1 SV=1;sp|P60842-2|IF4A1_HUMAN Isoform 2 of Eukaryotic initiation factor 4A-I OS=Homo sapiens GN=EIF4A1	4	7	7	6	3	5	0	3	5	0	3	4	0	23.2	23.2	19.2	46.153	406	406;347;407;408	0	77.14	10.1	16.5	0	32895000	786570	32108000	0	1430200	34199	1396000	0	10				469	607;608;645;1553;1768;2227;2793	True;True;True;True;True;True;True	620;621;659;1585;1806;2275;2853	1117;1118;1119;1184;2999;3000;3478;4334;5413	1233;1234;1235;1236;1306;3359;3360;3928;4899;6122
P60866;P60866-2	P60866;P60866-2	4;4	4;4	4;4	40S ribosomal protein S20	RPS20	sp|P60866|RS20_HUMAN 40S ribosomal protein S20 OS=Homo sapiens GN=RPS20 PE=1 SV=1;sp|P60866-2|RS20_HUMAN Isoform 2 of 40S ribosomal protein S20 OS=Homo sapiens GN=RPS20	2	4	4	4	2	3	1	2	3	1	2	3	1	23.5	23.5	23.5	13.373	119	119;142	0	36.825	23.5	22.7	9.2	32315000	2192400	26984000	3138500	6463000	438470	5396800	627700	7				470	815;2497;3318;4104	True;True;True;True	833;2548;3410;4218	1538;1539;1540;4853;6444;8153;8154;8155	1724;1725;1726;5487;7355;9396;9397;9398
P60953;P60953-1	P60953;P60953-1	2;1	2;1	2;1	Cell division control protein 42 homolog	CDC42	sp|P60953|CDC42_HUMAN Cell division control protein 42 homolog OS=Homo sapiens GN=CDC42 PE=1 SV=2;sp|P60953-1|CDC42_HUMAN Isoform 1 of Cell division control protein 42 homolog OS=Homo sapiens GN=CDC42	2	2	2	2	1	2	0	1	2	0	1	2	0	19.9	19.9	19.9	21.258	191	191;191	0	12.816	8.9	19.9	0	11009000	661680	10348000	0	1223300	73520	1149800	0	4				471	3038;4096	True;True	3118;4210	5898;5899;8138	6731;6732;6733;9381
P61224-2;P61224-3;P61224;P61224-4;A6NIZ1;P62834	P61224-2;P61224-3;P61224;P61224-4;A6NIZ1;P62834	4;4;4;3;3;3	4;4;4;3;3;3	4;4;4;3;3;3	Ras-related protein Rap-1b;Ras-related protein Rap-1b-like protein;Ras-related protein Rap-1A	RAP1B;RAP1A	sp|P61224-2|RAP1B_HUMAN Isoform 2 of Ras-related protein Rap-1b OS=Homo sapiens GN=RAP1B;sp|P61224-3|RAP1B_HUMAN Isoform 3 of Ras-related protein Rap-1b OS=Homo sapiens GN=RAP1B;sp|P61224|RAP1B_HUMAN Ras-related protein Rap-1b OS=Homo sapiens GN=RAP1B PE=1	6	4	4	4	1	3	1	1	3	1	1	3	1	27.7	27.7	27.7	15.356	137	137;165;184;142;184;184	0	26.939	8	27.7	8.8	17015000	652280	12447000	3915900	2126900	81535	1555900	489490	5				472	2062;3241;3607;4637	True;True;True;True	2107;3329;3712;4763	4040;6266;7134;9165;9166	4563;7143;8203;10535;10536
P61247	P61247	10	10	10	40S ribosomal protein S3a	RPS3A	sp|P61247|RS3A_HUMAN 40S ribosomal protein S3a OS=Homo sapiens GN=RPS3A PE=1 SV=2	1	10	10	10	2	7	3	2	7	3	2	7	3	31.8	31.8	31.8	29.945	264	264	0	76.018	8.3	23.5	14.8	92976000	2451700	85211000	5314000	5469200	144220	5012400	312590	17				473	60;287;1303;1681;2511;2594;4152;4155;4306;4307	True;True;True;True;True;True;True;True;True;True	60;295;1332;1717;2562;2646;2647;4266;4269;4424;4425	98;533;2514;3253;3254;4877;5025;5026;5027;5028;8256;8257;8262;8549;8550;8551	106;586;2822;3640;3641;5514;5692;5693;5694;5695;9511;9512;9517;9842;9843;9844;9845;9846
P61313;P61313-2	P61313	7;3	7;3	7;3	60S ribosomal protein L15	RPL15	sp|P61313|RL15_HUMAN 60S ribosomal protein L15 OS=Homo sapiens GN=RPL15 PE=1 SV=2	2	7	7	7	1	5	2	1	5	2	1	5	2	32.8	32.8	32.8	24.146	204	204;145	0	41.781	4.4	22.5	10.3	39825000	1276100	36730000	1819100	3620400	116010	3339100	165370	8				474	1412;2988;3034;3340;3652;4418;4678	True;True;True;True;True;True;True	1444;3067;3114;3433;3758;4537;4804	2737;5813;5893;6475;7210;7211;8783;9251	3062;6636;6725;7389;8289;8290;10121;10647
P61513	P61513	2	2	2	60S ribosomal protein L37a	RPL37A	sp|P61513|RL37A_HUMAN 60S ribosomal protein L37a OS=Homo sapiens GN=RPL37A PE=1 SV=2	1	2	2	2	0	2	0	0	2	0	0	2	0	29.3	29.3	29.3	10.275	92	92	0	11.516	0	29.3	0	11148000	0	11148000	0	2787100	0	2787100	0	2				475	2237;4169	True;True	2285;4283	4352;8289	4919;9547
P61758	P61758	2	2	2	Prefoldin subunit 3	VBP1	sp|P61758|PFD3_HUMAN Prefoldin subunit 3 OS=Homo sapiens GN=VBP1 PE=1 SV=3	1	2	2	2	0	2	1	0	2	1	0	2	1	22.3	22.3	22.3	22.658	197	197	0	14.03	0	22.3	12.7	5643800	0	4919900	723830	376250	0	328000	48255	3				476	2491;2940	True;True	2542;3016	4844;5729;5730	5478;6546;6547
P61978-3;P61978;P61978-2	P61978-3;P61978;P61978-2	3;3;3	3;3;3	3;3;3	Heterogeneous nuclear ribonucleoprotein K	HNRNPK	sp|P61978-3|HNRPK_HUMAN Isoform 3 of Heterogeneous nuclear ribonucleoprotein K OS=Homo sapiens GN=HNRNPK;sp|P61978|HNRPK_HUMAN Heterogeneous nuclear ribonucleoprotein K OS=Homo sapiens GN=HNRNPK PE=1 SV=1;sp|P61978-2|HNRPK_HUMAN Isoform 2 of Heterogeneous	3	3	3	3	1	1	2	1	1	2	1	1	2	10.5	10.5	10.5	48.562	440	440;463;464	0	37.118	3.9	3.9	6.6	3574000	253070	2595500	725490	142960	10123	103820	29019	4				477	1999;2039;3931	True;True;True	2041;2083;4044	3930;4001;7830;7831	4446;4517;9002;9003
P61981;P62258-2	P61981	6;1	5;0	4;0	14-3-3 protein gamma;14-3-3 protein gamma, N-terminally processed	YWHAG	sp|P61981|1433G_HUMAN 14-3-3 protein gamma OS=Homo sapiens GN=YWHAG PE=1 SV=2	2	6	5	4	2	4	2	2	4	1	2	3	1	23.5	19.4	15.8	28.302	247	247;233	0	33.819	8.1	15.4	8.1	22722000	1911100	18815000	1995200	1420100	119440	1176000	124700	8				478	442;797;1012;3257;4272;4632	True;False;True;True;True;True	452;814;1032;3347;4389;4758	816;817;818;1494;1920;1921;6293;8465;9158	898;899;900;1671;2147;2148;7173;9741;10528
P62136-3;P62136;P62136-2;P36873;P62140;P36873-2	P62136-3;P62136;P62136-2;P36873;P62140;P36873-2	2;2;2;1;1;1	2;2;2;1;1;1	2;2;2;1;1;1	Serine/threonine-protein phosphatase PP1-alpha catalytic subunit;Serine/threonine-protein phosphatase PP1-gamma catalytic subunit;Serine/threonine-protein phosphatase PP1-beta catalytic subunit	PPP1CA;PPP1CC;PPP1CB	sp|P62136-3|PP1A_HUMAN Isoform 3 of Serine/threonine-protein phosphatase PP1-alpha catalytic subunit OS=Homo sapiens GN=PPP1CA;sp|P62136|PP1A_HUMAN Serine/threonine-protein phosphatase PP1-alpha catalytic subunit OS=Homo sapiens GN=PPP1CA PE=1 SV=1;sp|P621	6	2	2	2	1	1	1	1	1	1	1	1	1	9.8	9.8	9.8	32.595	286	286;330;341;323;327;337	0	18.26	4.9	4.9	4.9	3074300	243360	2385200	445720	204950	16224	159010	29715	3				479	193;3477	True;True	196;3579	357;6815;6816	388;7799;7800
P62241	P62241	6	6	6	40S ribosomal protein S8	RPS8	sp|P62241|RS8_HUMAN 40S ribosomal protein S8 OS=Homo sapiens GN=RPS8 PE=1 SV=2	1	6	6	6	1	4	4	1	4	4	1	4	4	25.5	25.5	25.5	24.205	208	208	0	43.844	5.3	19.7	20.7	33287000	1402500	26251000	5633900	3698600	155830	2916700	625990	10				480	77;1069;2113;2704;2705;2889	True;True;True;True;True;True	77;1092;2159;2758;2759;2964	132;2048;4130;4131;5257;5258;5259;5260;5645	140;141;2286;4679;4680;5946;5947;5948;5949;6449
P62249	P62249	4	4	4	40S ribosomal protein S16	RPS16	sp|P62249|RS16_HUMAN 40S ribosomal protein S16 OS=Homo sapiens GN=RPS16 PE=1 SV=2	1	4	4	4	1	3	2	1	3	2	1	3	2	23.3	23.3	23.3	16.445	146	146	0	26.642	7.5	15.8	14.4	12098000	294900	8180900	3622300	1099800	26809	743720	329300	6				481	1035;1633;2541;2542	True;True;True;True	1057;1668;2592;2593	1972;1973;3157;4937;4938;4939	2203;2204;3533;5591;5592;5593
P62263	P62263	3	3	3	40S ribosomal protein S14	RPS14	sp|P62263|RS14_HUMAN 40S ribosomal protein S14 OS=Homo sapiens GN=RPS14 PE=1 SV=3	1	3	3	3	2	2	0	2	2	0	2	2	0	25.8	25.8	25.8	16.273	151	151	0	16.893	25.8	24.5	0	7227300	735750	6491500	0	1806800	183940	1622900	0	3				482	91;1977;4370	True;True;True	93;2019;4489	161;3887;3888;8670	172;4396;4397;9981
P62266	P62266	2	2	2	40S ribosomal protein S23	RPS23	sp|P62266|RS23_HUMAN 40S ribosomal protein S23 OS=Homo sapiens GN=RPS23 PE=1 SV=3	1	2	2	2	0	2	1	0	2	1	0	2	1	27.3	27.3	27.3	15.807	143	143	0	14.373	0	27.3	7.7	26960000	0	21058000	5901600	4493300	0	3509700	983600	4				483	285;2243	True;True	293;2291	530;531;4359	583;584;4926;4927
P62280	P62280	4	4	4	40S ribosomal protein S11	RPS11	sp|P62280|RS11_HUMAN 40S ribosomal protein S11 OS=Homo sapiens GN=RPS11 PE=1 SV=3	1	4	4	4	2	4	1	2	4	1	2	4	1	29.1	29.1	29.1	18.431	158	158	0	24.728	17.7	29.1	11.4	61470000	4432600	55087000	1950400	6147000	443260	5508700	195040	9				484	845;859;893;2176	True;True;True;True	864;878;912;2223	1586;1587;1588;1589;1590;1617;1678;1679;4241	1779;1780;1781;1782;1783;1813;1880;1881;4794
P62318-2;P62318	P62318-2;P62318	2;2	2;2	2;2	Small nuclear ribonucleoprotein Sm D3	SNRPD3	sp|P62318-2|SMD3_HUMAN Isoform 2 of Small nuclear ribonucleoprotein Sm D3 OS=Homo sapiens GN=SNRPD3;sp|P62318|SMD3_HUMAN Small nuclear ribonucleoprotein Sm D3 OS=Homo sapiens GN=SNRPD3 PE=1 SV=1	2	2	2	2	0	1	1	0	1	1	0	1	1	25.8	25.8	25.8	13.291	120	120;126	0	11.286	0	17.5	8.3	4778400	0	3596100	1182300	682620	0	513730	168900	1				485	4243;4412	True;True	4359;4531	8405;8773	9671;10111
P62333	P62333	1	1	1	26S protease regulatory subunit 10B	PSMC6	sp|P62333|PRS10_HUMAN 26S proteasome regulatory subunit 10B OS=Homo sapiens GN=PSMC6 PE=1 SV=1	1	1	1	1	0	1	0	0	1	0	0	1	0	2.8	2.8	2.8	44.172	389	389	0.0059666	6.2085	0	2.8	0	3149700	0	3149700	0	149980	0	149980	0	1				486	1810	TRUE	1848	3563	4030
P62424	P62424	1	1	1	60S ribosomal protein L7a	RPL7A	sp|P62424|RL7A_HUMAN 60S ribosomal protein L7a OS=Homo sapiens GN=RPL7A PE=1 SV=2	1	1	1	1	0	1	0	0	1	0	0	1	0	4.1	4.1	4.1	29.995	266	266	0.0059453	6.1891	0	4.1	0	2020900	0	2020900	0	202090	0	202090	0	1				487	2905	TRUE	2981	5674	6481
P62495-2;P62495	P62495-2;P62495	1;1	1;1	1;1	Eukaryotic peptide chain release factor subunit 1	ETF1	sp|P62495-2|ERF1_HUMAN Isoform 2 of Eukaryotic peptide chain release factor subunit 1 OS=Homo sapiens GN=ETF1;sp|P62495|ERF1_HUMAN Eukaryotic peptide chain release factor subunit 1 OS=Homo sapiens GN=ETF1 PE=1 SV=3	2	1	1	1	0	1	0	0	1	0	0	1	0	2.5	2.5	2.5	45.462	404	404;437	0	6.8632	0	2.5	0	1511700	0	1511700	0	62987	0	62987	0	1				488	2045	TRUE	2089	4010	4526
P62633-2;P62633-8;P62633-5;P62633;P62633-4;P62633-6;P62633-7;P62633-3	P62633-2;P62633-8;P62633-5;P62633;P62633-4;P62633-6;P62633-7;P62633-3	2;2;2;2;2;2;1;1	2;2;2;2;2;2;1;1	2;2;2;2;2;2;1;1	Cellular nucleic acid-binding protein	CNBP	sp|P62633-2|CNBP_HUMAN Isoform 2 of Cellular nucleic acid-binding protein OS=Homo sapiens GN=CNBP;sp|P62633-8|CNBP_HUMAN Isoform 8 of Cellular nucleic acid-binding protein OS=Homo sapiens GN=CNBP;sp|P62633-5|CNBP_HUMAN Isoform 5 of Cellular nucleic acid-bi	8	2	2	2	0	2	0	0	2	0	0	2	0	16.5	16.5	16.5	18.742	170	170;171;172;177;178;179;160;167	0	13.433	0	16.5	0	3517400	0	3517400	0	293120	0	293120	0	2				489	474;1470	True;True	486;1502	879;2816	966;3149
P62753	P62753	8	8	8	40S ribosomal protein S6	RPS6	sp|P62753|RS6_HUMAN 40S ribosomal protein S6 OS=Homo sapiens GN=RPS6 PE=1 SV=1	1	8	8	8	3	6	2	3	6	2	3	6	2	26.9	26.9	26.9	28.68	249	249	0	94.872	16.1	22.9	7.6	46661000	1994300	40320000	4346900	5832700	249280	5040000	543370	14				490	652;2444;2445;2500;2501;2757;2758;2927	True;True;True;True;True;True;True;True	666;2495;2496;2551;2552;2811;2812;3003	1195;1196;4764;4765;4856;4857;4858;4859;5348;5349;5350;5351;5705	1322;1323;5381;5382;5491;5492;5493;5494;6041;6042;6043;6044;6045;6515
P62805	P62805	4	4	4	Histone H4	HIST1H4A	sp|P62805|H4_HUMAN Histone H4 OS=Homo sapiens GN=HIST1H4A PE=1 SV=2	1	4	4	4	1	1	3	1	1	3	1	1	3	42.7	42.7	42.7	11.367	103	103	0	27.389	12.6	12.6	30.1	17061000	0	10435000	6625800	2843500	0	1739200	1104300	5				491	727;2103;4197;4310	True;True;True;True	742;2149;4313;4428	1350;4119;8329;8330;8554	1506;4667;9588;9589;9849
P62826	P62826	7	7	7	GTP-binding nuclear protein Ran	RAN	sp|P62826|RAN_HUMAN GTP-binding nuclear protein Ran OS=Homo sapiens GN=RAN PE=1 SV=3	1	7	7	7	2	7	3	2	7	3	2	7	3	25.9	25.9	25.9	24.423	216	216	0	49.165	9.7	25.9	13.4	53741000	1127500	47746000	4867400	4885500	102500	4340600	442490	13				492	1324;1848;2270;2727;2963;3297;3682	True;True;True;True;True;True;True	1353;1887;2319;2781;3039;3389;3788	2550;3645;3646;4400;5293;5294;5295;5763;5764;5765;6397;7262	2858;2859;4122;4123;4970;5982;5983;5984;6582;6583;6584;7296;8344
P62854	P62854	1	1	1	40S ribosomal protein S26	RPS26	sp|P62854|RS26_HUMAN 40S ribosomal protein S26 OS=Homo sapiens GN=RPS26 PE=1 SV=3	1	1	1	1	0	1	0	0	1	0	0	1	0	13	13	13	13.015	115	115	0.0081776	6.0743	0	13	0	2241800	0	2241800	0	448360	0	448360	0	1				493	655	TRUE	669	1200	1327
P62857	P62857	4	4	4	40S ribosomal protein S28	RPS28	sp|P62857|RS28_HUMAN 40S ribosomal protein S28 OS=Homo sapiens GN=RPS28 PE=1 SV=1	1	4	4	4	2	4	1	2	4	1	2	4	1	56.5	56.5	56.5	7.8409	69	69	0	40.688	30.4	56.5	27.5	22455000	1791400	19094000	1569400	7484900	597140	6364600	523120	7				494	979;1646;3988;4287	True;True;True;True	999;1682;4103;4405	1866;1867;3176;3177;7949;8505;8506	2090;2091;3555;3556;9153;9792;9793
P62873-2;P62873	P62873-2;P62873	1;1	1;1	1;1	Guanine nucleotide-binding protein G(I)/G(S)/G(T) subunit beta-1	GNB1	sp|P62873-2|GBB1_HUMAN Isoform 2 of Guanine nucleotide-binding protein G(I)/G(S)/G(T) subunit beta-1 OS=Homo sapiens GN=GNB1;sp|P62873|GBB1_HUMAN Guanine nucleotide-binding protein G(I)/G(S)/G(T) subunit beta-1 OS=Homo sapiens GN=GNB1 PE=1 SV=3	2	1	1	1	0	1	0	0	1	0	0	1	0	5.4	5.4	5.4	36.297	332	332;340	0.0059242	6.17	0	5.4	0	2809300	0	2809300	0	216100	0	216100	0	1				495	3501	TRUE	3604	6862	7857
P62888	P62888	1	1	1	60S ribosomal protein L30	RPL30	sp|P62888|RL30_HUMAN 60S ribosomal protein L30 OS=Homo sapiens GN=RPL30 PE=1 SV=2	1	1	1	1	0	1	1	0	1	1	0	1	1	13.9	13.9	13.9	12.784	115	115	0	25.055	0	13.9	13.9	9259800	0	7255900	2003900	1543300	0	1209300	333980	2				496	4256	TRUE	4373	8438;8439	9712;9713
Q59GN2;P62891	Q59GN2;P62891	1;1	1;1	1;1	Putative 60S ribosomal protein L39-like 5;60S ribosomal protein L39	RPL39P5;RPL39	sp|Q59GN2|R39L5_HUMAN Putative 60S ribosomal protein L39-like 5 OS=Homo sapiens GN=RPL39P5 PE=5 SV=2;sp|P62891|RL39_HUMAN 60S ribosomal protein L39 OS=Homo sapiens GN=RPL39 PE=1 SV=2	2	1	1	1	0	1	1	0	1	1	0	1	1	19.6	19.6	19.6	6.3225	51	51;51	0	9.0569	0	19.6	19.6	28657000	0	10695000	17963000	28657000	0	10695000	17963000	2				497	3187	TRUE	3274	6176;6177	7037;7038
P62906	P62906	2	2	2	60S ribosomal protein L10a	RPL10A	sp|P62906|RL10A_HUMAN 60S ribosomal protein L10a OS=Homo sapiens GN=RPL10A PE=1 SV=2	1	2	2	2	1	1	0	1	1	0	1	1	0	13.4	13.4	13.4	24.831	217	217	0	11.817	7.4	6	0	4537900	1995100	2542800	0	453790	199510	254280	0	2				498	1362;2341	True;True	1393;2390	2637;4543	2953;5140
P62910	P62910	6	6	6	60S ribosomal protein L32	RPL32	sp|P62910|RL32_HUMAN 60S ribosomal protein L32 OS=Homo sapiens GN=RPL32 PE=1 SV=2	1	6	6	6	0	4	3	0	4	3	0	4	3	41.5	41.5	41.5	15.86	135	135	0	36.98	0	33.3	28.1	59815000	0	50875000	8940400	8545000	0	7267800	1277200	9				499	36;1075;1302;1652;1852;3866	True;True;True;True;True;True	36;1098;1331;1688;1891;3979	60;2059;2513;3190;3651;7707;7708;7709;7710	68;2297;2821;3570;4128;8874;8875;8876;8877
P62913-2;P62913	P62913-2;P62913	4;4	4;4	4;4	60S ribosomal protein L11	RPL11	sp|P62913-2|RL11_HUMAN Isoform 2 of 60S ribosomal protein L11 OS=Homo sapiens GN=RPL11;sp|P62913|RL11_HUMAN 60S ribosomal protein L11 OS=Homo sapiens GN=RPL11 PE=1 SV=2	2	4	4	4	0	3	2	0	3	2	0	3	2	23.2	23.2	23.2	20.124	177	177;178	0	24.124	0	18.1	13	23940000	0	20180000	3760000	2394000	0	2018000	376000	5				500	1403;4405;4481;4633	True;True;True;True	1435;4524;4602;4759	2717;8743;8744;8890;9159	3036;10060;10061;10240;10529
P62917	P62917	3	3	3	60S ribosomal protein L8	RPL8	sp|P62917|RL8_HUMAN 60S ribosomal protein L8 OS=Homo sapiens GN=RPL8 PE=1 SV=2	1	3	3	3	0	2	2	0	2	2	0	2	2	10.9	10.9	10.9	28.024	257	257	0	19.004	0	6.6	10.5	18937000	0	16867000	2069400	1893700	0	1686700	206940	6				501	351;352;422	True;True;True	360;361;432	644;645;646;647;776	710;711;712;713;714;854
P62937;P62937-2;P0DN26;A0A0B4J2A2;A0A075B759;Q9Y536;F5H284;P0DN37	P62937;P62937-2	9;5;2;2;2;2;2;1	9;5;2;2;2;2;2;1	9;5;2;2;2;2;2;1	Peptidyl-prolyl cis-trans isomerase A;Peptidyl-prolyl cis-trans isomerase A, N-terminally processed	PPIA	sp|P62937|PPIA_HUMAN Peptidyl-prolyl cis-trans isomerase A OS=Homo sapiens GN=PPIA PE=1 SV=2;sp|P62937-2|PPIA_HUMAN Isoform 2 of Peptidyl-prolyl cis-trans isomerase A OS=Homo sapiens GN=PPIA	8	9	9	9	2	7	7	2	7	7	2	7	7	58.8	58.8	58.8	18.012	165	165;105;164;164;164;164;164;164	0	69.979	17	58.8	46.7	169930000	5284300	131210000	33439000	16993000	528430	13121000	3343900	19				502	2006;2244;2861;3595;3952;3953;4375;4439;4494	True;True;True;True;True;True;True;True;True	2048;2292;2932;2933;3700;4067;4068;4494;4558;4615	3943;4360;4361;5551;5552;5553;7104;7105;7106;7107;7891;7892;8680;8681;8682;8683;8820;8922;8923	4459;4928;4929;6282;6283;6284;8168;8169;8170;8171;9089;9090;9991;9992;9993;9994;10164;10273;10274
P62979;P62987;P0CG47;P0CG48	P62979;P62987;P0CG47;P0CG48	13;11;11;11	13;11;11;11	13;11;11;11	Ubiquitin-40S ribosomal protein S27a;Ubiquitin;40S ribosomal protein S27a;Ubiquitin-60S ribosomal protein L40;Ubiquitin;60S ribosomal protein L40;Polyubiquitin-B;Ubiquitin;Polyubiquitin-C;Ubiquitin	RPS27A;UBA52;UBB;UBC	sp|P62979|RS27A_HUMAN Ubiquitin-40S ribosomal protein S27a OS=Homo sapiens GN=RPS27A PE=1 SV=2;sp|P62987|RL40_HUMAN Ubiquitin-60S ribosomal protein L40 OS=Homo sapiens GN=UBA52 PE=1 SV=2;sp|P0CG47|UBB_HUMAN Polyubiquitin-B OS=Homo sapiens GN=UBB PE=1 SV=1;	4	13	13	13	9	10	4	9	10	4	9	10	4	55.1	55.1	55.1	17.965	156	156;128;229;685	0	173.11	42.3	51.3	27.6	1767800000	173580000	1204000000	390220000	294640000	28930000	200670000	65037000	74				503	215;924;989;1191;2073;2502;3159;3275;4027;4028;4066;4067;4069	True;True;True;True;True;True;True;True;True;True;True;True;True	218;944;1009;1217;2118;2553;3243;3366;4142;4143;4180;4181;4183	388;389;390;391;392;1739;1883;2277;2278;2279;2280;2281;4060;4061;4062;4063;4064;4065;4066;4067;4068;4860;6120;6121;6122;6348;8022;8023;8024;8025;8026;8027;8028;8029;8030;8031;8032;8033;8034;8035;8091;8092;8093;8094;8095;8099;8100	419;420;421;422;423;424;425;1944;2110;2544;2545;2546;2547;2548;4587;4588;4589;4590;4591;4592;4593;4594;4595;4596;4597;4598;4599;4600;4601;4602;4603;4604;4605;4606;4607;4608;5495;6978;6979;6980;7243;7244;9231;9232;9233;9234;9235;9236;9237;9238;9239;9240;9241;9242;9243;9244;9245;9246;9247;9248;9249;9250;9251;9252;9253;9254;9329;9330;9331;9332;9333;9340;9341;9342
P63104;P63104-2	P63104;P63104-2	8;5	8;5	7;4	14-3-3 protein zeta/delta	YWHAZ	sp|P63104|1433Z_HUMAN 14-3-3 protein zeta/delta OS=Homo sapiens GN=YWHAZ PE=1 SV=1;sp|P63104-2|1433Z_HUMAN Isoform 2 of 14-3-3 protein zeta/delta OS=Homo sapiens GN=YWHAZ	2	8	8	7	3	5	3	3	5	3	3	5	2	40.8	40.8	40.8	27.745	245	245;170	0	101	18	21.6	19.2	52301000	3239500	42951000	6110300	3735800	231400	3067900	436450	12				504	797;1550;1953;2762;3857;3887;4688;4689	True;True;True;True;True;True;True;True	814;1582;1994;2816;3970;4000;4815;4816	1494;2995;2996;3834;5355;7693;7694;7752;9267;9268;9269;9270	1671;3355;3356;4335;6049;8858;8859;8922;10664;10665;10666;10667
P63167	P63167	1	1	1	Dynein light chain 1, cytoplasmic	DYNLL1	sp|P63167|DYL1_HUMAN Dynein light chain 1, cytoplasmic OS=Homo sapiens GN=DYNLL1 PE=1 SV=1	1	1	1	1	1	0	0	1	0	0	1	0	0	24.7	24.7	24.7	10.366	89	89	0.0060096	6.2294	24.7	0	0	680930	680930	0	0	136190	136190	0	0	1				505	2874	TRUE	2947	5574	6306
P63220	P63220	6	6	6	40S ribosomal protein S21	RPS21	sp|P63220|RS21_HUMAN 40S ribosomal protein S21 OS=Homo sapiens GN=RPS21 PE=1 SV=1	1	6	6	6	2	5	3	2	5	3	2	5	3	63.9	63.9	63.9	9.1113	83	83	0	62.321	33.7	53	50.6	44970000	1920500	40197000	2852700	8993900	384100	8039300	570530	9				506	634;635;2795;2836;3334;4206	True;True;True;True;True;True	648;649;2855;2901;3427;4322	1163;1164;1165;1166;5415;5416;5490;5491;6468;8343	1281;1282;1283;1284;6124;6125;6207;6208;7382;9604
P63241;P63241-2;Q6IS14;Q9GZV4	P63241;P63241-2;Q6IS14	9;7;6;3	9;7;6;3	9;7;6;3	Eukaryotic translation initiation factor 5A-1;Eukaryotic translation initiation factor 5A-1-like	EIF5A;EIF5AL1	sp|P63241|IF5A1_HUMAN Eukaryotic translation initiation factor 5A-1 OS=Homo sapiens GN=EIF5A PE=1 SV=2;sp|P63241-2|IF5A1_HUMAN Isoform 2 of Eukaryotic translation initiation factor 5A-1 OS=Homo sapiens GN=EIF5A;sp|Q6IS14|IF5AL_HUMAN Eukaryotic translation	4	9	9	9	1	8	5	1	8	5	1	8	5	83.8	83.8	83.8	16.832	154	154;184;154;153	0	77.065	16.9	76	43.5	52890000	834000	37201000	14855000	6611300	104250	4650100	1856900	15				507	67;68;1032;2142;2344;2895;3336;4344;4631	True;True;True;True;True;True;True;True;True	67;68;1054;2189;2393;2970;3429;4462;4757	108;109;110;1964;1965;4185;4186;4551;4552;5654;6471;8619;8620;9156;9157	116;117;118;2195;2196;4735;4736;5148;5149;6458;7385;9924;9925;10526;10527
P63244	P63244	6	6	6	Guanine nucleotide-binding protein subunit beta-2-like 1;Guanine nucleotide-binding protein subunit beta-2-like 1, N-terminally processed	GNB2L1	sp|P63244|RACK1_HUMAN Receptor of activated protein C kinase 1 OS=Homo sapiens GN=RACK1 PE=1 SV=3	1	6	6	6	2	4	2	2	4	2	2	4	2	23.7	23.7	23.7	35.076	317	317	0	47.942	9.1	17.4	6.3	31964000	1624200	28770000	1569300	1598200	81211	1438500	78466	9				508	593;627;2013;2738;4560;4752	True;True;True;True;True;True	605;640;2056;2792;4684;4880	1091;1149;1150;3959;5320;9041;9374;9375;9376	1202;1267;1268;4475;6012;10396;10782;10783;10784
P68133;P68032;P63267;P62736	P68133;P68032;P63267;P62736	12;12;11;11	1;1;1;1	1;1;1;1	Actin, alpha skeletal muscle;Actin, alpha cardiac muscle 1;Actin, gamma-enteric smooth muscle;Actin, aortic smooth muscle	ACTA1;ACTC1;ACTG2;ACTA2	sp|P68133|ACTS_HUMAN Actin, alpha skeletal muscle OS=Homo sapiens GN=ACTA1 PE=1 SV=1;sp|P68032|ACTC_HUMAN Actin, alpha cardiac muscle 1 OS=Homo sapiens GN=ACTC1 PE=1 SV=1;sp|P63267|ACTH_HUMAN Actin, gamma-enteric smooth muscle OS=Homo sapiens GN=ACTG2 PE=1	4	12	1	1	8	11	9	1	1	0	1	1	0	32.4	4.2	4.2	42.051	377	377;377;376;377	0.0024631	6.3934	23.1	29.4	24.4	29499000	3405400	26093000	0	1474900	170270	1304700	0	2				509	157;398;803;804;1045;1867;1992;2154;2394;2835;3868;4722	False;False;False;False;False;False;False;False;False;False;False;True	159;408;820;821;1067;1068;1906;1907;1908;2034;2201;2445;2900;3981;4850	284;285;286;728;729;730;731;1506;1507;1508;1509;1510;1511;1512;1999;2000;2001;2002;3676;3677;3678;3679;3680;3681;3682;3683;3684;3912;3913;4205;4631;4632;4633;5488;5489;7714;7715;7716;7717;9318;9319	305;306;307;308;309;310;802;803;804;805;1687;1688;1689;1690;1691;1692;1693;1694;1695;2234;2235;2236;2237;4155;4156;4157;4158;4159;4160;4161;4162;4163;4164;4424;4425;4757;4758;5234;5235;5236;6205;6206;8881;8882;8883;8884;8885;8886;10721;10722
P68036;P68036-3;P68036-2	P68036;P68036-3;P68036-2	3;3;2	3;3;2	3;3;2	Ubiquitin-conjugating enzyme E2 L3	UBE2L3	sp|P68036|UB2L3_HUMAN Ubiquitin-conjugating enzyme E2 L3 OS=Homo sapiens GN=UBE2L3 PE=1 SV=1;sp|P68036-3|UB2L3_HUMAN Isoform 3 of Ubiquitin-conjugating enzyme E2 L3 OS=Homo sapiens GN=UBE2L3;sp|P68036-2|UB2L3_HUMAN Isoform 2 of Ubiquitin-conjugating enzyme	3	3	3	3	2	3	2	2	3	2	2	3	2	36.4	36.4	36.4	17.861	154	154;212;122	0	22.355	22.1	36.4	22.1	46418000	2598700	34596000	9222900	6631100	371240	4942300	1317600	10				510	2159;2923;3927	True;True;True	2206;2999;4040	4212;4213;4214;5698;5699;5700;5701;7824	4765;4766;4767;6506;6507;6508;6509;6510;6511;8996
P68104;P68104-2;Q5VTE0;Q05639	P68104;P68104-2;Q5VTE0;Q05639	7;6;6;5	7;6;6;5	7;6;6;5	Elongation factor 1-alpha 1;Putative elongation factor 1-alpha-like 3;Elongation factor 1-alpha 2	EEF1A1;EEF1A1P5;EEF1A2	sp|P68104|EF1A1_HUMAN Elongation factor 1-alpha 1 OS=Homo sapiens GN=EEF1A1 PE=1 SV=1;sp|P68104-2|EF1A1_HUMAN Isoform 2 of Elongation factor 1-alpha 1 OS=Homo sapiens GN=EEF1A1;sp|Q5VTE0|EF1A3_HUMAN Putative elongation factor 1-alpha-like 3 OS=Homo sapiens	4	7	7	7	4	6	4	4	6	4	4	6	4	25.3	25.3	25.3	50.14	462	462;441;462;463	0	61.319	12.6	23.4	13	244920000	17627000	191490000	35796000	11663000	839400	9118700	1704600	14				511	1006;1973;3222;3543;3829;3842;4301	True;True;True;True;True;True;True	1026;2015;3310;3648;3942;3955;4419	1910;1911;3880;3881;3882;6232;6233;6982;6983;6984;6985;7649;7650;7670;8532	2137;2138;4389;4390;4391;7100;7101;8022;8023;8024;8025;8811;8812;8832;9823
P68363;P68363-2;P68366-2;P68366;A6NHL2-2;A6NHL2	P68363;P68363-2;P68366-2;P68366	18;17;12;12;2;2	1;1;1;1;0;0	1;1;1;1;0;0	Tubulin alpha-1B chain;Tubulin alpha-4A chain	TUBA1B;TUBA4A	sp|P68363|TBA1B_HUMAN Tubulin alpha-1B chain OS=Homo sapiens GN=TUBA1B PE=1 SV=1;sp|P68363-2|TBA1B_HUMAN Isoform 2 of Tubulin alpha-1B chain OS=Homo sapiens GN=TUBA1B;sp|P68366-2|TBA4A_HUMAN Isoform 2 of Tubulin alpha-4A chain OS=Homo sapiens GN=TUBA4A;sp|	6	18	1	1	8	15	7	0	1	0	0	1	0	54.1	3.1	3.1	50.151	451	451;335;433;448;406;446	0.002445	6.3414	28.2	42.1	25.5	3288700	0	3288700	0	156600	0	156600	0	1				512	148;149;390;399;400;438;840;856;1272;1988;2392;2686;3162;3163;3373;4011;4012;4708	False;False;False;False;False;False;False;False;False;False;False;False;False;False;True;False;False;False	150;151;399;400;409;410;448;859;875;1301;2030;2443;2740;3247;3248;3469;4126;4127;4835	267;268;269;713;714;732;733;734;735;736;810;811;1579;1580;1581;1613;2454;3903;3904;3905;3906;4629;5223;6130;6131;6132;6133;6134;6570;7994;7995;7996;7997;7998;7999;8000;8001;9300	286;287;288;289;786;787;806;807;808;809;810;890;891;892;1772;1773;1774;1809;2760;2761;4412;4413;4414;4415;4416;4417;5232;5909;6989;6990;6991;6992;6993;7513;9201;9202;9203;9204;9205;9206;9207;9208;9209;9210;10700
P68371;Q13509-2	P68371	13;6	5;1	1;0	Tubulin beta-4B chain	TUBB4B	sp|P68371|TBB4B_HUMAN Tubulin beta-4B chain OS=Homo sapiens GN=TUBB4B PE=1 SV=1	2	13	5	1	6	10	10	2	5	4	1	1	1	37.5	19.8	2.7	49.83	445	445;378	0	67.332	16.6	32.1	31.5	84548000	2138100	57103000	25307000	4227400	106910	2855100	1265400	15				513	264;411;1214;1383;1528;1529;2047;2063;2086;2382;2842;2847;3029	True;True;False;True;False;False;False;True;False;False;True;False;False	268;421;1242;1243;1415;1560;1561;2091;2108;2131;2432;2907;2914;2915;3109	491;758;759;2332;2333;2334;2335;2336;2673;2674;2675;2676;2677;2954;2955;2956;2957;2958;2959;2960;2961;4012;4041;4042;4043;4087;4611;5498;5499;5511;5512;5513;5514;5887	535;834;835;2603;2604;2605;2606;2607;2990;2991;2992;2993;2994;2995;3311;3312;3313;3314;3315;3316;3317;3318;4528;4564;4565;4566;4627;5213;6216;6217;6218;6233;6234;6235;6236;6719
Q71DI3;Q16695;P84243;P68431;Q6NXT2	Q71DI3;Q16695;P84243;P68431;Q6NXT2	4;4;4;4;3	4;4;4;4;3	4;4;4;4;3	Histone H3.2;Histone H3.1t;Histone H3.3;Histone H3.1;Histone H3.3C	HIST2H3A;HIST3H3;H3F3A;HIST1H3A;H3F3C	sp|Q71DI3|H32_HUMAN Histone H3.2 OS=Homo sapiens GN=HIST2H3A PE=1 SV=3;sp|Q16695|H31T_HUMAN Histone H3.1t OS=Homo sapiens GN=HIST3H3 PE=1 SV=3;sp|P84243|H33_HUMAN Histone H3.3 OS=Homo sapiens GN=H3F3A PE=1 SV=2;sp|P68431|H31_HUMAN Histone H3.1 OS=Homo sapi	5	4	4	4	1	3	0	1	3	0	1	3	0	31.6	31.6	31.6	15.388	136	136;136;136;136;135	0	23.778	9.6	22.1	0	46271000	919530	45351000	0	11568000	229880	11338000	0	4				514	1024;3400;3808;4735	True;True;True;True	1046;3497;3921;4863	1951;6638;7562;9341	2179;7594;8692;10747
P68871;P02042	P68871;P02042	4;3	2;1	2;1	Hemoglobin subunit beta;LVV-hemorphin-7;Spinorphin;Hemoglobin subunit delta	HBB;HBD	sp|P68871|HBB_HUMAN Hemoglobin subunit beta OS=Homo sapiens GN=HBB PE=1 SV=2;sp|P02042|HBD_HUMAN Hemoglobin subunit delta OS=Homo sapiens GN=HBD PE=1 SV=2	2	4	2	2	4	1	2	2	0	0	2	0	0	27.2	14.3	14.3	15.998	147	147;147	0	11.403	27.2	6.8	12.9	2322700	2322700	0	0	211160	211160	0	0	2				515	2494;2589;4343;4442	False;False;True;True	2545;2641;4461;4561	4847;4848;5017;5018;5019;8618;8826	5481;5482;5682;5683;5684;9923;10170
P69892;P69891	P69892;P69891	3;3	2;2	2;2	Hemoglobin subunit gamma-2;Hemoglobin subunit gamma-1	HBG2;HBG1	sp|P69892|HBG2_HUMAN Hemoglobin subunit gamma-2 OS=Homo sapiens GN=HBG2 PE=1 SV=2;sp|P69891|HBG1_HUMAN Hemoglobin subunit gamma-1 OS=Homo sapiens GN=HBG1 PE=1 SV=2	2	3	2	2	1	2	2	0	1	1	0	1	1	18.4	11.6	11.6	16.126	147	147;147	0	11.413	6.8	18.4	12.9	4014000	0	3107900	906170	364910	0	282530	82379	2				516	375;1519;2589	True;True;False	384;1551;2641	687;2930;5017;5018;5019	757;3285;5682;5683;5684
P69905	P69905	2	1	1	Hemoglobin subunit alpha	HBA1	sp|P69905|HBA_HUMAN Hemoglobin subunit alpha OS=Homo sapiens GN=HBA1 PE=1 SV=2	1	2	1	1	0	1	1	0	1	0	0	1	0	21.8	10.6	10.6	15.257	142	142	0	7.7851	0	10.6	11.3	3978600	0	3978600	0	497320	0	497320	0	1				517	4211;4320	False;True	4327;4438	8348;8576	9609;9881
P78324;P78324-4;P78324-2;Q5TFQ8;O00241-2;O00241	P78324;P78324-4;P78324-2;Q5TFQ8	6;5;5;3;2;2	6;5;5;3;2;2	6;5;5;3;2;2	Tyrosine-protein phosphatase non-receptor type substrate 1;Signal-regulatory protein beta-1 isoform 3	SIRPA;SIRPB1	sp|P78324|SHPS1_HUMAN Tyrosine-protein phosphatase non-receptor type substrate 1 OS=Homo sapiens GN=SIRPA PE=1 SV=2;sp|P78324-4|SHPS1_HUMAN Isoform 4 of Tyrosine-protein phosphatase non-receptor type substrate 1 OS=Homo sapiens GN=SIRPA;sp|P78324-2|SHPS1_H	6	6	6	6	0	4	2	0	4	2	0	4	2	18.1	18.1	18.1	54.966	504	504;503;508;398;181;398	0	37.847	0	12.1	6	15270000	0	12719000	2551500	610800	0	508740	102060	9				518	220;380;1046;2222;3189;3537	True;True;True;True;True;True	224;389;1069;2270;3276;3642	406;696;697;2003;4327;6179;6968	441;766;767;2238;4892;7040;7041;7042;8007
P78344-2;P78344	P78344-2;P78344	1;1	1;1	1;1	Eukaryotic translation initiation factor 4 gamma 2	EIF4G2	sp|P78344-2|IF4G2_HUMAN Isoform 2 of Eukaryotic translation initiation factor 4 gamma 2 OS=Homo sapiens GN=EIF4G2;sp|P78344|IF4G2_HUMAN Eukaryotic translation initiation factor 4 gamma 2 OS=Homo sapiens GN=EIF4G2 PE=1 SV=1	2	1	1	1	0	1	0	0	1	0	0	1	0	1.6	1.6	1.6	98.149	869	869;907	0	6.9449	0	1.6	0	485800	0	485800	0	10121	0	10121	0	1				519	720	TRUE	735	1340	1496
P78371;P78371-2	P78371;P78371-2	11;10	11;10	11;10	T-complex protein 1 subunit beta	CCT2	sp|P78371|TCPB_HUMAN T-complex protein 1 subunit beta OS=Homo sapiens GN=CCT2 PE=1 SV=4;sp|P78371-2|TCPB_HUMAN Isoform 2 of T-complex protein 1 subunit beta OS=Homo sapiens GN=CCT2	2	11	11	11	3	8	5	3	8	5	3	8	5	33.3	33.3	33.3	57.488	535	535;488	0	118.91	11.2	23.9	17.6	37544000	2374600	21257000	13913000	1173300	74205	664280	434770	17				521	24;562;881;898;1003;2366;2707;2816;2914;3233;4460	True;True;True;True;True;True;True;True;True;True;True	24;574;900;917;1023;2415;2761;2878;2990;3321;4581	36;1034;1654;1690;1691;1905;4586;5262;5451;5452;5453;5685;6257;8857;8858;8859	36;1139;1853;1892;1893;2132;5188;5951;6162;6163;6164;6165;6493;7134;10203;10204;10205
P78417-2;P78417-3;P78417	P78417-2;P78417-3;P78417	4;4;4	4;4;4	4;4;4	Glutathione S-transferase omega-1	GSTO1	sp|P78417-2|GSTO1_HUMAN Isoform 2 of Glutathione S-transferase omega-1 OS=Homo sapiens GN=GSTO1;sp|P78417-3|GSTO1_HUMAN Isoform 3 of Glutathione S-transferase omega-1 OS=Homo sapiens GN=GSTO1;sp|P78417|GSTO1_HUMAN Glutathione S-transferase omega-1 OS=Homo	3	4	4	4	0	3	1	0	3	1	0	3	1	20.7	20.7	20.7	23.708	208	208;213;241	0	26.699	0	10.6	10.1	13951000	0	12388000	1562400	1268300	0	1126200	142040	4				522	854;1544;1803;2259	True;True;True;True	873;1576;1841;2307	1611;2988;3546;4383	1807;3347;4001;4952
P78527;P78527-2	P78527;P78527-2	18;17	18;17	18;17	DNA-dependent protein kinase catalytic subunit	PRKDC	sp|P78527|PRKDC_HUMAN DNA-dependent protein kinase catalytic subunit OS=Homo sapiens GN=PRKDC PE=1 SV=3;sp|P78527-2|PRKDC_HUMAN Isoform 2 of DNA-dependent protein kinase catalytic subunit OS=Homo sapiens GN=PRKDC	2	18	18	18	1	14	6	1	14	6	1	14	6	6.6	6.6	6.6	469.08	4128	4128;4097	0	124.54	0.3	5.5	1.8	45472000	112260	41366000	3993500	206690	510.29	188030	18152	21				523	311;604;830;1562;2027;2235;2360;2478;2569;2764;2785;2901;3627;3632;3762;3833;4347;4714	True;True;True;True;True;True;True;True;True;True;True;True;True;True;True;True;True;True	320;617;849;1594;2071;2283;2409;2529;2621;2818;2845;2977;3732;3738;3875;3946;4465;4842	572;1112;1565;3017;3018;3983;4347;4579;4822;4987;5357;5403;5666;5667;7160;7173;7174;7481;7656;8625;9309	629;1228;1755;3378;3379;4499;4914;5180;5456;5650;6051;6111;6472;6473;6474;8229;8242;8243;8601;8818;9930;10712
P78536;P78536-2	P78536;P78536-2	2;1	2;1	2;1	Disintegrin and metalloproteinase domain-containing protein 17	ADAM17	sp|P78536|ADA17_HUMAN Disintegrin and metalloproteinase domain-containing protein 17 OS=Homo sapiens GN=ADAM17 PE=1 SV=1;sp|P78536-2|ADA17_HUMAN Isoform B of Disintegrin and metalloproteinase domain-containing protein 17 OS=Homo sapiens GN=ADAM17	2	2	2	2	0	1	1	0	1	1	0	1	1	2.7	2.7	2.7	93.02	824	824;694	0	13.821	0	1.5	1.2	4743400	0	3976100	767290	107800	0	90366	17438	2				524	1773;3523	True;True	1811;3628	3487;6946	3937;7983
P80370-2;P80370	P80370-2;P80370	2;2	2;2	2;2	Protein delta homolog 1;Fetal antigen 1	DLK1	sp|P80370-2|DLK1_HUMAN Isoform Short of Protein delta homolog 1 OS=Homo sapiens GN=DLK1;sp|P80370|DLK1_HUMAN Protein delta homolog 1 OS=Homo sapiens GN=DLK1 PE=1 SV=3	2	2	2	2	0	1	1	0	1	1	0	1	1	9.4	9.4	9.4	33.067	310	310;383	0	11.881	0	2.6	6.8	7340200	0	4821700	2518500	815580	0	535740	279840	2				525	1938;2953	True;True	1979;3029	3815;5747	4316;6565
P83731	P83731	3	3	3	60S ribosomal protein L24	RPL24	sp|P83731|RL24_HUMAN 60S ribosomal protein L24 OS=Homo sapiens GN=RPL24 PE=1 SV=1	1	3	3	3	1	3	1	1	3	1	1	3	1	21	21	21	17.779	157	157	0	22.999	8.3	21	8.3	11464000	240750	9769300	1454400	1433000	30094	1221200	181800	5				526	209;465;3920	True;True;True	212;476;4033	380;381;382;865;7816	411;412;413;951;8988
P83881;Q969Q0	P83881;Q969Q0	3;2	3;2	3;2	60S ribosomal protein L36a;60S ribosomal protein L36a-like	RPL36A;RPL36AL	sp|P83881|RL36A_HUMAN 60S ribosomal protein L36a OS=Homo sapiens GN=RPL36A PE=1 SV=2;sp|Q969Q0|RL36L_HUMAN 60S ribosomal protein L36a-like OS=Homo sapiens GN=RPL36AL PE=1 SV=3	2	3	3	3	0	3	0	0	3	0	0	3	0	25.5	25.5	25.5	12.441	106	106;106	0	17.685	0	25.5	0	11521000	0	11521000	0	2880200	0	2880200	0	3				527	1555;1805;2410	True;True;True	1587;1843;2461	3007;3549;4669	3367;4004;5277
P84095	P84095	2	2	2	Rho-related GTP-binding protein RhoG	RHOG	sp|P84095|RHOG_HUMAN Rho-related GTP-binding protein RhoG OS=Homo sapiens GN=RHOG PE=1 SV=1	1	2	2	2	0	2	0	0	2	0	0	2	0	18.8	18.8	18.8	21.308	191	191	0	13.631	0	18.8	0	6375800	0	6375800	0	579610	0	579610	0	2				528	1151;4191	True;True	1176;4307	2203;8321	2461;9580
P84098	P84098	3	3	3	60S ribosomal protein L19	RPL19	sp|P84098|RL19_HUMAN 60S ribosomal protein L19 OS=Homo sapiens GN=RPL19 PE=1 SV=1	1	3	3	3	1	3	1	1	3	1	1	3	1	9.2	9.2	9.2	23.466	196	196	0	22.584	4.6	9.2	4.6	32218000	960050	26678000	4579900	5369700	160010	4446300	763320	5				529	2037;2256;2532	True;True;True	2081;2304;2583	3999;4379;4921;4922;4923	4515;4948;5575;5576;5577
P98160	P98160	2	2	2	Basement membrane-specific heparan sulfate proteoglycan core protein;Endorepellin;LG3 peptide	HSPG2	sp|P98160|PGBM_HUMAN Basement membrane-specific heparan sulfate proteoglycan core protein OS=Homo sapiens GN=HSPG2 PE=1 SV=4	1	2	2	2	1	2	0	1	2	0	1	2	0	0.5	0.5	0.5	468.83	4391	4391	0	13.285	0.3	0.5	0	3138600	217080	2921600	0	16966	1173.4	15792	0	3				530	464;4227	True;True	475;4343	863;864;8380	949;950;9645
P98171;P98171-2	P98171;P98171-2	1;1	1;1	1;1	Rho GTPase-activating protein 4	ARHGAP4	sp|P98171|RHG04_HUMAN Rho GTPase-activating protein 4 OS=Homo sapiens GN=ARHGAP4 PE=1 SV=2;sp|P98171-2|RHG04_HUMAN Isoform 2 of Rho GTPase-activating protein 4 OS=Homo sapiens GN=ARHGAP4	2	1	1	1	0	1	0	0	1	0	0	1	0	2.2	2.2	2.2	105.02	946	946;986	0.0025	6.466	0	2.2	0	664810	0	664810	0	15829	0	15829	0	1				531	682	TRUE	696	1252	1388
P98172	P98172	5	5	5	Ephrin-B1	EFNB1	sp|P98172|EFNB1_HUMAN Ephrin-B1 OS=Homo sapiens GN=EFNB1 PE=1 SV=1	1	5	5	5	2	3	4	2	3	4	2	3	4	20.5	20.5	20.5	38.006	346	346	0	32.652	8.4	11.6	17.3	54571000	3638800	35904000	15028000	2872200	191510	1889700	790950	9				532	8;104;1503;1692;1967	True;True;True;True;True	8;106;1535;1728;2008	11;187;2885;2886;2887;3276;3861;3862;3863	11;200;3229;3230;3231;3670;4366;4367;4368
P99999	P99999	3	3	3	Cytochrome c	CYCS	sp|P99999|CYC_HUMAN Cytochrome c OS=Homo sapiens GN=CYCS PE=1 SV=2	1	3	3	3	1	3	2	1	3	2	1	3	2	30.5	30.5	30.5	11.749	105	105	0	21.107	17.1	30.5	29.5	17105000	325420	14990000	1789500	2850900	54237	2498400	298250	6				533	1538;1539;3985	True;True;True	1570;1571;4100	2975;2976;2977;2978;7945;7946	3333;3334;3335;3336;9149;9150
Q00013-2;Q00013-3;Q00013	Q00013-2;Q00013-3;Q00013	3;3;3	3;3;3	3;3;3	55 kDa erythrocyte membrane protein	MPP1	sp|Q00013-2|EM55_HUMAN Isoform 2 of 55 kDa erythrocyte membrane protein OS=Homo sapiens GN=MPP1;sp|Q00013-3|EM55_HUMAN Isoform 3 of 55 kDa erythrocyte membrane protein OS=Homo sapiens GN=MPP1;sp|Q00013|EM55_HUMAN 55 kDa erythrocyte membrane protein OS=Homo	3	3	3	3	0	3	0	0	3	0	0	3	0	10.3	10.3	10.3	49.074	436	436;446;466	0	22.553	0	10.3	0	15057000	0	15057000	0	654640	0	654640	0	4				534	1175;1881;1914	True;True;True	1200;1922;1955	2241;3707;3782	2500;2501;4189;4282
Q00059;Q00059-2	Q00059;Q00059-2	3;2	3;2	3;2	Transcription factor A, mitochondrial	TFAM	sp|Q00059|TFAM_HUMAN Transcription factor A, mitochondrial OS=Homo sapiens GN=TFAM PE=1 SV=1;sp|Q00059-2|TFAM_HUMAN Isoform 2 of Transcription factor A, mitochondrial OS=Homo sapiens GN=TFAM	2	3	3	3	0	3	1	0	3	1	0	3	1	8.9	8.9	8.9	29.096	246	246;214	0	18.739	0	8.9	4.9	9615500	0	8361900	1253600	600970	0	522620	78348	5				535	3434;3861;3862	True;True;True	3531;3974;3975	6697;7700;7701;7702;7703	7660;8867;8868;8869;8870
Q00610-2;Q00610	Q00610-2;Q00610	2;2	2;2	2;2	Clathrin heavy chain 1	CLTC	sp|Q00610-2|CLH1_HUMAN Isoform 2 of Clathrin heavy chain 1 OS=Homo sapiens GN=CLTC;sp|Q00610|CLH1_HUMAN Clathrin heavy chain 1 OS=Homo sapiens GN=CLTC PE=1 SV=5	2	2	2	2	0	1	2	0	1	2	0	1	2	1.7	1.7	1.7	187.89	1639	1639;1675	0	15.49	0	1.2	1.7	4898200	0	3517200	1381000	53826	0	38650	15176	3				536	2375;2562	True;True	2425;2614	4599;4600;4978	5201;5202;5641
Q00839-2;Q00839	Q00839-2;Q00839	12;12	12;12	12;12	Heterogeneous nuclear ribonucleoprotein U	HNRNPU	sp|Q00839-2|HNRPU_HUMAN Isoform 2 of Heterogeneous nuclear ribonucleoprotein U OS=Homo sapiens GN=HNRNPU;sp|Q00839|HNRPU_HUMAN Heterogeneous nuclear ribonucleoprotein U OS=Homo sapiens GN=HNRNPU PE=1 SV=6	2	12	12	12	8	8	6	8	8	6	8	8	6	19	19	19	88.979	806	806;825	0	109.38	12.3	11.4	11.3	148650000	12186000	120430000	16035000	4247200	348160	3440900	458150	24				537	424;573;641;700;770;1056;1772;2180;2543;2906;3766;3912	True;True;True;True;True;True;True;True;True;True;True;True	434;585;655;714;786;1079;1810;2227;2594;2982;3879;4025	778;779;780;1052;1172;1173;1174;1287;1288;1443;2022;2023;2024;3485;3486;4245;4246;4940;4941;5675;7489;7800;7801	856;857;858;1158;1291;1292;1293;1428;1429;1614;2260;2261;2262;3935;3936;4798;4799;5594;5595;6482;6483;8610;8971;8972
Q01130-2;Q01130	Q01130-2;Q01130	2;2	2;2	2;2	Serine/arginine-rich splicing factor 2	SRSF2	sp|Q01130-2|SRSF2_HUMAN Isoform 2 of Serine/arginine-rich splicing factor 2 OS=Homo sapiens GN=SRSF2;sp|Q01130|SRSF2_HUMAN Serine/arginine-rich splicing factor 2 OS=Homo sapiens GN=SRSF2 PE=1 SV=4	2	2	2	2	1	2	0	1	2	0	1	2	0	19.1	19.1	19.1	24.153	209	209;221	0	45.448	8.1	19.1	0	5918200	611090	5307100	0	739770	76387	663380	0	4				538	535;3873	True;True	547;3986	981;982;7730	1076;1077;1078;8899
Q01518-2;Q01518	Q01518-2;Q01518	4;4	4;4	4;4	Adenylyl cyclase-associated protein 1	CAP1	sp|Q01518-2|CAP1_HUMAN Isoform 2 of Adenylyl cyclase-associated protein 1 OS=Homo sapiens GN=CAP1;sp|Q01518|CAP1_HUMAN Adenylyl cyclase-associated protein 1 OS=Homo sapiens GN=CAP1 PE=1 SV=5	2	4	4	4	0	3	1	0	3	1	0	3	1	9.9	9.9	9.9	51.83	474	474;475	0	36.204	0	7.2	2.7	14323000	0	12638000	1684900	511530	0	451350	60177	7				539	403;2409;2658;4296	True;True;True;True	413;2460;2712;4414	740;741;742;4667;4668;5168;8523	814;815;816;5275;5276;5848;9812
Q01650	Q01650	7	7	6	Large neutral amino acids transporter small subunit 1	SLC7A5	sp|Q01650|LAT1_HUMAN Large neutral amino acids transporter small subunit 1 OS=Homo sapiens GN=SLC7A5 PE=1 SV=2	1	7	7	6	5	5	6	5	5	6	5	4	5	14	14	12.6	55.01	507	507	0	192.19	12.4	8.1	8.3	1843700000	231110000	1260900000	351690000	102430000	12840000	70048000	19538000	35				540	223;224;225;2436;2925;3251;3410	True;True;True;True;True;True;True	227;228;229;2487;3001;3341;3507	413;414;415;416;417;418;419;420;421;422;423;424;425;426;427;428;429;430;4741;4742;5703;6285;6651;6652;6653;6654;6655	448;449;450;451;452;453;454;455;456;457;458;459;460;461;462;463;464;465;466;467;468;469;470;5356;5357;6513;7163;7608;7609;7610;7611;7612;7613;7614;7615
Q01974;Q01973-3;Q01973	Q01974	17;1;1	17;1;1	17;1;1	Tyrosine-protein kinase transmembrane receptor ROR2	ROR2	sp|Q01974|ROR2_HUMAN Tyrosine-protein kinase transmembrane receptor ROR2 OS=Homo sapiens GN=ROR2 PE=1 SV=2	3	17	17	17	4	8	12	4	8	12	4	8	12	24	24	24	104.76	943	943;393;937	0	141.54	6.2	13.3	14.5	102950000	3781300	69043000	30127000	2859800	105040	1917900	836870	28				541	1066;1320;1521;1974;2096;2519;2553;2776;2893;2990;3082;3131;3169;3692;4025;4030;4230	True;True;True;True;True;True;True;True;True;True;True;True;True;True;True;True;True	1089;1349;1553;2016;2141;2570;2604;2832;2833;2968;3069;3164;3214;3254;3798;4140;4145;4346	2043;2538;2539;2540;2541;2542;2543;2933;2934;2935;3883;4106;4891;4965;5374;5375;5376;5377;5651;5652;5815;5976;6074;6141;7288;8020;8037;8384	2281;2846;2847;2848;2849;2850;2851;3288;3289;3290;3291;4392;4652;5528;5628;6072;6073;6074;6075;6455;6456;6638;6814;6919;7000;8374;9229;9256;9649
Q02094	Q02094	1	1	1	Ammonium transporter Rh type A	RHAG	sp|Q02094|RHAG_HUMAN Ammonium transporter Rh type A OS=Homo sapiens GN=RHAG PE=1 SV=2	1	1	1	1	0	0	1	0	0	1	0	0	1	2.2	2.2	2.2	44.197	409	409	0	7.1512	0	0	2.2	726420	0	0	726420	121070	0	0	121070	1				542	1319	TRUE	1348	2537	2845
Q02241-3;Q02241-2;Q02241	Q02241-3;Q02241-2;Q02241	9;9;9	9;9;9	9;9;9	Kinesin-like protein KIF23	KIF23	sp|Q02241-3|KIF23_HUMAN Isoform 3 of Kinesin-like protein KIF23 OS=Homo sapiens GN=KIF23;sp|Q02241-2|KIF23_HUMAN Isoform 2 of Kinesin-like protein KIF23 OS=Homo sapiens GN=KIF23;sp|Q02241|KIF23_HUMAN Kinesin-like protein KIF23 OS=Homo sapiens GN=KIF23 PE=1	3	9	9	9	3	7	3	3	7	3	3	7	3	19.5	19.5	19.5	77.698	673	673;856;960	0	101.94	7.4	16.9	5.1	44841000	3000500	39437000	2403600	1318900	88251	1159900	70695	17				543	108;183;1155;1258;3339;3582;3794;4168;4711	True;True;True;True;True;True;True;True;True	110;185;1180;1287;3432;3687;3907;4282;4839	197;198;333;2207;2429;2430;2431;2432;2433;6474;7070;7535;7536;8288;9304	212;213;360;2465;2731;2732;2733;2734;2735;7388;8127;8661;8662;8663;8664;9546;10704
Q02487;Q02487-2;Q14574-2;Q14574	Q02487;Q02487-2	6;4;2;2	6;4;2;2	6;4;2;2	Desmocollin-2	DSC2	sp|Q02487|DSC2_HUMAN Desmocollin-2 OS=Homo sapiens GN=DSC2 PE=1 SV=1;sp|Q02487-2|DSC2_HUMAN Isoform 2B of Desmocollin-2 OS=Homo sapiens GN=DSC2	4	6	6	6	0	6	0	0	6	0	0	6	0	10.7	10.7	10.7	99.961	901	901;847;839;896	0	45.471	0	10.7	0	18428000	0	18428000	0	438760	0	438760	0	7				544	1399;1788;2691;3119;4361;4753	True;True;True;True;True;True	1431;1826;2745;3202;4479;4881	2707;2708;3515;5235;6051;8649;9377	3026;3027;3967;5924;6896;9955;10785
Q02543	Q02543	3	3	3	60S ribosomal protein L18a	RPL18A	sp|Q02543|RL18A_HUMAN 60S ribosomal protein L18a OS=Homo sapiens GN=RPL18A PE=1 SV=2	1	3	3	3	2	3	1	2	3	1	2	3	1	17	17	17	20.762	176	176	0	70.568	15.3	17	7.4	44298000	2272700	38623000	3402400	4922000	252530	4291400	378050	7				545	711;1252;3763	True;True;True	725;1281;3876	1319;1320;1321;2419;2420;7482;7483	1471;1472;1473;2721;2722;8602;8603
Q02878	Q02878	4	4	4	60S ribosomal protein L6	RPL6	sp|Q02878|RL6_HUMAN 60S ribosomal protein L6 OS=Homo sapiens GN=RPL6 PE=1 SV=3	1	4	4	4	2	4	1	2	4	1	2	4	1	12.5	12.5	12.5	32.728	288	288	0	47.261	7.3	12.5	3.8	60326000	5513000	54813000	0	4640500	424070	4216400	0	11				546	1059;1865;3080;4395	True;True;True;True	1082;1904;3162;4514	2029;2030;2031;2032;3672;3673;3674;5971;5972;8726	2267;2268;2269;2270;4150;4151;4152;4153;6809;6810;10042
Q03167-2;Q03167	Q03167-2;Q03167	5;5	5;5	5;5	Transforming growth factor beta receptor type 3	TGFBR3	sp|Q03167-2|TGBR3_HUMAN Isoform 2 of Transforming growth factor beta receptor type 3 OS=Homo sapiens GN=TGFBR3;sp|Q03167|TGBR3_HUMAN Transforming growth factor beta receptor type 3 OS=Homo sapiens GN=TGFBR3 PE=1 SV=3	2	5	5	5	1	4	1	1	4	1	1	4	1	8.4	8.4	8.4	93.427	850	850;851	0	50.216	1.8	6.6	1.3	16985000	239920	15060000	1684900	530780	7497.4	470630	52652	7				547	779;1249;1734;3076;3888	True;True;True;True;True	795;796;1278;1771;3158;4001	1463;1464;2414;3392;5966;7753;7754	1637;1638;2715;3831;6804;8923;8924
Q03405-3;Q03405;Q03405-2	Q03405-3;Q03405;Q03405-2	6;6;4	6;6;4	6;6;4	Urokinase plasminogen activator surface receptor	PLAUR	sp|Q03405-3|UPAR_HUMAN Isoform 3 of Urokinase plasminogen activator surface receptor OS=Homo sapiens GN=PLAUR;sp|Q03405|UPAR_HUMAN Urokinase plasminogen activator surface receptor OS=Homo sapiens GN=PLAUR PE=1 SV=1;sp|Q03405-2|UPAR_HUMAN Isoform 2 of Uroki	3	6	6	6	1	4	4	1	4	4	1	4	4	27.2	27.2	27.2	32.016	290	290;335;281	0	51.039	4.5	16.2	20	70724000	3195500	55074000	12455000	5051700	228250	3933800	889610	11				548	1634;1666;2740;3542;4285;4692	True;True;True;True;True;True	1669;1702;2794;3647;4403;4819	3158;3224;5323;5324;5325;6978;6979;6980;6981;8499;9274	3534;3610;6015;6016;6017;8018;8019;8020;8021;9785;10671
Q04656-5;Q04656;Q04656-2;Q04656-3	Q04656-5;Q04656;Q04656-2;Q04656-3	5;5;5;5	5;5;5;5	5;5;5;5	Copper-transporting ATPase 1	ATP7A	sp|Q04656-5|ATP7A_HUMAN Isoform 5 of Copper-transporting ATPase 1 OS=Homo sapiens GN=ATP7A;sp|Q04656|ATP7A_HUMAN Copper-transporting ATPase 1 OS=Homo sapiens GN=ATP7A PE=1 SV=3;sp|Q04656-2|ATP7A_HUMAN Isoform 1 of Copper-transporting ATPase 1 OS=Homo sapie	4	5	5	5	1	5	2	1	5	2	1	5	2	4.6	4.6	4.6	154.36	1422	1422;1500;1514;1581	0	42.246	0.8	4.6	1.3	44455000	1231600	40072000	3151200	823240	22807	742080	58355	8				549	198;1110;1610;2312;2458	True;True;True;True;True	201;1134;1645;2361;2509	366;367;2129;3114;3115;4484;4485;4783;4784	397;398;2374;3482;3483;5073;5074;5405;5406
Q04771	Q04771	5	5	5	Activin receptor type-1	ACVR1	sp|Q04771|ACVR1_HUMAN Activin receptor type-1 OS=Homo sapiens GN=ACVR1 PE=1 SV=1	1	5	5	5	0	2	3	0	2	3	0	2	3	12.8	12.8	12.8	57.152	509	509	0	32.323	0	4.5	8.3	15977000	0	7643200	8333900	887620	0	424620	462990	5				550	1199;1711;2599;3153;4709	True;True;True;True;True	1225;1747;2653;3237;4836	2298;3307;5038;6113;9301	2566;3709;5706;6971;10701
Q04837	Q04837	1	1	1	Single-stranded DNA-binding protein, mitochondrial	SSBP1	sp|Q04837|SSBP_HUMAN Single-stranded DNA-binding protein, mitochondrial OS=Homo sapiens GN=SSBP1 PE=1 SV=1	1	1	1	1	0	1	0	0	1	0	0	1	0	12.2	12.2	12.2	17.259	148	148	0.003663	6.3348	0	12.2	0	1690400	0	1690400	0	211290	0	211290	0	2				551	3100	TRUE	3183	6016	6859;6860
Q04941;Q04941-2	Q04941;Q04941-2	2;1	2;1	2;1	Proteolipid protein 2	PLP2	sp|Q04941|PLP2_HUMAN Proteolipid protein 2 OS=Homo sapiens GN=PLP2 PE=1 SV=1;sp|Q04941-2|PLP2_HUMAN Isoform 2 of Proteolipid protein 2 OS=Homo sapiens GN=PLP2	2	2	2	2	1	2	1	1	2	1	1	2	1	18.4	18.4	18.4	16.691	152	152;145	0	12.456	8.6	18.4	8.6	31224000	806220	9213300	21204000	6244700	161240	1842700	4240900	4				552	1889;2656	True;True	1930;2710	3717;3718;3719;5163	4200;4201;4202;5842
Q05519-2;Q05519	Q05519-2;Q05519	1;1	1;1	1;1	Serine/arginine-rich splicing factor 11	SRSF11	sp|Q05519-2|SRS11_HUMAN Isoform 2 of Serine/arginine-rich splicing factor 11 OS=Homo sapiens GN=SRSF11;sp|Q05519|SRS11_HUMAN Serine/arginine-rich splicing factor 11 OS=Homo sapiens GN=SRSF11 PE=1 SV=1	2	1	1	1	0	1	0	0	1	0	0	1	0	3.5	3.5	3.5	53.413	483	483;484	0.0013158	6.8194	0	3.5	0	5944500	0	5944500	0	495370	0	495370	0	1				553	245	TRUE	249	464	505
Q06210-2;Q06210	Q06210-2;Q06210	2;2	2;2	2;2	Glutamine--fructose-6-phosphate aminotransferase [isomerizing] 1	GFPT1	sp|Q06210-2|GFPT1_HUMAN Isoform 2 of Glutamine--fructose-6-phosphate aminotransferase [isomerizing] 1 OS=Homo sapiens GN=GFPT1;sp|Q06210|GFPT1_HUMAN Glutamine--fructose-6-phosphate aminotransferase [isomerizing] 1 OS=Homo sapiens GN=GFPT1 PE=1 SV=3	2	2	2	2	1	2	0	1	2	0	1	2	0	4.3	4.3	4.3	76.758	681	681;699	0	32.652	2.3	4.3	0	5779400	634710	5144700	0	137610	15112	122490	0	3				554	4274;4352	True;True	4392;4470	8479;8634;8635	9765;9939;9940
Q06418	Q06418	2	2	2	Tyrosine-protein kinase receptor TYRO3	TYRO3	sp|Q06418|TYRO3_HUMAN Tyrosine-protein kinase receptor TYRO3 OS=Homo sapiens GN=TYRO3 PE=1 SV=1	1	2	2	2	0	1	2	0	1	2	0	1	2	4.8	4.8	4.8	96.904	890	890	0	32.701	0	2.9	4.8	5027400	0	1118700	3908700	119700	0	26635	93064	3				555	1055;3929	True;True	1078;4042	2021;7826;7827	2259;8998;8999
Q06830;Q13162	Q06830	7;2	7;2	6;2	Peroxiredoxin-1	PRDX1	sp|Q06830|PRDX1_HUMAN Peroxiredoxin-1 OS=Homo sapiens GN=PRDX1 PE=1 SV=1	2	7	7	6	1	5	2	1	5	2	0	5	1	29.6	29.6	24.1	22.11	199	199;271	0	42.239	5.5	24.1	9.5	13516000	203260	9887900	3425100	901080	13551	659190	228340	9				556	70;1573;1574;2292;3154;3385;4006	True;True;True;True;True;True;True	70;1605;1606;2341;3238;3481;4121	115;3038;3039;3040;4441;6114;6115;6593;7986	123;3399;3400;3401;5013;6972;6973;7537;9192
Q07020-2;Q07020	Q07020-2;Q07020	7;7	7;7	7;7	60S ribosomal protein L18	RPL18	sp|Q07020-2|RL18_HUMAN Isoform 2 of 60S ribosomal protein L18 OS=Homo sapiens GN=RPL18;sp|Q07020|RL18_HUMAN 60S ribosomal protein L18 OS=Homo sapiens GN=RPL18 PE=1 SV=2	2	7	7	7	2	7	4	2	7	4	2	7	4	47.8	47.8	47.8	18.091	159	159;188	0	124.15	20.1	47.8	28.9	70410000	1468600	63617000	5325000	11735000	244770	10603000	887500	13				557	293;1420;2040;2811;3908;3909;4086	True;True;True;True;True;True;True	301;1452;2084;2872;4021;4022;4200	543;544;2747;4002;4003;4004;5440;7789;7790;7791;7792;7793;8127	596;597;3073;4518;4519;4520;6150;8959;8960;8961;8962;8963;9370
Q07666-3;Q07666-2;Q07666	Q07666-3;Q07666-2;Q07666	2;2;2	2;2;2	2;2;2	KH domain-containing, RNA-binding, signal transduction-associated protein 1	KHDRBS1	sp|Q07666-3|KHDR1_HUMAN Isoform 3 of KH domain-containing, RNA-binding, signal transduction-associated protein 1 OS=Homo sapiens GN=KHDRBS1;sp|Q07666-2|KHDR1_HUMAN Isoform 2 of KH domain-containing, RNA-binding, signal transduction-associated protein 1 OS=	3	2	2	2	0	2	1	0	2	1	0	2	1	8.4	8.4	8.4	44.027	404	404;418;443	0	12.169	0	8.4	5	7394100	0	6068500	1325600	821570	0	674270	147290	3				558	781;3568	True;True	798;3673	1467;1468;7043	1641;1642;8096
Q07955	Q07955	1	1	1	Serine/arginine-rich splicing factor 1	SRSF1	sp|Q07955|SRSF1_HUMAN Serine/arginine-rich splicing factor 1 OS=Homo sapiens GN=SRSF1 PE=1 SV=2	1	1	1	1	1	1	0	1	1	0	1	1	0	4	4	4	27.744	248	248	0	8.7578	4	4	0	6209300	566280	5643000	0	477640	43560	434080	0	3				559	3576	TRUE	3681	7056;7057	8112;8113;8114
Q08174;Q08174-2	Q08174;Q08174-2	2;2	2;2	2;2	Protocadherin-1	PCDH1	sp|Q08174|PCDH1_HUMAN Protocadherin-1 OS=Homo sapiens GN=PCDH1 PE=1 SV=2;sp|Q08174-2|PCDH1_HUMAN Isoform 2 of Protocadherin-1 OS=Homo sapiens GN=PCDH1	2	2	2	2	0	2	0	0	2	0	0	2	0	3.1	3.1	3.1	114.74	1060	1060;1237	0	44.188	0	3.1	0	9363400	0	9363400	0	234080	0	234080	0	3				560	1575;3693	True;True	1607;3799	3041;7289;7290	3402;8375;8376
Q08211	Q08211	6	6	6	ATP-dependent RNA helicase A	DHX9	sp|Q08211|DHX9_HUMAN ATP-dependent RNA helicase A OS=Homo sapiens GN=DHX9 PE=1 SV=4	1	6	6	6	1	3	3	1	3	3	1	3	3	6.4	6.4	6.4	140.96	1270	1270	0	36.919	0.9	3.7	2.7	16281000	426710	11550000	4304200	266900	6995.3	189340	70561	7				561	15;200;609;3182;3306;4164	True;True;True;True;True;True	15;203;622;3269;3398;4278	22;23;369;1120;6169;6420;8279	22;23;400;1237;7030;7325;9537
Q08334	Q08334	2	2	2	Interleukin-10 receptor subunit beta	IL10RB	sp|Q08334|I10R2_HUMAN Interleukin-10 receptor subunit beta OS=Homo sapiens GN=IL10RB PE=1 SV=2	1	2	2	2	0	0	2	0	0	2	0	0	2	7.4	7.4	7.4	36.995	325	325	0	13.738	0	0	7.4	3745200	0	0	3745200	267510	0	0	267510	2				562	1952;2944	True;True	1993;3020	3833;5735	4334;6553
Q08345-2;Q08345-6;Q08345;Q08345-5;Q08345-4	Q08345-2;Q08345-6;Q08345;Q08345-5;Q08345-4	5;5;5;5;3	5;5;5;5;3	5;5;5;5;3	Epithelial discoidin domain-containing receptor 1	DDR1	sp|Q08345-2|DDR1_HUMAN Isoform 2 of Epithelial discoidin domain-containing receptor 1 OS=Homo sapiens GN=DDR1;sp|Q08345-6|DDR1_HUMAN Isoform 5 of Epithelial discoidin domain-containing receptor 1 OS=Homo sapiens GN=DDR1;sp|Q08345|DDR1_HUMAN Epithelial disc	5	5	5	5	2	4	1	2	4	1	2	4	1	12.4	12.4	12.4	97.173	876	876;894;913;919;243	0	35.256	5.7	11.2	1.3	33577000	1450700	31525000	602010	959350	41448	900700	17200	7				563	1143;2426;2465;4019;4587	True;True;True;True;True	1168;2477;2516;4134;4713	2192;4715;4716;4796;8010;8011;8012;9087	2449;5328;5329;5418;9219;9220;9221;10449
Q08357	Q08357	6	6	6	Sodium-dependent phosphate transporter 2	SLC20A2	sp|Q08357|S20A2_HUMAN Sodium-dependent phosphate transporter 2 OS=Homo sapiens GN=SLC20A2 PE=1 SV=1	1	6	6	6	3	5	1	3	5	1	3	5	1	14.1	14.1	14.1	70.392	652	652	0	46.823	6.3	14.1	1.7	70489000	2727200	66902000	859400	3524400	136360	3345100	42970	14				564	279;1989;2372;2373;3455;4461	True;True;True;True;True;True	287;2031;2422;2423;3552;4582	521;522;3907;4596;4597;6740;6741;6742;6743;8860;8861	572;573;574;575;4418;5198;5199;7711;7712;7713;7714;7715;10206;10207
Q08431-3;Q08431;Q08431-2	Q08431-3;Q08431;Q08431-2	3;3;2	3;3;2	3;3;2	Lactadherin;Lactadherin short form;Medin	MFGE8	sp|Q08431-3|MFGM_HUMAN Isoform 3 of Lactadherin OS=Homo sapiens GN=MFGE8;sp|Q08431|MFGM_HUMAN Lactadherin OS=Homo sapiens GN=MFGE8 PE=1 SV=2;sp|Q08431-2|MFGM_HUMAN Isoform 2 of Lactadherin OS=Homo sapiens GN=MFGE8	3	3	3	3	1	2	2	1	2	2	1	2	2	12.2	12.2	12.2	37.523	335	335;387;312	0	18.859	3	6.9	8.4	12913000	151280	8040400	4721100	679620	7962.3	423180	248480	5				565	1441;2888;2946	True;True;True	1473;2963;3022	2780;5644;5737;5738;5739	3111;6448;6555;6556;6557
Q08722;Q08722-2;Q08722-3;Q08722-4	Q08722;Q08722-2;Q08722-3;Q08722-4	7;6;6;6	7;6;6;6	7;6;6;6	Leukocyte surface antigen CD47	CD47	sp|Q08722|CD47_HUMAN Leukocyte surface antigen CD47 OS=Homo sapiens GN=CD47 PE=1 SV=1;sp|Q08722-2|CD47_HUMAN Isoform OA3-293 of Leukocyte surface antigen CD47 OS=Homo sapiens GN=CD47;sp|Q08722-3|CD47_HUMAN Isoform OA3-305 of Leukocyte surface antigen CD47	4	7	7	7	4	6	4	4	6	4	4	6	4	14.6	14.6	14.6	35.213	323	323;292;305;311	0	46.177	10.5	13.6	11.1	275250000	11624000	108760000	154870000	27525000	1162400	10876000	15487000	20				566	395;982;1430;1954;1955;3834;3835	True;True;True;True;True;True;True	405;1002;1462;1995;1996;3947;3948	722;723;1872;1873;1874;2765;3835;3836;3837;3838;3839;3840;7657;7658;7659	796;797;2097;2098;2099;2100;2101;3096;4336;4337;4338;4339;4340;4341;4342;4343;4344;8819;8820;8821
Q09028-4;Q09028-3;Q09028-2;Q09028	Q09028-4;Q09028-3;Q09028-2;Q09028	1;1;1;1	1;1;1;1	1;1;1;1	Histone-binding protein RBBP4	RBBP4	sp|Q09028-4|RBBP4_HUMAN Isoform 4 of Histone-binding protein RBBP4 OS=Homo sapiens GN=RBBP4;sp|Q09028-3|RBBP4_HUMAN Isoform 3 of Histone-binding protein RBBP4 OS=Homo sapiens GN=RBBP4;sp|Q09028-2|RBBP4_HUMAN Isoform 2 of Histone-binding protein RBBP4 OS=Ho	4	1	1	1	0	1	0	0	1	0	0	1	0	6.9	6.9	6.9	43.481	390	390;410;424;425	0	9.0598	0	6.9	0	1918800	0	1918800	0	159900	0	159900	0	1				567	1971	TRUE	2012	3874	4382
Q09666	Q09666	3	3	3	Neuroblast differentiation-associated protein AHNAK	AHNAK	sp|Q09666|AHNK_HUMAN Neuroblast differentiation-associated protein AHNAK OS=Homo sapiens GN=AHNAK PE=1 SV=2	1	3	3	3	0	3	0	0	3	0	0	3	0	3.3	3.3	3.3	629.09	5890	5890	0	19.175	0	3.3	0	6742900	0	6742900	0	17933	0	17933	0	3				568	118;4265;4266	True;True;True	120;4382;4383	221;8454;8455	237;9730;9731
Q0VAQ4	Q0VAQ4	2	2	2	Small cell adhesion glycoprotein	SMAGP	sp|Q0VAQ4|SMAGP_HUMAN Small cell adhesion glycoprotein OS=Homo sapiens GN=SMAGP PE=1 SV=1	1	2	2	2	1	2	0	1	2	0	1	2	0	35.1	35.1	35.1	10.679	97	97	0	12.23	25.8	35.1	0	7304600	803070	6501500	0	3652300	401540	3250800	0	3				569	1685;1712	True;True	1721;1748	3261;3308;3309	3650;3710;3711;3712
Q10589-2;Q10589	Q10589-2;Q10589	6;6	6;6	6;6	Bone marrow stromal antigen 2	BST2	sp|Q10589-2|BST2_HUMAN Isoform 2 of Bone marrow stromal antigen 2 OS=Homo sapiens GN=BST2;sp|Q10589|BST2_HUMAN Bone marrow stromal antigen 2 OS=Homo sapiens GN=BST2 PE=1 SV=1	2	6	6	6	5	6	4	5	6	4	5	6	4	21.4	21.4	21.4	18.394	168	168;180	0	157.57	20.2	21.4	19.6	881280000	101710000	559810000	219770000	110160000	12713000	69976000	27471000	30				570	1129;2331;2622;2652;3276;4286	True;True;True;True;True;True	1154;2380;2676;2706;3367;4404	2160;2161;2162;2163;2164;2165;4509;4510;4511;4512;4513;4514;4515;5080;5081;5082;5083;5084;5154;6349;6350;8500;8501;8502;8503;8504	2408;2409;2410;2411;2412;2413;5101;5102;5103;5104;5105;5106;5107;5108;5753;5754;5755;5756;5757;5758;5759;5760;5833;7245;7246;9786;9787;9788;9789;9790;9791
Q12767;Q12767-2	Q12767;Q12767-2	2;2	2;2	2;2	Uncharacterized protein KIAA0195	KIAA0195	sp|Q12767|TMM94_HUMAN Transmembrane protein 94 OS=Homo sapiens GN=TMEM94 PE=1 SV=1;sp|Q12767-2|TMM94_HUMAN Isoform 2 of Transmembrane protein 94 OS=Homo sapiens GN=TMEM94	2	2	2	2	0	1	1	0	1	1	0	1	1	1.6	1.6	1.6	151.15	1356	1356;1386	0	12.338	0	0.7	0.9	3023600	0	2511300	512260	57049	0	47384	9665.4	3				571	1158;3522	True;True	1183;3627	2214;6945	2472;7981;7982
Q12809-2;Q12809-7;Q12809-4;Q12809	Q12809-2;Q12809-7;Q12809-4;Q12809	2;2;2;2	2;2;2;2	2;2;2;2	Potassium voltage-gated channel subfamily H member 2	KCNH2	sp|Q12809-2|KCNH2_HUMAN Isoform B of Potassium voltage-gated channel subfamily H member 2 OS=Homo sapiens GN=KCNH2;sp|Q12809-7|KCNH2_HUMAN Isoform 3.1 of Potassium voltage-gated channel subfamily H member 2 OS=Homo sapiens GN=KCNH2;sp|Q12809-4|KCNH2_HUMAN	4	2	2	2	0	1	1	0	1	1	0	1	1	4.8	4.8	4.8	90.107	819	819;1063;1102;1159	0	15.967	0	3.1	1.7	2571100	0	2245100	326060	73461	0	64145	9316	4				572	2655;2730	True;True	2709;2784	5162;5300	5841;5990;5991;5992
Q12866	Q12866	4	4	4	Tyrosine-protein kinase Mer	MERTK	sp|Q12866|MERTK_HUMAN Tyrosine-protein kinase Mer OS=Homo sapiens GN=MERTK PE=1 SV=2	1	4	4	4	1	2	1	1	2	1	1	2	1	6.9	6.9	6.9	110.25	999	999	0	55.854	1.3	4.3	1.3	38113000	434960	36116000	1561600	828540	9455.8	785130	33949	7				573	26;1027;3702;3926	True;True;True;True	26;1049;3808;4039	38;39;40;1956;7304;7823	39;40;41;42;2185;8393;8995
Q12905	Q12905	1	1	1	Interleukin enhancer-binding factor 2	ILF2	sp|Q12905|ILF2_HUMAN Interleukin enhancer-binding factor 2 OS=Homo sapiens GN=ILF2 PE=1 SV=2	1	1	1	1	0	1	0	0	1	0	0	1	0	4.1	4.1	4.1	43.062	390	390	0	6.9547	0	4.1	0	0	0	0	0	0	0	0	0	1				574	4380	TRUE	4499	8690	10001
Q12906-5;Q12906-4;Q12906-2;Q12906-6;Q12906-3;Q12906;Q12906-7	Q12906-5;Q12906-4;Q12906-2;Q12906-6;Q12906-3;Q12906;Q12906-7	2;2;2;2;2;2;2	2;2;2;2;2;2;2	2;2;2;2;2;2;2	Interleukin enhancer-binding factor 3	ILF3	sp|Q12906-5|ILF3_HUMAN Isoform 5 of Interleukin enhancer-binding factor 3 OS=Homo sapiens GN=ILF3;sp|Q12906-4|ILF3_HUMAN Isoform 4 of Interleukin enhancer-binding factor 3 OS=Homo sapiens GN=ILF3;sp|Q12906-2|ILF3_HUMAN Isoform 2 of Interleukin enhancer-bin	7	2	2	2	0	2	0	0	2	0	0	2	0	4.9	4.9	4.9	74.606	690	690;698;702;706;764;894;898	0	12.772	0	4.9	0	5966600	0	5966600	0	175490	0	175490	0	2				575	415;1883	True;True	425;1924	768;3709	846;4191
Q12913;Q12913-2	Q12913	24;7	24;7	24;7	Receptor-type tyrosine-protein phosphatase eta	PTPRJ	sp|Q12913|PTPRJ_HUMAN Receptor-type tyrosine-protein phosphatase eta OS=Homo sapiens GN=PTPRJ PE=1 SV=3	2	24	24	24	9	19	11	9	19	11	9	19	11	24	24	24	145.94	1337	1337;539	0	209.18	9.9	19.5	11.4	210500000	10743000	157840000	41925000	3567900	182080	2675200	710600	45				576	182;433;600;814;1349;1408;1435;1583;2295;2509;2690;2922;2980;3018;3211;3684;4032;4035;4103;4294;4295;4363;4415;4620	True;True;True;True;True;True;True;True;True;True;True;True;True;True;True;True;True;True;True;True;True;True;True;True	184;443;612;832;1380;1440;1467;1616;2344;2560;2744;2998;3059;3097;3299;3790;4147;4150;4217;4412;4413;4481;4534;4746	332;797;798;799;800;801;1106;1536;1537;2608;2727;2728;2729;2773;3065;3066;4444;4445;4446;4875;5232;5233;5234;5696;5697;5796;5864;6215;7264;8039;8042;8150;8151;8152;8519;8520;8521;8522;8653;8777;8778;9135;9136;9137	359;877;878;879;880;881;1222;1722;1723;2922;3048;3049;3050;3104;3429;3430;5017;5018;5019;5512;5921;5922;5923;6504;6505;6615;6695;7081;8346;9258;9261;9393;9394;9395;9807;9808;9809;9810;9811;9959;10115;10116;10503;10504;10505
Q12931-2;Q12931	Q12931-2;Q12931	1;1	1;1	1;1	Heat shock protein 75 kDa, mitochondrial	TRAP1	sp|Q12931-2|TRAP1_HUMAN Isoform 2 of Heat shock protein 75 kDa, mitochondrial OS=Homo sapiens GN=TRAP1;sp|Q12931|TRAP1_HUMAN Heat shock protein 75 kDa, mitochondrial OS=Homo sapiens GN=TRAP1 PE=1 SV=3	2	1	1	1	0	1	0	0	1	0	0	1	0	4.3	4.3	4.3	74.267	651	651;704	0	7.6336	0	4.3	0	1224400	0	1224400	0	34012	0	34012	0	1				577	3409	TRUE	3506	6650	7607
Q12999	Q12999	1	1	1	Tetraspanin-31	TSPAN31	sp|Q12999|TSN31_HUMAN Tetraspanin-31 OS=Homo sapiens GN=TSPAN31 PE=2 SV=1	1	1	1	1	1	1	1	1	1	1	1	1	1	5.7	5.7	5.7	23.053	210	210	0	14.891	5.7	5.7	5.7	6228000	780170	4481700	966150	778500	97521	560210	120770	3				578	3738	TRUE	3847	7384;7385;7386	8481;8482;8483
Q9UEU5;Q6NT46;Q4V326;Q13066	Q9UEU5;Q6NT46;Q4V326;Q13066	1;1;1;1	1;1;1;1	1;1;1;1	G antigen 2D;G antigen 2A;G antigen 2E;G antigen 2B/2C	GAGE2D;GAGE2A;GAGE2E;GAGE2B	sp|Q9UEU5|GGE2D_HUMAN G antigen 2D OS=Homo sapiens GN=GAGE2D PE=1 SV=1;sp|Q6NT46|GAG2A_HUMAN G antigen 2A OS=Homo sapiens GN=GAGE2A PE=1 SV=1;sp|Q4V326|GAG2E_HUMAN G antigen 2E OS=Homo sapiens GN=GAGE2E PE=3 SV=1;sp|Q13066|GAG2B_HUMAN G antigen 2B/2C OS=Ho	4	1	1	1	0	1	0	0	1	0	0	1	0	30.2	30.2	30.2	12.763	116	116;116;116;116	0	8.9815	0	30.2	0	13071000	0	13071000	0	3267600	0	3267600	0	2				579	3406	TRUE	3503	6647	7603;7604
Q13185;P83916	Q13185	3;1	3;1	3;1	Chromobox protein homolog 3	CBX3	sp|Q13185|CBX3_HUMAN Chromobox protein homolog 3 OS=Homo sapiens GN=CBX3 PE=1 SV=4	2	3	3	3	1	3	0	1	3	0	1	3	0	23.5	23.5	23.5	20.811	183	183;185	0	18.239	7.7	23.5	0	12301000	982190	11319000	0	1757300	140310	1617000	0	4				581	1993;2330;4590	True;True;True	2035;2379;4716	3914;4507;4508;9093	4426;5099;5100;10456
Q13200-2;Q13200-3;Q13200	Q13200-2;Q13200-3;Q13200	1;1;1	1;1;1	1;1;1	26S proteasome non-ATPase regulatory subunit 2	PSMD2	sp|Q13200-2|PSMD2_HUMAN Isoform 2 of 26S proteasome non-ATPase regulatory subunit 2 OS=Homo sapiens GN=PSMD2;sp|Q13200-3|PSMD2_HUMAN Isoform 3 of 26S proteasome non-ATPase regulatory subunit 2 OS=Homo sapiens GN=PSMD2;sp|Q13200|PSMD2_HUMAN 26S proteasome n	3	1	1	1	0	1	0	0	1	0	0	1	0	1.6	1.6	1.6	82.193	749	749;778;908	0	15.61	0	1.6	0	1101200	0	1101200	0	26858	0	26858	0	1				582	1288	TRUE	1317	2491	2799
Q13219	Q13219	1	1	1	Pappalysin-1	PAPPA	sp|Q13219|PAPP1_HUMAN Pappalysin-1 OS=Homo sapiens GN=PAPPA PE=1 SV=3	1	1	1	1	0	1	0	0	1	0	0	1	0	1	1	1	180.97	1627	1627	0.0059172	6.1571	0	1	0	0	0	0	0	0	0	0	0	1				583	3756	TRUE	3868	7438	8539
Q13243;Q13243-2	Q13243;Q13243-2	2;1	1;1	1;1	Serine/arginine-rich splicing factor 5	SRSF5	sp|Q13243|SRSF5_HUMAN Serine/arginine-rich splicing factor 5 OS=Homo sapiens GN=SRSF5 PE=1 SV=1;sp|Q13243-2|SRSF5_HUMAN Isoform SRP40-2 of Serine/arginine-rich splicing factor 5 OS=Homo sapiens GN=SRSF5	2	2	1	1	0	2	0	0	1	0	0	1	0	11.8	8.5	8.5	31.263	272	272;107	0.001269	6.5591	0	11.8	0	2837600	0	2837600	0	354700	0	354700	0	1				584	1462;2514	True;False	1494;2565	2807;4881	3139;5518
Q13247-3;Q13247;Q08170;Q13247-2;Q13243-3	Q13247-3;Q13247	5;5;2;1;1	5;5;2;1;1	4;4;1;1;0	Serine/arginine-rich splicing factor 6	SRSF6	sp|Q13247-3|SRSF6_HUMAN Isoform SRP55-3 of Serine/arginine-rich splicing factor 6 OS=Homo sapiens GN=SRSF6;sp|Q13247|SRSF6_HUMAN Serine/arginine-rich splicing factor 6 OS=Homo sapiens GN=SRSF6 PE=1 SV=2	5	5	5	4	0	5	0	0	5	0	0	4	0	14.6	14.6	11.9	38.418	335	335;344;494;135;269	0	30.978	0	14.6	0	17608000	0	17608000	0	1173900	0	1173900	0	5				585	516;760;2498;2514;3096	True;True;True;True;True	528;776;2549;2565;3178	948;1421;4854;4881;6008	1041;1590;5488;5518;6851
Q13263-2;Q13263	Q13263-2;Q13263	6;6	6;6	6;6	Transcription intermediary factor 1-beta	TRIM28	sp|Q13263-2|TIF1B_HUMAN Isoform 2 of Transcription intermediary factor 1-beta OS=Homo sapiens GN=TRIM28;sp|Q13263|TIF1B_HUMAN Transcription intermediary factor 1-beta OS=Homo sapiens GN=TRIM28 PE=1 SV=5	2	6	6	6	0	4	2	0	4	2	0	4	2	10.9	10.9	10.9	79.473	753	753;835	0	57.039	0	9.2	5.7	15101000	0	13718000	1382500	487120	0	442530	44596	7				586	39;40;99;637;3548;4311	True;True;True;True;True;True	39;40;101;651;3653;4429	65;66;175;1168;6999;8555	73;74;187;1286;1287;8044;9850
Q13308;Q13308-6;Q13308-4;Q13308-2;Q13308-3;Q13308-5	Q13308;Q13308-6;Q13308-4;Q13308-2;Q13308-3;Q13308-5	31;31;30;29;26;18	31;31;30;29;26;18	31;31;30;29;26;18	Inactive tyrosine-protein kinase 7	PTK7	sp|Q13308|PTK7_HUMAN Inactive tyrosine-protein kinase 7 OS=Homo sapiens GN=PTK7 PE=1 SV=2;sp|Q13308-6|PTK7_HUMAN Isoform 6 of Inactive tyrosine-protein kinase 7 OS=Homo sapiens GN=PTK7;sp|Q13308-4|PTK7_HUMAN Isoform 4 of Inactive tyrosine-protein kinase 7	6	31	31	31	7	17	23	7	17	23	7	17	23	41.3	41.3	41.3	118.39	1070	1070;1078;1014;1030;940;816	0	323.31	11.2	23.7	31.1	301950000	14120000	192650000	95180000	5490000	256720	3502700	1730600	60				587	74;316;342;469;470;493;774;852;879;914;1072;1073;1264;1516;1590;1637;1857;1891;2059;2626;2891;3001;3101;3195;3494;3779;4237;4315;4545;4588;4597	True;True;True;True;True;True;True;True;True;True;True;True;True;True;True;True;True;True;True;True;True;True;True;True;True;True;True;True;True;True;True	74;325;351;480;481;505;790;871;898;934;1095;1096;1293;1548;1623;1672;1673;1896;1932;2104;2680;2966;3080;3184;3283;3596;3892;4353;4433;4668;4714;4723	128;580;581;619;620;621;622;871;872;911;912;1448;1449;1450;1606;1607;1608;1609;1651;1652;1723;2056;2057;2440;2921;2922;3075;3076;3077;3161;3162;3659;3660;3661;3723;3724;3725;3726;3727;4031;5088;5648;5649;5843;6017;6018;6189;6850;6851;7512;8392;8561;9011;9088;9100;9101	136;637;638;681;682;683;684;957;958;1001;1002;1619;1620;1621;1802;1803;1804;1805;1850;1851;1926;2294;2295;2744;3276;3277;3440;3441;3442;3539;3540;4137;4138;4139;4206;4207;4208;4209;4210;4211;4212;4213;4214;4548;5764;6452;6453;6673;6861;6862;7053;7844;7845;8635;9657;9857;10366;10450;10465;10466
Q13332-6;Q13332-3;Q13332-4;Q13332-2;Q13332;Q13332-7;Q13332-5;P23468-2;P23468	Q13332-6;Q13332-3;Q13332-4;Q13332-2;Q13332;Q13332-7;Q13332-5	18;18;18;18;18;11;11;1;1	18;18;18;18;18;11;11;1;1	18;18;18;18;18;11;11;1;1	Receptor-type tyrosine-protein phosphatase S	PTPRS	sp|Q13332-6|PTPRS_HUMAN Isoform 2 of Receptor-type tyrosine-protein phosphatase S OS=Homo sapiens GN=PTPRS;sp|Q13332-3|PTPRS_HUMAN Isoform PTPS-MEB of Receptor-type tyrosine-protein phosphatase S OS=Homo sapiens GN=PTPRS;sp|Q13332-4|PTPRS_HUMAN Isoform PTP	9	18	18	18	3	16	9	3	16	9	3	16	9	15.9	15.9	15.9	212.48	1910	1910;1928;1939;1939;1948;1501;1530;1890;1912	0	166.48	3.2	13.8	8.8	136520000	1765400	103720000	31035000	1625200	21017	1234700	369470	34				588	750;1198;1414;1491;1498;1777;1856;2134;3698;3742;3743;3958;3976;4062;4115;4390;4574;4596	True;True;True;True;True;True;True;True;True;True;True;True;True;True;True;True;True;True	766;1224;1446;1523;1530;1815;1895;2181;3804;3851;3852;3853;4073;4091;4176;4229;4509;4699;4700;4722	1389;1390;2297;2739;2740;2857;2872;2873;3493;3656;3657;3658;4170;7297;7298;7397;7398;7399;7400;7401;7402;7900;7901;7902;7933;8084;8183;8714;8715;9064;9065;9066;9099	1553;1554;1555;2565;3064;3065;3066;3196;3211;3212;3944;4133;4134;4135;4136;4720;8385;8386;8494;8495;8496;8497;8498;8499;9101;9102;9103;9137;9322;9427;10029;10030;10424;10425;10426;10464
Q13356;Q13356-2	Q13356;Q13356-2	1;1	1;1	1;1	Peptidyl-prolyl cis-trans isomerase-like 2	PPIL2	sp|Q13356|PPIL2_HUMAN Peptidyl-prolyl cis-trans isomerase-like 2 OS=Homo sapiens GN=PPIL2 PE=1 SV=1;sp|Q13356-2|PPIL2_HUMAN Isoform 2 of Peptidyl-prolyl cis-trans isomerase-like 2 OS=Homo sapiens GN=PPIL2	2	1	1	1	0	1	0	0	1	0	0	1	0	5.2	5.2	5.2	58.823	520	520;527	0.00246	6.3841	0	5.2	0	1342900	0	1342900	0	46306	0	46306	0	1				589	4491	TRUE	4612	8917	10268
Q13404-8;Q15819;Q13404;Q13404-7;Q13404-2;Q13404-1	Q13404-8;Q15819;Q13404;Q13404-7;Q13404-2;Q13404-1	1;1;1;1;1;1	1;1;1;1;1;1	1;1;1;1;1;1	Ubiquitin-conjugating enzyme E2 variant 1;Ubiquitin-conjugating enzyme E2 variant 2	UBE2V1;UBE2V2	sp|Q13404-8|UB2V1_HUMAN Isoform 6 of Ubiquitin-conjugating enzyme E2 variant 1 OS=Homo sapiens GN=UBE2V1;sp|Q15819|UB2V2_HUMAN Ubiquitin-conjugating enzyme E2 variant 2 OS=Homo sapiens GN=UBE2V2 PE=1 SV=4;sp|Q13404|UB2V1_HUMAN Ubiquitin-conjugating enzyme	6	1	1	1	0	1	1	0	1	1	0	1	1	9.5	9.5	9.5	11.765	105	105;145;147;170;170;221	0.0012658	6.5522	0	9.5	9.5	4738700	0	3877700	860980	592340	0	484710	107620	2				590	2538	TRUE	2589	4931;4932	5585;5586
Q13409-6;Q13409-3;Q13409-7;Q13409-2;Q13409-5;Q13409	Q13409-6;Q13409-3;Q13409-7;Q13409-2;Q13409-5;Q13409	1;1;1;1;1;1	1;1;1;1;1;1	1;1;1;1;1;1	Cytoplasmic dynein 1 intermediate chain 2	DYNC1I2	sp|Q13409-6|DC1I2_HUMAN Isoform 2F of Cytoplasmic dynein 1 intermediate chain 2 OS=Homo sapiens GN=DYNC1I2;sp|Q13409-3|DC1I2_HUMAN Isoform 2C of Cytoplasmic dynein 1 intermediate chain 2 OS=Homo sapiens GN=DYNC1I2;sp|Q13409-7|DC1I2_HUMAN Isoform 3 of Cytop	6	1	1	1	0	1	0	0	1	0	0	1	0	3.4	3.4	3.4	68.297	611	611;612;630;632;637;638	0.0013004	6.7033	0	3.4	0	777110	0	777110	0	38855	0	38855	0	1				591	3856	TRUE	3969	7692	8857
Q13428-2;Q13428-8;Q13428;Q13428-3;Q13428-4;Q13428-6;Q13428-7	Q13428-2;Q13428-8;Q13428;Q13428-3;Q13428-4;Q13428-6;Q13428-7	3;3;3;3;3;2;2	3;3;3;3;3;2;2	3;3;3;3;3;2;2	Treacle protein	TCOF1	sp|Q13428-2|TCOF_HUMAN Isoform 2 of Treacle protein OS=Homo sapiens GN=TCOF1;sp|Q13428-8|TCOF_HUMAN Isoform 8 of Treacle protein OS=Homo sapiens GN=TCOF1;sp|Q13428|TCOF_HUMAN Treacle protein OS=Homo sapiens GN=TCOF1 PE=1 SV=3;sp|Q13428-3|TCOF_HUMAN Isoform	7	3	3	3	1	2	0	1	2	0	1	2	0	3.5	3.5	3.5	144.31	1411	1411;1412;1488;1489;1524;1450;1451	0	73.839	1	2.6	0	4045900	554480	3491400	0	56984	7809.6	49174	0	3				592	1607;2610;4114	True;True;True	1641;2664;4228	3110;5057;8182	3478;5727;9426
Q13433;Q13433-2	Q13433;Q13433-2	9;5	9;5	9;5	Zinc transporter ZIP6	SLC39A6	sp|Q13433|S39A6_HUMAN Zinc transporter ZIP6 OS=Homo sapiens GN=SLC39A6 PE=1 SV=3;sp|Q13433-2|S39A6_HUMAN Isoform 2 of Zinc transporter ZIP6 OS=Homo sapiens GN=SLC39A6	2	9	9	9	5	5	4	5	5	4	5	5	4	17.1	17.1	17.1	85.046	755	755;433	0	111.81	11.9	11.4	5.4	99101000	12977000	74962000	11162000	4955100	648830	3748100	558110	20				593	93;231;1402;2276;2572;3243;3439;4275;4650	True;True;True;True;True;True;True;True;True	95;235;1434;2325;2624;3331;3536;4393;4776	164;165;166;441;442;2712;2713;2714;2715;2716;4418;4419;4990;6268;6702;8480;8481;9193;9194	175;176;177;178;482;483;3031;3032;3033;3034;3035;4989;4990;5653;7145;7666;9766;9767;10583;10584
Q13443-2;Q13443	Q13443-2;Q13443	1;1	1;1	1;1	Disintegrin and metalloproteinase domain-containing protein 9	ADAM9	sp|Q13443-2|ADAM9_HUMAN Isoform 2 of Disintegrin and metalloproteinase domain-containing protein 9 OS=Homo sapiens GN=ADAM9;sp|Q13443|ADAM9_HUMAN Disintegrin and metalloproteinase domain-containing protein 9 OS=Homo sapiens GN=ADAM9 PE=1 SV=1	2	1	1	1	1	1	0	1	1	0	1	1	0	2.1	2.1	2.1	72.359	655	655;819	0.0013038	6.7209	2.1	2.1	0	5705800	914360	4791400	0	184060	29496	154560	0	2				594	2717	TRUE	2771	5282;5283	5971;5972
Q13444-2;Q13444-12;Q13444-5;Q13444-3;Q13444;Q13444-11;Q13444-8;Q13444-7;Q13444-6;Q13444-10;Q13444-9;Q13444-13	Q13444-2;Q13444-12;Q13444-5;Q13444-3;Q13444;Q13444-11;Q13444-8;Q13444-7;Q13444-6;Q13444-10;Q13444-9	6;6;6;6;6;4;4;4;4;3;3;2	6;6;6;6;6;4;4;4;4;3;3;2	1;1;1;1;1;1;0;0;0;0;0;0	Disintegrin and metalloproteinase domain-containing protein 15	ADAM15	sp|Q13444-2|ADA15_HUMAN Isoform 2 of Disintegrin and metalloproteinase domain-containing protein 15 OS=Homo sapiens GN=ADAM15;sp|Q13444-12|ADA15_HUMAN Isoform 12 of Disintegrin and metalloproteinase domain-containing protein 15 OS=Homo sapiens GN=ADAM15;sp	12	6	6	1	3	4	3	3	4	3	1	1	0	10	10	1.4	87.743	814	814;824;838;862;863;520;797;821;822;772;796;633	0	48.68	5	6.3	5.5	54866000	3675800	43947000	7243900	1567600	105020	1255600	206970	12				595	38;1791;2278;3723;4178;4239	True;True;True;True;True;True	38;1829;2327;3832;4292;4355	62;63;64;3521;4422;7355;7356;7357;8301;8302;8394	70;71;72;3974;4993;8451;8452;8453;8454;9560;9561;9659
Q13444-4	Q13444-4	6	1	1	Disintegrin and metalloproteinase domain-containing protein 15	ADAM15	sp|Q13444-4|ADA15_HUMAN Isoform 4 of Disintegrin and metalloproteinase domain-containing protein 15 OS=Homo sapiens GN=ADAM15	1	6	1	1	2	4	3	0	1	0	0	1	0	10	1.7	1.7	90.382	839	839	0.005988	6.2192	3.6	6.4	5.4	1534500	0	1534500	0	40381	0	40381	0	1				596	38;1791;2278;3324;4178;4239	False;False;False;True;False;False	38;1829;2327;3417;4292;4355	62;63;64;3521;4422;6456;8301;8302;8394	70;71;72;3974;4993;7369;9560;9561;9659
Q13467	Q13467	2	2	2	Frizzled-5	FZD5	sp|Q13467|FZD5_HUMAN Frizzled-5 OS=Homo sapiens GN=FZD5 PE=1 SV=2	1	2	2	2	1	0	1	1	0	1	1	0	1	5.6	5.6	5.6	64.507	585	585	0	11.85	3.4	0	2.2	1155100	510110	0	645010	50223	22179	0	28044	2				597	304;3553	True;True	313;3658	563;7009	618;8056
Q13478	Q13478	5	5	5	Interleukin-18 receptor 1	IL18R1	sp|Q13478|IL18R_HUMAN Interleukin-18 receptor 1 OS=Homo sapiens GN=IL18R1 PE=1 SV=1	1	5	5	5	1	2	5	1	2	5	1	2	5	10.7	10.7	10.7	62.303	541	541	0	36.13	2.4	5.2	10.7	46504000	1044300	31491000	13969000	1660900	37297	1124700	498890	13				598	1790;2602;2955;3676;3770	True;True;True;True;True	1828;2656;3031;3782;3883	3517;3518;3519;3520;5041;5751;7253;7496;7497;7498;7499;7500	3969;3970;3971;3972;3973;5709;6569;8335;8619;8620;8621;8622;8623
Q13501-2;Q13501	Q13501-2;Q13501	1;1	1;1	1;1	Sequestosome-1	SQSTM1	sp|Q13501-2|SQSTM_HUMAN Isoform 2 of Sequestosome-1 OS=Homo sapiens GN=SQSTM1;sp|Q13501|SQSTM_HUMAN Sequestosome-1 OS=Homo sapiens GN=SQSTM1 PE=1 SV=1	2	1	1	1	1	0	0	1	0	0	1	0	0	4.2	4.2	4.2	38.629	356	356;440	0	7.6051	4.2	0	0	123030	123030	0	0	7689.2	7689.2	0	0	1				599	3056	TRUE	3138	5935	6772
Q13838;Q13838-2;O00148	Q13838;Q13838-2;O00148	4;4;3	4;4;3	4;4;3	Spliceosome RNA helicase DDX39B;ATP-dependent RNA helicase DDX39A	DDX39B;DDX39A	sp|Q13838|DX39B_HUMAN Spliceosome RNA helicase DDX39B OS=Homo sapiens GN=DDX39B PE=1 SV=1;sp|Q13838-2|DX39B_HUMAN Isoform 2 of Spliceosome RNA helicase DDX39B OS=Homo sapiens GN=DDX39B;sp|O00148|DX39A_HUMAN ATP-dependent RNA helicase DDX39A OS=Homo sapiens	3	4	4	4	0	3	1	0	3	1	0	3	1	9.3	9.3	9.3	48.991	428	428;443;427	0	29.432	0	7	2.3	12901000	0	12097000	804140	679010	0	636690	42323	3				600	1042;1565;2043;4727	True;True;True;True	1064;1597;2087;4855	1994;3022;4007;9326	2229;3383;4523;10731
Q9BVA1;Q13885	Q9BVA1;Q13885	8;8	1;1	1;1	Tubulin beta-2B chain;Tubulin beta-2A chain	TUBB2B;TUBB2A	sp|Q9BVA1|TBB2B_HUMAN Tubulin beta-2B chain OS=Homo sapiens GN=TUBB2B PE=1 SV=1;sp|Q13885|TBB2A_HUMAN Tubulin beta-2A chain OS=Homo sapiens GN=TUBB2A PE=1 SV=1	2	8	1	1	4	6	6	0	1	0	0	1	0	22.7	6.1	6.1	49.953	445	445;445	0	7.3077	7.9	17.3	15.7	1891400	0	1891400	0	94570	0	94570	0	1				601	203;1214;1381;1528;1529;2382;2847;3029	False;False;True;False;False;False;False;False	206;1242;1243;1413;1560;1561;2432;2914;2915;3109	373;374;2332;2333;2334;2335;2336;2666;2954;2955;2956;2957;2958;2959;2960;2961;4611;5511;5512;5513;5514;5887	404;405;2603;2604;2605;2606;2607;2983;3311;3312;3313;3314;3315;3316;3317;3318;5213;6233;6234;6235;6236;6719
Q13907;Q13907-2	Q13907;Q13907-2	1;1	1;1	1;1	Isopentenyl-diphosphate Delta-isomerase 1	IDI1	sp|Q13907|IDI1_HUMAN Isopentenyl-diphosphate Delta-isomerase 1 OS=Homo sapiens GN=IDI1 PE=1 SV=2;sp|Q13907-2|IDI1_HUMAN Isoform 2 of Isopentenyl-diphosphate Delta-isomerase 1 OS=Homo sapiens GN=IDI1	2	1	1	1	0	1	0	0	1	0	0	1	0	8.4	8.4	8.4	26.319	227	227;284	0.0060024	6.2259	0	8.4	0	1737100	0	1737100	0	157920	0	157920	0	1				602	333	TRUE	342	603	664
Q14103-4;Q14103-3;Q14103-2;Q14103	Q14103-4;Q14103-3;Q14103-2;Q14103	4;4;4;4	4;4;4;4	4;4;4;4	Heterogeneous nuclear ribonucleoprotein D0	HNRNPD	sp|Q14103-4|HNRPD_HUMAN Isoform 4 of Heterogeneous nuclear ribonucleoprotein D0 OS=Homo sapiens GN=HNRNPD;sp|Q14103-3|HNRPD_HUMAN Isoform 3 of Heterogeneous nuclear ribonucleoprotein D0 OS=Homo sapiens GN=HNRNPD;sp|Q14103-2|HNRPD_HUMAN Isoform 2 of Heterog	4	4	4	4	2	3	2	2	3	2	2	3	2	23.3	23.3	23.3	30.672	287	287;306;336;355	0	49.309	12.2	17.4	10.8	40394000	2837900	32116000	5440500	3107200	218300	2470400	418500	10				603	1286;1463;1963;2090	True;True;True;True	1315;1495;2004;2135	2488;2808;3854;3855;3856;4093;4094	2796;3140;3141;4358;4359;4360;4361;4633;4634;4635
Q14114-4;Q14114;Q14114-2;Q14114-3	Q14114-4;Q14114;Q14114-2;Q14114-3	2;2;1;1	2;2;1;1	2;2;1;1	Low-density lipoprotein receptor-related protein 8	LRP8	sp|Q14114-4|LRP8_HUMAN Isoform 4 of Low-density lipoprotein receptor-related protein 8 OS=Homo sapiens GN=LRP8;sp|Q14114|LRP8_HUMAN Low-density lipoprotein receptor-related protein 8 OS=Homo sapiens GN=LRP8 PE=1 SV=4;sp|Q14114-2|LRP8_HUMAN Isoform 2 of Low	4	2	2	2	1	1	0	1	1	0	1	1	0	3.9	3.9	3.9	87.959	793	793;963;700;904	0	11.078	1.4	2.5	0	10941000	10306000	634480	0	254430	239680	14755	0	2				604	1135;4024	True;True	1160;4139	2175;8019	2424;9228
Q14118	Q14118	8	8	8	Dystroglycan;Alpha-dystroglycan;Beta-dystroglycan	DAG1	sp|Q14118|DAG1_HUMAN Dystroglycan OS=Homo sapiens GN=DAG1 PE=1 SV=2	1	8	8	8	3	7	6	3	7	6	3	7	6	12.1	12.1	12.1	97.44	895	895	0	65.069	6.1	10.8	8.7	303920000	17606000	214680000	71630000	7412600	429420	5236100	1747100	24				605	1378;1483;1496;1753;2069;2229;2647;2699	True;True;True;True;True;True;True;True	1410;1515;1528;1791;2114;2277;2701;2753	2661;2662;2839;2868;2869;2870;3426;3427;4051;4052;4053;4054;4338;5140;5141;5142;5143;5144;5145;5249;5250	2978;2979;3172;3207;3208;3209;3869;3870;4576;4577;4578;4579;4580;4581;4904;4905;5819;5820;5821;5822;5823;5824;5938;5939
Q14126	Q14126	20	20	20	Desmoglein-2	DSG2	sp|Q14126|DSG2_HUMAN Desmoglein-2 OS=Homo sapiens GN=DSG2 PE=1 SV=2	1	20	20	20	8	16	15	8	16	15	8	16	15	28.7	28.7	28.7	122.29	1118	1118	0	323.31	11	24.6	20.5	332080000	17647000	249300000	65131000	7219100	383630	5419500	1415900	46				606	45;381;431;719;1167;1548;1619;1651;1936;1991;2026;2138;2411;2608;3127;3499;4362;4392;4403;4529	True;True;True;True;True;True;True;True;True;True;True;True;True;True;True;True;True;True;True;True	45;390;441;734;1192;1580;1654;1687;1977;2033;2070;2185;2462;2662;3210;3602;4480;4511;4522;4651	72;698;699;700;794;795;1338;1339;2227;2993;3129;3186;3187;3188;3189;3812;3813;3909;3910;3911;3982;4176;4177;4670;4671;5053;6065;6066;6067;6068;6859;6860;8650;8651;8652;8722;8723;8739;8740;8741;8982;8983;8984	80;768;769;770;873;874;875;1494;1495;2486;3353;3497;3565;3566;3567;3568;3569;4313;4314;4420;4421;4422;4423;4498;4726;4727;5278;5279;5723;6910;6911;6912;6913;7853;7854;7855;9956;9957;9958;10037;10038;10056;10057;10058;10335;10336;10337
Q14204	Q14204	2	2	2	Cytoplasmic dynein 1 heavy chain 1	DYNC1H1	sp|Q14204|DYHC1_HUMAN Cytoplasmic dynein 1 heavy chain 1 OS=Homo sapiens GN=DYNC1H1 PE=1 SV=5	1	2	2	2	0	2	0	0	2	0	0	2	0	0.6	0.6	0.6	532.4	4646	4646	0	12.18	0	0.6	0	614660	0	614660	0	2391.7	0	2391.7	0	2				607	281;2347	True;True	289;2396	524;4555	577;5152
Q14242;Q14242-2	Q14242;Q14242-2	3;3	3;3	3;3	P-selectin glycoprotein ligand 1	SELPLG	sp|Q14242|SELPL_HUMAN P-selectin glycoprotein ligand 1 OS=Homo sapiens GN=SELPLG PE=1 SV=1;sp|Q14242-2|SELPL_HUMAN Isoform 2 of P-selectin glycoprotein ligand 1 OS=Homo sapiens GN=SELPLG	2	3	3	3	2	3	2	2	3	2	2	3	2	5.8	5.8	5.8	43.201	412	412;428	0	36.2	5.8	5.8	5.8	1479700000	100210000	1211400000	168100000	147970000	10021000	121140000	16810000	15				608	939;978;3689	True;True;True	959;998;3795	1768;1769;1770;1771;1772;1773;1774;1775;1776;1865;7277;7278;7279;7280	1982;1983;1984;1985;1986;1987;1988;1989;1990;1991;2089;8361;8362;8363;8364;8365
Q14254	Q14254	1	1	1	Flotillin-2	FLOT2	sp|Q14254|FLOT2_HUMAN Flotillin-2 OS=Homo sapiens GN=FLOT2 PE=1 SV=2	1	1	1	1	0	1	0	0	1	0	0	1	0	3.3	3.3	3.3	47.064	428	428	0	6.8648	0	3.3	0	2014700	0	2014700	0	77490	0	77490	0	2				609	3885	TRUE	3998	7750	8919;8920
Q14315-2;Q14315	Q14315-2;Q14315	14;14	13;13	12;12	Filamin-C	FLNC	sp|Q14315-2|FLNC_HUMAN Isoform 2 of Filamin-C OS=Homo sapiens GN=FLNC;sp|Q14315|FLNC_HUMAN Filamin-C OS=Homo sapiens GN=FLNC PE=1 SV=3	2	14	13	12	2	13	2	2	12	1	2	11	1	8.7	7.9	7.3	287.28	2692	2692;2725	0	84.093	1.3	8.1	1.3	22281000	752340	21529000	0	149540	5049.2	144490	0	17				610	140;542;544;825;887;1594;1650;1986;2126;2746;3197;4142;4279;4337	True;True;True;True;True;True;False;True;True;True;True;True;True;True	142;554;556;844;906;1627;1686;2028;2173;2800;3285;4256;4397;4455	253;995;997;998;1558;1664;3083;3184;3185;3901;4159;5334;6192;8227;8491;8609;8610	270;271;1094;1096;1097;1747;1748;1865;3448;3563;3564;4410;4709;6026;7056;9477;9777;9914;9915
Q14318;Q14318-2	Q14318;Q14318-2	1;1	1;1	1;1	Peptidyl-prolyl cis-trans isomerase FKBP8	FKBP8	sp|Q14318|FKBP8_HUMAN Peptidyl-prolyl cis-trans isomerase FKBP8 OS=Homo sapiens GN=FKBP8 PE=1 SV=2;sp|Q14318-2|FKBP8_HUMAN Isoform 2 of Peptidyl-prolyl cis-trans isomerase FKBP8 OS=Homo sapiens GN=FKBP8	2	1	1	1	1	1	0	1	1	0	1	1	0	3.9	3.9	3.9	44.561	412	412;413	0.0012937	6.6763	3.9	3.9	0	3152800	476860	2676000	0	175160	26492	148670	0	2				611	3907	TRUE	4020	7787;7788	8957;8958
Q14498-3;Q14498-2;Q14498	Q14498-3;Q14498-2;Q14498	1;1;1	1;1;1	1;1;1	RNA-binding protein 39	RBM39	sp|Q14498-3|RBM39_HUMAN Isoform 3 of RNA-binding protein 39 OS=Homo sapiens GN=RBM39;sp|Q14498-2|RBM39_HUMAN Isoform 2 of RNA-binding protein 39 OS=Homo sapiens GN=RBM39;sp|Q14498|RBM39_HUMAN RNA-binding protein 39 OS=Homo sapiens GN=RBM39 PE=1 SV=2	3	1	1	1	1	1	0	1	1	0	1	1	0	3.1	3.1	3.1	57.089	508	508;524;530	0	7.4166	3.1	3.1	0	1983900	155880	1828000	0	90177	7085.6	83091	0	1				612	66	TRUE	66	106;107	114;115
Q14517	Q14517	25	25	25	Protocadherin Fat 1;Protocadherin Fat 1, nuclear form	FAT1	sp|Q14517|FAT1_HUMAN Protocadherin Fat 1 OS=Homo sapiens GN=FAT1 PE=1 SV=2	1	25	25	25	5	19	7	5	19	7	5	19	7	9.3	9.3	9.3	506.27	4588	4588	0	204.77	2	7.2	2.9	88554000	3215500	75302000	10037000	461220	16748	392200	52274	38				613	137;377;502;557;639;744;853;1183;1224;1345;1348;1987;2507;3285;3673;3677;4042;4150;4394;4459;4478;4509;4651;4652;4743	True;True;True;True;True;True;True;True;True;True;True;True;True;True;True;True;True;True;True;True;True;True;True;True;True	139;386;514;569;653;759;872;1208;1253;1376;1379;2029;2558;3376;3779;3783;4157;4264;4513;4580;4599;4630;4631;4777;4778;4871	250;692;693;927;1026;1170;1378;1379;1380;1610;2256;2358;2359;2360;2603;2607;3902;4866;6369;7245;7246;7254;8049;8248;8725;8856;8884;8885;8948;8949;9195;9196;9197;9356;9357	267;762;763;1019;1128;1129;1289;1542;1543;1544;1806;2516;2635;2636;2637;2917;2921;4411;5501;7266;8327;8328;8336;9268;9502;10040;10041;10202;10233;10234;10235;10301;10302;10585;10586;10587;10762;10763
Q14520-2;Q14520	Q14520-2;Q14520	1;1	1;1	1;1	Hyaluronan-binding protein 2;Hyaluronan-binding protein 2 50 kDa heavy chain;Hyaluronan-binding protein 2 50 kDa heavy chain alternate form;Hyaluronan-binding protein 2 27 kDa light chain;Hyaluronan-binding protein 2 27 kDa light chain alternate form	HABP2	sp|Q14520-2|HABP2_HUMAN Isoform 2 of Hyaluronan-binding protein 2 OS=Homo sapiens GN=HABP2;sp|Q14520|HABP2_HUMAN Hyaluronan-binding protein 2 OS=Homo sapiens GN=HABP2 PE=1 SV=1	2	1	1	1	0	1	0	0	1	0	0	1	0	2.2	2.2	2.2	59.864	534	534;560	0	7.8625	0	2.2	0	2643200	0	2643200	0	139120	0	139120	0	1				614	3604	TRUE	3709	7130	8199
Q14542-3;Q14542	Q14542-3;Q14542	2;2	2;2	2;2	Equilibrative nucleoside transporter 2	SLC29A2	sp|Q14542-3|S29A2_HUMAN Isoform 3 of Equilibrative nucleoside transporter 2 OS=Homo sapiens GN=SLC29A2;sp|Q14542|S29A2_HUMAN Equilibrative nucleoside transporter 2 OS=Homo sapiens GN=SLC29A2 PE=1 SV=3	2	2	2	2	1	2	1	1	2	1	1	2	1	7.6	7.6	7.6	32.506	301	301;456	0	21.326	4	7.6	4	30684000	0	18930000	11754000	3835500	0	2366200	1469300	4				615	3785;4238	True;True	3898;4354	7521;7522;7523;8393	8646;8647;8648;9658
Q14692	Q14692	1	1	1	Ribosome biogenesis protein BMS1 homolog	BMS1	sp|Q14692|BMS1_HUMAN Ribosome biogenesis protein BMS1 homolog OS=Homo sapiens GN=BMS1 PE=1 SV=1	1	1	1	1	0	1	0	0	1	0	0	1	0	1.7	1.7	1.7	145.81	1282	1282	0.0059737	6.2095	0	1.7	0	2821300	0	2821300	0	55320	0	55320	0	1				616	4389	TRUE	4508	8713	10028
Q14694;Q14694-3;Q14694-2	Q14694;Q14694-3;Q14694-2	1;1;1	1;1;1	1;1;1	Ubiquitin carboxyl-terminal hydrolase 10	USP10	sp|Q14694|UBP10_HUMAN Ubiquitin carboxyl-terminal hydrolase 10 OS=Homo sapiens GN=USP10 PE=1 SV=2;sp|Q14694-3|UBP10_HUMAN Isoform 3 of Ubiquitin carboxyl-terminal hydrolase 10 OS=Homo sapiens GN=USP10;sp|Q14694-2|UBP10_HUMAN Isoform 2 of Ubiquitin carboxyl	3	1	1	1	0	1	0	0	1	0	0	1	0	2.1	2.1	2.1	87.133	798	798;802;846	0	9.6136	0	2.1	0	0	0	0	0	0	0	0	0	1				617	1947	TRUE	1988	3828	4329
Q14766-3;Q14766-2;Q14766-5;Q14766;Q14766-4	Q14766-3;Q14766-2;Q14766-5;Q14766;Q14766-4	1;1;1;1;1	1;1;1;1;1	1;1;1;1;1	Latent-transforming growth factor beta-binding protein 1	LTBP1	sp|Q14766-3|LTBP1_HUMAN Isoform 3 of Latent-transforming growth factor beta-binding protein 1 OS=Homo sapiens GN=LTBP1;sp|Q14766-2|LTBP1_HUMAN Isoform Short of Latent-transforming growth factor beta-binding protein 1 OS=Homo sapiens GN=LTBP1;sp|Q14766-5|LT	5	1	1	1	0	1	0	0	1	0	0	1	0	0.7	0.7	0.7	147.23	1342	1342;1395;1396;1721;1722	0.0059809	6.215	0	0.7	0	748780	0	748780	0	13136	0	13136	0	1				618	2750	TRUE	2804	5341	6034
Q14974	Q14974	1	1	1	Importin subunit beta-1	KPNB1	sp|Q14974|IMB1_HUMAN Importin subunit beta-1 OS=Homo sapiens GN=KPNB1 PE=1 SV=2	1	1	1	1	0	1	1	0	1	1	0	1	1	1.7	1.7	1.7	97.169	876	876	0	7.4433	0	1.7	1.7	3551800	0	1551500	2000300	88796	0	38788	50007	2				619	47	TRUE	47	74;75	82;83
Q14980-2;Q14980;Q14980-5;Q14980-4;Q14980-3	Q14980-2;Q14980;Q14980-5;Q14980-4;Q14980-3	2;2;1;1;1	2;2;1;1;1	2;2;1;1;1	Nuclear mitotic apparatus protein 1	NUMA1	sp|Q14980-2|NUMA1_HUMAN Isoform 2 of Nuclear mitotic apparatus protein 1 OS=Homo sapiens GN=NUMA1;sp|Q14980|NUMA1_HUMAN Nuclear mitotic apparatus protein 1 OS=Homo sapiens GN=NUMA1 PE=1 SV=2;sp|Q14980-5|NUMA1_HUMAN Isoform 5 of Nuclear mitotic apparatus pr	5	2	2	2	0	2	0	0	2	0	0	2	0	1.8	1.8	1.8	236.51	2101	2101;2115;979;1763;1776	0	12.574	0	1.8	0	1910800	0	1910800	0	16331	0	16331	0	2				620	1839;3710	True;True	1878;3816	3628;7324	4105;8413
Q15029-2;Q15029-3;Q15029	Q15029-2;Q15029-3;Q15029	3;3;3	2;2;2	2;2;2	116 kDa U5 small nuclear ribonucleoprotein component	EFTUD2	sp|Q15029-2|U5S1_HUMAN Isoform 2 of 116 kDa U5 small nuclear ribonucleoprotein component OS=Homo sapiens GN=EFTUD2;sp|Q15029-3|U5S1_HUMAN Isoform 3 of 116 kDa U5 small nuclear ribonucleoprotein component OS=Homo sapiens GN=EFTUD2;sp|Q15029|U5S1_HUMAN 116 k	3	3	2	2	1	1	1	1	1	0	1	1	0	3.4	2.3	2.3	105.38	937	937;962;972	0	11.454	1.1	1.3	1.1	2281900	222510	2059300	0	44742	4363	40379	0	2				621	1488;1593;1611	False;True;True	1520;1626;1646	2850;3082;3116	3187;3447;3484
Q15043-2;Q15043-3;Q15043	Q15043-2;Q15043-3;Q15043	5;5;5	5;5;5	5;5;5	Zinc transporter ZIP14	SLC39A14	sp|Q15043-2|S39AE_HUMAN Isoform 2 of Zinc transporter ZIP14 OS=Homo sapiens GN=SLC39A14;sp|Q15043-3|S39AE_HUMAN Isoform 3 of Zinc transporter ZIP14 OS=Homo sapiens GN=SLC39A14;sp|Q15043|S39AE_HUMAN Zinc transporter ZIP14 OS=Homo sapiens GN=SLC39A14 PE=1 SV	3	5	5	5	2	1	3	2	1	3	2	1	3	13.5	13.5	13.5	52.838	481	481;492;492	0	72.474	2.1	4.2	11.4	53525000	6684200	4469900	42371000	3568300	445610	297990	2824700	6				622	748;1980;2186;4365;4657	True;True;True;True;True	763;2022;2234;4483;4783	1384;3891;3892;4253;8655;9203	1548;4400;4401;4806;9961;10594
Q15058	Q15058	2	2	2	Kinesin-like protein KIF14	KIF14	sp|Q15058|KIF14_HUMAN Kinesin-like protein KIF14 OS=Homo sapiens GN=KIF14 PE=1 SV=1	1	2	2	2	0	2	0	0	2	0	0	2	0	1.9	1.9	1.9	186.49	1648	1648	0	13.031	0	1.9	0	2457800	0	2457800	0	25079	0	25079	0	2				623	1047;3892	True;True	1070;4005	2004;7761	2239;8931
Q15084-3;Q15084;Q15084-4;Q15084-5;Q15084-2	Q15084-3;Q15084;Q15084-4;Q15084-5;Q15084-2	1;1;1;1;1	1;1;1;1;1	1;1;1;1;1	Protein disulfide-isomerase A6	PDIA6	sp|Q15084-3|PDIA6_HUMAN Isoform 3 of Protein disulfide-isomerase A6 OS=Homo sapiens GN=PDIA6;sp|Q15084|PDIA6_HUMAN Protein disulfide-isomerase A6 OS=Homo sapiens GN=PDIA6 PE=1 SV=1;sp|Q15084-4|PDIA6_HUMAN Isoform 4 of Protein disulfide-isomerase A6 OS=Homo	5	1	1	1	0	1	0	0	1	0	0	1	0	3.2	3.2	3.2	47.837	437	437;440;445;488;492	0.0059312	6.1789	0	3.2	0	0	0	0	0	0	0	0	0	1				624	2943	TRUE	3019	5734	6552
Q15181	Q15181	2	2	2	Inorganic pyrophosphatase	PPA1	sp|Q15181|IPYR_HUMAN Inorganic pyrophosphatase OS=Homo sapiens GN=PPA1 PE=1 SV=2	1	2	2	2	0	0	2	0	0	2	0	0	2	11.1	11.1	11.1	32.66	289	289	0	12.516	0	0	11.1	1583500	0	0	1583500	87974	0	0	87974	2				625	1660;4409	True;True	1696;4528	3216;8758	3601;10091
Q15185-3;Q15185-4;Q15185	Q15185-3;Q15185-4;Q15185	2;2;2	2;2;2	2;2;2	Prostaglandin E synthase 3	PTGES3	sp|Q15185-3|TEBP_HUMAN Isoform 3 of Prostaglandin E synthase 3 OS=Homo sapiens GN=PTGES3;sp|Q15185-4|TEBP_HUMAN Isoform 4 of Prostaglandin E synthase 3 OS=Homo sapiens GN=PTGES3;sp|Q15185|TEBP_HUMAN Prostaglandin E synthase 3 OS=Homo sapiens GN=PTGES3 PE=1	3	2	2	2	1	2	1	1	2	1	1	2	1	20.8	20.8	20.8	14.958	130	130;139;160	0	26.962	7.7	20.8	7.7	23278000	1544200	18692000	3041100	2909700	193020	2336600	380140	4				626	1846;2216	True;True	1885;2264	3642;4318;4319;4320	4119;4881;4882;4883
Q15233-2;Q15233	Q15233-2;Q15233	3;3	2;2	2;2	Non-POU domain-containing octamer-binding protein	NONO	sp|Q15233-2|NONO_HUMAN Isoform 2 of Non-POU domain-containing octamer-binding protein OS=Homo sapiens GN=NONO;sp|Q15233|NONO_HUMAN Non-POU domain-containing octamer-binding protein OS=Homo sapiens GN=NONO PE=1 SV=4	2	3	2	2	0	3	0	0	2	0	0	2	0	8.4	6.3	6.3	43.866	382	382;471	0	12.246	0	8.4	0	2534100	0	2534100	0	126710	0	126710	0	1				627	423;1551;3333	False;True;True	433;1583;3426	777;2997;6467	855;3357;7381
Q15365	Q15365	6	6	4	Poly(rC)-binding protein 1	PCBP1	sp|Q15365|PCBP1_HUMAN Poly(rC)-binding protein 1 OS=Homo sapiens GN=PCBP1 PE=1 SV=2	1	6	6	4	1	4	2	1	4	2	0	2	2	32.3	32.3	23.6	37.497	356	356	0	44.301	3.1	25.6	6.7	37903000	2050300	34415000	1438600	2229600	120610	2024400	84621	7				628	511;1190;1916;2012;2055;4434	True;True;True;True;True;True	523;1216;1957;2055;2099;4553	939;2276;3784;3958;4021;4022;8814	1031;2543;4284;4474;4537;4538;10156
Q15366-7;Q15366-8;Q15366-4;Q15366-5;Q15366-6;Q15366-3;Q15366;Q15366-2;P57721-2;P57721-3;P57721-5;P57721-4;P57721	Q15366-7;Q15366-8;Q15366-4;Q15366-5;Q15366-6;Q15366-3;Q15366;Q15366-2;P57721-2;P57721-3;P57721-5;P57721-4;P57721	3;3;3;3;3;3;3;3;2;2;2;2;2	1;1;1;1;1;1;1;1;0;0;0;0;0	1;1;1;1;1;1;1;1;0;0;0;0;0	Poly(rC)-binding protein 2;Poly(rC)-binding protein 3	PCBP2;PCBP3	sp|Q15366-7|PCBP2_HUMAN Isoform 7 of Poly(rC)-binding protein 2 OS=Homo sapiens GN=PCBP2;sp|Q15366-8|PCBP2_HUMAN Isoform 8 of Poly(rC)-binding protein 2 OS=Homo sapiens GN=PCBP2;sp|Q15366-4|PCBP2_HUMAN Isoform 4 of Poly(rC)-binding protein 2 OS=Homo sapien	13	3	1	1	1	3	0	0	1	0	0	1	0	13.2	3.5	3.5	33.496	318	318;322;331;335;361;362;365;366;345;346;351;370;371	0.009324	6.0582	3.5	13.2	0	3928400	0	3928400	0	245530	0	245530	0	1				629	1190;1917;2055	False;True;False	1216;1958;2099	2276;3785;4021;4022	2543;4285;4537;4538
Q15424;Q15424-4;Q15424-3;Q15424-2;Q14151	Q15424;Q15424-4;Q15424-3;Q15424-2	3;3;3;2;1	3;3;3;2;1	3;3;3;2;1	Scaffold attachment factor B1	SAFB	sp|Q15424|SAFB1_HUMAN Scaffold attachment factor B1 OS=Homo sapiens GN=SAFB PE=1 SV=4;sp|Q15424-4|SAFB1_HUMAN Isoform 4 of Scaffold attachment factor B1 OS=Homo sapiens GN=SAFB;sp|Q15424-3|SAFB1_HUMAN Isoform 3 of Scaffold attachment factor B1 OS=Homo sapi	5	3	3	3	1	2	0	1	2	0	1	2	0	6	6	6	102.64	915	915;916;917;848;953	0	21.911	1.5	4.5	0	3269800	189290	3080500	0	96172	5567.5	90604	0	4				630	1097;3508;3600	True;True;True	1121;3612;3705	2105;6898;7123	2349;7913;7914;8192
Q15758;Q15758-3;Q15758-2	Q15758;Q15758-3;Q15758-2	14;8;8	14;8;8	14;8;8	Neutral amino acid transporter B(0)	SLC1A5	sp|Q15758|AAAT_HUMAN Neutral amino acid transporter B(0) OS=Homo sapiens GN=SLC1A5 PE=1 SV=2;sp|Q15758-3|AAAT_HUMAN Isoform 3 of Neutral amino acid transporter B(0) OS=Homo sapiens GN=SLC1A5;sp|Q15758-2|AAAT_HUMAN Isoform 2 of Neutral amino acid transporte	3	14	14	14	8	12	12	8	12	12	8	12	12	23.1	23.1	23.1	56.598	541	541;313;339	0	300.1	15.2	19.6	23.1	24061000000	1936700000	17941000000	4183900000	1503800000	121040000	1121300000	261500000	111				631	1225;1623;1908;2481;2856;2857;2913;3446;3447;3503;3809;3878;3949;4223	True;True;True;True;True;True;True;True;True;True;True;True;True;True	1254;1658;1949;2532;2924;2925;2926;2927;2989;3543;3544;3607;3922;3991;4064;4339	2361;2362;3134;3135;3136;3137;3138;3139;3752;3753;3754;3755;3756;3757;3758;3759;3760;3761;3762;3763;3764;3765;3766;3767;3768;4826;5529;5530;5531;5532;5533;5534;5535;5536;5537;5538;5539;5540;5541;5683;5684;6722;6723;6724;6725;6726;6727;6881;6882;6883;6884;6885;6886;6887;6888;7563;7564;7565;7566;7737;7886;7887;8367;8368;8369	2638;2639;3502;3503;3504;3505;3506;3507;3508;3509;3510;3511;3512;3513;3514;4240;4241;4242;4243;4244;4245;4246;4247;4248;4249;4250;4251;4252;4253;4254;4255;4256;4257;4258;4259;4260;4261;4262;4263;4264;4265;4266;4267;5460;6252;6253;6254;6255;6256;6257;6258;6259;6260;6261;6262;6263;6264;6265;6266;6267;6268;6269;6270;6271;6491;6492;7692;7693;7694;7695;7696;7697;7883;7884;7885;7886;7887;7888;7889;7890…
Q15858-4;Q15858-3;Q15858-2;Q15858	Q15858-4;Q15858-3;Q15858-2;Q15858	1;1;1;1	1;1;1;1	1;1;1;1	Sodium channel protein type 9 subunit alpha	SCN9A	sp|Q15858-4|SCN9A_HUMAN Isoform 4 of Sodium channel protein type 9 subunit alpha OS=Homo sapiens GN=SCN9A;sp|Q15858-3|SCN9A_HUMAN Isoform 3 of Sodium channel protein type 9 subunit alpha OS=Homo sapiens GN=SCN9A;sp|Q15858-2|SCN9A_HUMAN Isoform 2 of Sodium	4	1	1	1	0	0	1	0	0	1	0	0	1	1.8	1.8	1.8	225.21	1977	1977;1977;1988;1988	0	6.9753	0	0	1.8	4219800	0	0	4219800	62055	0	0	62055	1				632	2106	TRUE	2152	4122	4670
Q15942-2;Q15942	Q15942-2;Q15942	1;1	1;1	1;1	Zyxin	ZYX	sp|Q15942-2|ZYX_HUMAN Isoform 2 of Zyxin OS=Homo sapiens GN=ZYX;sp|Q15942|ZYX_HUMAN Zyxin OS=Homo sapiens GN=ZYX PE=1 SV=1	2	1	1	1	0	1	0	0	1	0	0	1	0	5.1	5.1	5.1	45.075	415	415;572	0.0058962	6.1379	0	5.1	0	1056900	0	1056900	0	52846	0	52846	0	1				633	1216	TRUE	1245	2339	2610
Q16186	Q16186	1	1	1	Proteasomal ubiquitin receptor ADRM1	ADRM1	sp|Q16186|ADRM1_HUMAN Proteasomal ubiquitin receptor ADRM1 OS=Homo sapiens GN=ADRM1 PE=1 SV=2	1	1	1	1	0	1	0	0	1	0	0	1	0	3.9	3.9	3.9	42.153	407	407	0.002451	6.3496	0	3.9	0	1176200	0	1176200	0	106930	0	106930	0	1				634	3737	TRUE	3846	7383	8480
Q16563-2;Q16563	Q16563-2;Q16563	2;2	2;2	2;2	Synaptophysin-like protein 1	SYPL1	sp|Q16563-2|SYPL1_HUMAN Isoform 2 of Synaptophysin-like protein 1 OS=Homo sapiens GN=SYPL1;sp|Q16563|SYPL1_HUMAN Synaptophysin-like protein 1 OS=Homo sapiens GN=SYPL1 PE=1 SV=1	2	2	2	2	1	1	1	1	1	1	1	1	1	17	17	17	26.411	241	241;259	0	12.306	6.2	6.2	10.8	14282000	760820	12388000	1132900	1586900	84535	1376500	125880	5				635	1921;2261	True;True	1962;2309	3789;3790;3791;4387	4289;4290;4291;4292;4957
Q16629-3;Q16629-2;Q16629-4;Q16629;P84103-2;P84103	Q16629-3;Q16629-2;Q16629-4;Q16629	3;3;3;3;1;1	3;3;3;3;1;1	3;3;3;3;1;1	Serine/arginine-rich splicing factor 7	SRSF7	sp|Q16629-3|SRSF7_HUMAN Isoform 3 of Serine/arginine-rich splicing factor 7 OS=Homo sapiens GN=SRSF7;sp|Q16629-2|SRSF7_HUMAN Isoform 2 of Serine/arginine-rich splicing factor 7 OS=Homo sapiens GN=SRSF7;sp|Q16629-4|SRSF7_HUMAN Isoform 4 of Serine/arginine-r	6	3	3	3	1	2	0	1	2	0	1	2	0	28.8	28.8	28.8	15.257	132	132;135;226;238;124;164	0	17.635	10.6	28.8	0	20652000	190630	20462000	0	2581600	23829	2557700	0	4				637	2992;2993;4572	True;True;True	3071;3072;4697	5821;5822;9060	6644;6645;6646;10420
Q16651	Q16651	1	1	1	Prostasin;Prostasin light chain;Prostasin heavy chain	PRSS8	sp|Q16651|PRSS8_HUMAN Prostasin OS=Homo sapiens GN=PRSS8 PE=1 SV=1	1	1	1	1	0	1	0	0	1	0	0	1	0	4.1	4.1	4.1	36.431	343	343	0	7.1495	0	4.1	0	5908900	0	5908900	0	590890	0	590890	0	2				638	2457	TRUE	2508	4781;4782	5403;5404
Q16658	Q16658	7	7	7	Fascin	FSCN1	sp|Q16658|FSCN1_HUMAN Fascin OS=Homo sapiens GN=FSCN1 PE=1 SV=3	1	7	7	7	1	6	3	1	6	3	1	6	3	26.2	26.2	26.2	54.529	493	493	0	66.778	4.9	24.3	9.9	35769000	502550	25996000	9270400	1277500	17948	928440	331090	11				639	2294;2715;3065;3801;4331;4686;4748	True;True;True;True;True;True;True	2343;2769;3147;3914;4449;4813;4876	4443;5278;5279;5951;7551;8596;8597;8598;9262;9367	5016;5967;5968;6789;8680;9901;9902;9903;10658;10659;10774
Q29980;Q29980-2	Q29980;Q29980-2	7;4	7;4	7;4	MHC class I polypeptide-related sequence B	MICB	sp|Q29980|MICB_HUMAN MHC class I polypeptide-related sequence B OS=Homo sapiens GN=MICB PE=1 SV=1;sp|Q29980-2|MICB_HUMAN Isoform 2 of MHC class I polypeptide-related sequence B OS=Homo sapiens GN=MICB	2	7	7	7	4	6	5	4	6	5	4	6	5	30.8	30.8	30.8	42.646	383	383;340	0	62.054	16.2	29	18	139510000	6950400	82460000	50098000	8206400	408850	4850600	2946900	21				640	219;356;531;1494;1807;4125;4253	True;True;True;True;True;True;True	223;365;543;1526;1845;4239;4370	403;404;405;651;973;2862;2863;2864;2865;2866;3551;3552;8197;8198;8432;8433;8434;8435	438;439;440;719;1067;3201;3202;3203;3204;3205;4006;4007;4008;4009;9441;9442;9704;9705;9706;9707;9708;9709
Q29983;Q29983-2	Q29983	4;1	4;1	4;1	MHC class I polypeptide-related sequence A	MICA	sp|Q29983|MICA_HUMAN MHC class I polypeptide-related sequence A OS=Homo sapiens GN=MICA PE=1 SV=1	2	4	4	4	0	1	3	0	1	3	0	1	3	17	17	17	42.915	383	383;287	0	27.307	0	6.8	10.2	12407000	0	3092500	9314900	653020	0	162760	490260	4				641	334;995;3786;4126	True;True;True;True	343;1015;3899;4240	604;1893;7524;8199	665;2120;8649;9443
Q3ZCM7	Q3ZCM7	3	1	1	Tubulin beta-8 chain	TUBB8	sp|Q3ZCM7|TBB8_HUMAN Tubulin beta-8 chain OS=Homo sapiens GN=TUBB8 PE=1 SV=2	1	3	1	1	0	1	3	0	0	1	0	0	1	12.8	7.2	7.2	49.775	444	444	0	8.4333	0	3.4	12.8	26305000	0	0	26305000	1315300	0	0	1315300	1				642	411;880;2382	False;True;False	421;899;2432	758;759;1653;4611	834;835;1852;5213
Q3ZCQ3	Q3ZCQ3	1	1	1	Membrane protein FAM174B	FAM174B	sp|Q3ZCQ3|F174B_HUMAN Membrane protein FAM174B OS=Homo sapiens GN=FAM174B PE=2 SV=2	1	1	1	1	0	1	0	0	1	0	0	1	0	13.8	13.8	13.8	16.966	159	159	0.0024691	6.3946	0	13.8	0	3367500	0	3367500	0	481080	0	481080	0	1				643	4293	TRUE	4411	8518	9806
Q4KMQ2-3;Q4KMQ2;Q4KMQ2-2;Q4KMQ2-4	Q4KMQ2-3;Q4KMQ2;Q4KMQ2-2;Q4KMQ2-4	11;11;11;10	11;11;11;10	11;11;11;10	Anoctamin-6	ANO6	sp|Q4KMQ2-3|ANO6_HUMAN Isoform 3 of Anoctamin-6 OS=Homo sapiens GN=ANO6;sp|Q4KMQ2|ANO6_HUMAN Anoctamin-6 OS=Homo sapiens GN=ANO6 PE=1 SV=2;sp|Q4KMQ2-2|ANO6_HUMAN Isoform 2 of Anoctamin-6 OS=Homo sapiens GN=ANO6;sp|Q4KMQ2-4|ANO6_HUMAN Isoform 4 of Anoctamin	4	11	11	11	4	9	6	4	9	6	4	9	6	14.5	14.5	14.5	103.96	892	892;910;931;929	0	79.073	5.8	13.2	10.4	262790000	5304400	208890000	48601000	6111400	123360	4857800	1130300	21				644	1213;2804;2824;3102;3204;3301;3302;3353;3750;3849;4428	True;True;True;True;True;True;True;True;True;True;True	1241;2865;2887;3185;3292;3393;3394;3446;3862;3962;4547	2329;2330;2331;5431;5468;5469;5470;6019;6204;6412;6413;6414;6415;6512;7428;7429;7681;8801;8802;8803	2600;2601;2602;6140;6181;6182;6183;6863;7069;7317;7318;7319;7320;7441;8528;8529;8846;10142;10143;10144;10145
Q5BKX6-2;Q5BKX6;Q5BKX6-3	Q5BKX6-2;Q5BKX6;Q5BKX6-3	3;3;3	3;3;3	3;3;3	Solute carrier family 45 member 4	SLC45A4	sp|Q5BKX6-2|S45A4_HUMAN Isoform 2 of Solute carrier family 45 member 4 OS=Homo sapiens GN=SLC45A4;sp|Q5BKX6|S45A4_HUMAN Solute carrier family 45 member 4 OS=Homo sapiens GN=SLC45A4 PE=1 SV=2;sp|Q5BKX6-3|S45A4_HUMAN Isoform 3 of Solute carrier family 45 mem	3	3	3	3	0	3	1	0	3	1	0	3	1	8.6	8.6	8.6	78.181	717	717;768;798	0	22.147	0	8.6	1.5	17165000	0	14744000	2420800	746300	0	641040	105250	5				646	165;1595;3475	True;True;True	167;1628;3577	305;3084;3085;6812	332;3449;3450;7795;7796
Q5BVD1-2;Q5BVD1;Q5BVD1-3	Q5BVD1-2;Q5BVD1;Q5BVD1-3	1;1;1	1;1;1	1;1;1	TPA-induced transmembrane protein	TTMP	sp|Q5BVD1-2|TTMP_HUMAN Isoform 2 of TPA-induced transmembrane protein OS=Homo sapiens GN=TTMP;sp|Q5BVD1|TTMP_HUMAN TPA-induced transmembrane protein OS=Homo sapiens GN=TTMP PE=1 SV=2;sp|Q5BVD1-3|TTMP_HUMAN Isoform 3 of TPA-induced transmembrane protein OS=	3	1	1	1	0	1	0	0	1	0	0	1	0	13.6	13.6	13.6	16.351	147	147;217;250	0.0059524	6.1938	0	13.6	0	1546900	0	1546900	0	220980	0	220980	0	1				647	2763	TRUE	2817	5356	6050
Q5SSJ5;Q5SSJ5-5;Q5SSJ5-3;Q5SSJ5-2	Q5SSJ5;Q5SSJ5-5;Q5SSJ5-3;Q5SSJ5-2	2;1;1;1	2;1;1;1	2;1;1;1	Heterochromatin protein 1-binding protein 3	HP1BP3	sp|Q5SSJ5|HP1B3_HUMAN Heterochromatin protein 1-binding protein 3 OS=Homo sapiens GN=HP1BP3 PE=1 SV=1;sp|Q5SSJ5-5|HP1B3_HUMAN Isoform 4 of Heterochromatin protein 1-binding protein 3 OS=Homo sapiens GN=HP1BP3;sp|Q5SSJ5-3|HP1B3_HUMAN Isoform 3 of Heterochro	4	2	2	2	2	0	0	2	0	0	2	0	0	6.3	6.3	6.3	61.206	553	553;133;401;515	0	11.732	6.3	0	0	350310	350310	0	0	14012	14012	0	0	2				649	370;3754	True;True	379;3866	680;7436	750;8537
Q5T2D2	Q5T2D2	1	1	1	Trem-like transcript 2 protein	TREML2	sp|Q5T2D2|TRML2_HUMAN Trem-like transcript 2 protein OS=Homo sapiens GN=TREML2 PE=1 SV=2	1	1	1	1	0	1	1	0	1	1	0	1	1	4.4	4.4	4.4	35.126	321	321	0	21.581	0	4.4	4.4	9315500	0	6176400	3139100	582220	0	386020	196190	2				650	2540	TRUE	2591	4935;4936	5589;5590
Q5T3F8-2;Q5T3F8-3;Q5T3F8	Q5T3F8-2;Q5T3F8-3;Q5T3F8	6;6;6	6;6;6	6;6;6	CSC1-like protein 2	TMEM63B	sp|Q5T3F8-2|CSCL2_HUMAN Isoform 2 of CSC1-like protein 2 OS=Homo sapiens GN=TMEM63B;sp|Q5T3F8-3|CSCL2_HUMAN Isoform 3 of CSC1-like protein 2 OS=Homo sapiens GN=TMEM63B;sp|Q5T3F8|CSCL2_HUMAN CSC1-like protein 2 OS=Homo sapiens GN=TMEM63B PE=1 SV=1	3	6	6	6	1	5	1	1	5	1	1	5	1	12.8	12.8	12.8	56.307	491	491;704;832	0	35.542	2.6	10.2	2.6	29513000	775530	25942000	2795300	1229700	32314	1080900	116470	7				651	1132;1419;1560;2595;2596;4683	True;True;True;True;True;True	1157;1451;1592;2648;2649;4810	2170;2745;2746;3015;5029;5030;9258;9259	2418;3071;3072;3376;5696;5697;10654;10655
Q5VUB5	Q5VUB5	14	14	13	Protein FAM171A1	FAM171A1	sp|Q5VUB5|F1711_HUMAN Protein FAM171A1 OS=Homo sapiens GN=FAM171A1 PE=1 SV=1	1	14	14	13	6	12	3	6	12	3	5	11	2	22.1	22.1	21.1	97.853	890	890	0	124.14	8.1	16.7	5.5	74388000	3043500	64685000	6659900	2010500	82258	1748200	180000	27				652	288;429;486;1137;1665;1888;2611;2692;3350;3370;3425;3557;3727;4064	True;True;True;True;True;True;True;True;True;True;True;True;True;True	296;439;498;1162;1701;1929;2665;2746;3443;3466;3522;3662;3836;4178	534;787;788;789;902;2177;3222;3223;3716;5058;5236;6496;6497;6566;6567;6681;6682;7018;7019;7370;7371;8086;8087;8088	587;865;866;867;992;2426;3607;3608;3609;4199;5728;5925;7415;7416;7508;7509;7510;7641;7642;7643;8068;8069;8070;8467;8468;9324;9325;9326
Q5ZPR3;Q5ZPR3-3;Q5ZPR3-4;Q5ZPR3-2	Q5ZPR3;Q5ZPR3-3;Q5ZPR3-4;Q5ZPR3-2	4;3;3;2	4;3;3;2	4;3;3;2	CD276 antigen	CD276	sp|Q5ZPR3|CD276_HUMAN CD276 antigen OS=Homo sapiens GN=CD276 PE=1 SV=1;sp|Q5ZPR3-3|CD276_HUMAN Isoform 3 of CD276 antigen OS=Homo sapiens GN=CD276;sp|Q5ZPR3-4|CD276_HUMAN Isoform 4 of CD276 antigen OS=Homo sapiens GN=CD276;sp|Q5ZPR3-2|CD276_HUMAN Isoform 2	4	4	4	4	1	0	3	1	0	3	1	0	3	13.7	13.7	13.7	57.235	534	534;493;533;316	0	27.806	2.4	0	11.2	14422000	2755700	0	11666000	721100	137780	0	583320	5				653	705;1874;2994;3703	True;True;True;True	719;1915;3073;3809	1309;1310;3692;5823;7305	1461;1462;4172;6647;8394
Q658P3-4;Q658P3-3;Q658P3;Q658P3-2	Q658P3-4;Q658P3-3;Q658P3;Q658P3-2	3;3;3;2	3;3;3;2	3;3;3;2	Metalloreductase STEAP3	STEAP3	sp|Q658P3-4|STEA3_HUMAN Isoform 4 of Metalloreductase STEAP3 OS=Homo sapiens GN=STEAP3;sp|Q658P3-3|STEA3_HUMAN Isoform 3 of Metalloreductase STEAP3 OS=Homo sapiens GN=STEAP3;sp|Q658P3|STEA3_HUMAN Metalloreductase STEAP3 OS=Homo sapiens GN=STEAP3 PE=1 SV=2;	4	3	3	3	0	3	1	0	3	1	0	3	1	9.9	9.9	9.9	50.499	456	456;487;488;498	0	20.257	0	9.9	2.4	16264000	0	14746000	1517700	813210	0	737320	75884	5				654	3068;3235;4330	True;True;True	3150;3323;4448	5954;5955;6259;8594;8595	6792;6793;7136;9899;9900
Q68D85	Q68D85	9	9	9	Natural cytotoxicity triggering receptor 3 ligand 1	NCR3LG1	sp|Q68D85|NR3L1_HUMAN Natural cytotoxicity triggering receptor 3 ligand 1 OS=Homo sapiens GN=NCR3LG1 PE=1 SV=1	1	9	9	9	5	5	8	5	5	8	5	5	8	22.9	22.9	22.9	50.827	454	454	0	124.13	15	15	21.8	205660000	8828200	132370000	64468000	8941900	383830	5755100	2803000	29				655	317;728;1325;1940;2557;2558;2612;3544;4606	True;True;True;True;True;True;True;True;True	326;743;1354;1981;2608;2609;2610;2666;3649;4732	582;583;584;1351;2551;2552;2553;2554;2555;3817;4969;4970;4971;4972;5059;5060;5061;6986;6987;6988;6989;9112	639;640;641;642;643;644;1507;2860;2861;2862;2863;2864;4318;5632;5633;5634;5635;5729;5730;5731;5732;8026;8027;8028;8029;8030;8031;8032;10477
Q68DH5	Q68DH5	2	2	2	LMBR1 domain-containing protein 2	LMBRD2	sp|Q68DH5|LMBD2_HUMAN LMBR1 domain-containing protein 2 OS=Homo sapiens GN=LMBRD2 PE=1 SV=1	1	2	2	2	0	2	1	0	2	1	0	2	1	6.6	6.6	6.6	81.171	695	695	0	12.691	0	6.6	4.3	19109000	0	15638000	3471000	796190	0	651570	144620	3				656	62;767	True;True	62;783	102;1437;1438	110;1608;1609
Q6EMK4	Q6EMK4	3	3	3	Vasorin	VASN	sp|Q6EMK4|VASN_HUMAN Vasorin OS=Homo sapiens GN=VASN PE=1 SV=1	1	3	3	3	0	2	3	0	2	3	0	2	3	5.8	5.8	5.8	71.712	673	673	0	40.436	0	3.6	5.8	15837000	0	10788000	5048500	719860	0	490390	229480	5				657	1657;1658;3659	True;True;True	1693;1694;3765	3211;3212;3213;3214;7220	3596;3597;3598;3599;8299
Q6GTX8-3;Q6GTX8-2;Q6GTX8;Q6GTX8-4;Q6ISS4-2;Q6ISS4	Q6GTX8-3;Q6GTX8-2;Q6GTX8;Q6GTX8-4	4;4;4;2;1;1	4;4;4;2;1;1	4;4;4;2;1;1	Leukocyte-associated immunoglobulin-like receptor 1	LAIR1	sp|Q6GTX8-3|LAIR1_HUMAN Isoform 3 of Leukocyte-associated immunoglobulin-like receptor 1 OS=Homo sapiens GN=LAIR1;sp|Q6GTX8-2|LAIR1_HUMAN Isoform 2 of Leukocyte-associated immunoglobulin-like receptor 1 OS=Homo sapiens GN=LAIR1;sp|Q6GTX8|LAIR1_HUMAN Leukoc	6	4	4	4	2	1	3	2	1	3	2	1	3	27.1	27.1	27.1	29.71	269	269;270;287;209;135;152	0	29.632	19	11.2	19.3	36226000	5248400	14093000	16884000	2786600	403730	1084100	1298800	10				658	419;763;1643;4604	True;True;True;True	429;779;1679;4730	772;1426;1427;1428;1429;1430;3168;9109	850;1595;1596;1597;1598;1599;1600;1601;3546;10474
Q6P4Q7;Q6P4Q7-2;Q9H8M5-3;Q9H8M5-2;Q9H8M5	Q6P4Q7	8;1;1;1;1	8;1;1;1;1	7;1;1;1;1	Metal transporter CNNM4	CNNM4	sp|Q6P4Q7|CNNM4_HUMAN Metal transporter CNNM4 OS=Homo sapiens GN=CNNM4 PE=1 SV=3	5	8	8	7	0	4	6	0	4	6	0	3	6	16.5	16.5	15.5	86.606	775	775;263;552;853;875	0	55.201	0	8	12.6	25673000	0	12364000	13308000	626160	0	301570	324590	11				659	267;671;2070;2779;3437;3448;3578;4177	True;True;True;True;True;True;True;True	271;685;2115;2837;3534;3545;3683;4291	495;1229;1230;4055;4056;5388;6700;6728;7061;8300	539;1359;1360;4582;4583;6095;7663;7664;7698;8118;9559
Q6P9G4	Q6P9G4	4	4	4	Transmembrane protein 154	TMEM154	sp|Q6P9G4|TM154_HUMAN Transmembrane protein 154 OS=Homo sapiens GN=TMEM154 PE=1 SV=2	1	4	4	4	2	2	3	2	2	3	2	2	3	31.7	31.7	31.7	20.498	183	183	0	49.527	17.5	19.1	30.1	91021000	8292700	67597000	15132000	11378000	1036600	8449600	1891500	13				660	2872;2873;3124;4447	True;True;True;True	2945;2946;3207;4566;4567;4568	5571;5572;5573;6059;8832;8833;8834;8835;8836;8837;8838;8839	6303;6304;6305;6904;10176;10177;10178;10179;10180;10181;10182;10183;10184
Q6PKG0;Q6PKG0-3	Q6PKG0;Q6PKG0-3	3;2	3;2	3;2	La-related protein 1	LARP1	sp|Q6PKG0|LARP1_HUMAN La-related protein 1 OS=Homo sapiens GN=LARP1 PE=1 SV=2;sp|Q6PKG0-3|LARP1_HUMAN Isoform 2 of La-related protein 1 OS=Homo sapiens GN=LARP1	2	3	3	3	0	2	1	0	2	1	0	2	1	5.6	5.6	5.6	123.51	1096	1096;1019	0	21.816	0	4.4	1.2	3805600	0	3643600	162090	63427	0	60726	2701.5	3				661	382;745;1887	True;True;True	391;760;1928	701;1381;3715	771;1545;4198
Q6UWB1	Q6UWB1	5	5	5	Interleukin-27 receptor subunit alpha	IL27RA	sp|Q6UWB1|I27RA_HUMAN Interleukin-27 receptor subunit alpha OS=Homo sapiens GN=IL27RA PE=2 SV=2	1	5	5	5	2	5	2	2	5	2	2	5	2	13.7	13.7	13.7	69.473	636	636	0	41.377	5.2	13.7	7.4	64116000	1660100	52819000	9637300	2564600	66404	2112700	385490	9				662	503;2480;2775;3263;4020	True;True;True;True;True	515;2531;2831;3353;4135	928;929;4824;4825;5373;6307;8013;8014;8015	1020;1021;5458;5459;6071;7189;9222;9223;9224
Q6UWL2-3;Q6UWL2;Q6UWL2-2	Q6UWL2-3;Q6UWL2;Q6UWL2-2	2;2;2	2;2;2	2;2;2	Sushi domain-containing protein 1	SUSD1	sp|Q6UWL2-3|SUSD1_HUMAN Isoform 3 of Sushi domain-containing protein 1 OS=Homo sapiens GN=SUSD1;sp|Q6UWL2|SUSD1_HUMAN Sushi domain-containing protein 1 OS=Homo sapiens GN=SUSD1 PE=1 SV=1;sp|Q6UWL2-2|SUSD1_HUMAN Isoform 2 of Sushi domain-containing protein	3	2	2	2	0	2	0	0	2	0	0	2	0	3.6	3.6	3.6	82.964	747	747;747;757	0	12.507	0	3.6	0	4047700	0	4047700	0	134920	0	134920	0	2				663	842;4754	True;True	861;4882	1583;9378	1776;10786
Q6ZN17-2;Q6ZN17	Q6ZN17-2;Q6ZN17	1;1	1;1	1;1	Protein lin-28 homolog B	LIN28B	sp|Q6ZN17-2|LN28B_HUMAN Isoform 2 of Protein lin-28 homolog B OS=Homo sapiens GN=LIN28B;sp|Q6ZN17|LN28B_HUMAN Protein lin-28 homolog B OS=Homo sapiens GN=LIN28B PE=1 SV=1	2	1	1	1	0	1	0	0	1	0	0	1	0	7.8	7.8	7.8	19.511	180	180;250	0	6.8642	0	7.8	0	1677200	0	1677200	0	167720	0	167720	0	1				664	3117	TRUE	3200	6049	6894
Q6ZSS7	Q6ZSS7	3	3	3	Major facilitator superfamily domain-containing protein 6	MFSD6	sp|Q6ZSS7|MFSD6_HUMAN Major facilitator superfamily domain-containing protein 6 OS=Homo sapiens GN=MFSD6 PE=1 SV=2	1	3	3	3	1	2	0	1	2	0	1	2	0	6.6	6.6	6.6	88.087	791	791	0	17.642	1.8	4.8	0	1634200	409580	1224700	0	60527	15170	45358	0	3				665	328;2071;4236	True;True;True	337;2116;4352	598;4057;8391	658;4584;9656
Q71U36-2;Q71U36;Q13748;Q13748-2;Q6PEY2;Q9NY65-2;Q9NY65	Q71U36-2;Q71U36;Q13748;Q13748-2;Q6PEY2	18;18;13;11;9;7;7	18;18;13;11;9;7;7	0;0;0;0;0;0;0	Tubulin alpha-1A chain;Tubulin alpha-3C/D chain;Tubulin alpha-3E chain	TUBA1A;TUBA3C;TUBA3E	sp|Q71U36-2|TBA1A_HUMAN Isoform 2 of Tubulin alpha-1A chain OS=Homo sapiens GN=TUBA1A;sp|Q71U36|TBA1A_HUMAN Tubulin alpha-1A chain OS=Homo sapiens GN=TUBA1A PE=1 SV=1;sp|Q13748|TBA3C_HUMAN Tubulin alpha-3C/D chain OS=Homo sapiens GN=TUBA3C PE=1 SV=3;sp|Q13	7	18	18	0	8	15	7	8	15	7	0	0	0	58.4	58.4	0	46.297	416	416;451;450;418;450;383;449	0	295.32	30.5	45.4	27.6	529940000	38973000	381880000	109090000	25235000	1855900	18185000	5194700	44				666	148;149;390;399;400;438;840;856;1272;1988;2392;2686;3162;3163;4011;4012;4022;4708	True;True;True;True;True;True;True;True;True;True;True;True;True;True;True;True;True;True	150;151;399;400;409;410;448;859;875;1301;2030;2443;2740;3247;3248;4126;4127;4137;4835	267;268;269;713;714;732;733;734;735;736;810;811;1579;1580;1581;1613;2454;3903;3904;3905;3906;4629;5223;6130;6131;6132;6133;6134;7994;7995;7996;7997;7998;7999;8000;8001;8017;9300	286;287;288;289;786;787;806;807;808;809;810;890;891;892;1772;1773;1774;1809;2760;2761;4412;4413;4414;4415;4416;4417;5232;5909;6989;6990;6991;6992;6993;9201;9202;9203;9204;9205;9206;9207;9208;9209;9210;9226;10700
Q71UM5	Q71UM5	3	1	1	40S ribosomal protein S27-like	RPS27L	sp|Q71UM5|RS27L_HUMAN 40S ribosomal protein S27-like OS=Homo sapiens GN=RPS27L PE=1 SV=3	1	3	1	1	2	3	1	1	1	0	1	1	0	39.3	13.1	13.1	9.4771	84	84	0	12.202	22.6	39.3	9.5	10949000	1203200	9746200	0	2737400	300810	2436600	0	2				667	691;2695;3329	True;False;False	705;2749;3422	1269;1270;5241;5242;5243;6462	1405;1406;5930;5931;5932;7375
Q7KYR7-3;Q7KYR7-5;Q7KYR7;Q7KYR7-1;Q7KYR7-6;Q7KYR7-4;Q8WVV5-5;Q8WVV5-4;Q8WVV5	Q7KYR7-3;Q7KYR7-5;Q7KYR7;Q7KYR7-1	7;7;7;6;2;2;1;1;1	7;7;7;6;2;2;1;1;1	7;7;7;6;2;2;1;1;1	Butyrophilin subfamily 2 member A1	BTN2A1	sp|Q7KYR7-3|BT2A1_HUMAN Isoform 3 of Butyrophilin subfamily 2 member A1 OS=Homo sapiens GN=BTN2A1;sp|Q7KYR7-5|BT2A1_HUMAN Isoform 5 of Butyrophilin subfamily 2 member A1 OS=Homo sapiens GN=BTN2A1;sp|Q7KYR7|BT2A1_HUMAN Butyrophilin subfamily 2 member A1 OS=	9	7	7	7	3	6	4	3	6	4	3	6	4	21.3	21.3	21.3	42.77	375	375;466;527;528;330;334;313;407;523	0	61.851	8.5	21.3	8.5	53927000	4947900	43660000	5318500	3370400	309250	2728800	332410	18				668	1174;1842;1843;3420;3577;3965;4465	True;True;True;True;True;True;True	1199;1881;1882;3517;3682;4080;4586	2237;2238;2239;2240;3635;3636;3637;3638;6674;6675;7058;7059;7060;7914;7915;8866	2496;2497;2498;2499;4112;4113;4114;4115;7634;7635;8115;8116;8117;9115;9116;9117;9118;10214
Q7KZF4	Q7KZF4	13	13	13	Staphylococcal nuclease domain-containing protein 1	SND1	sp|Q7KZF4|SND1_HUMAN Staphylococcal nuclease domain-containing protein 1 OS=Homo sapiens GN=SND1 PE=1 SV=1	1	13	13	13	3	10	2	3	10	2	3	10	2	23.5	23.5	23.5	102	910	910	0	82.164	4.4	19.5	3.4	56445000	1910300	50902000	3633000	1065000	36043	960410	68548	15				669	875;1197;1220;2483;2957;3430;3486;3772;4222;4364;4420;4557;4655	True;True;True;True;True;True;True;True;True;True;True;True;True	894;1223;1249;2534;3033;3527;3588;3885;4338;4482;4539;4680;4781	1645;2296;2350;4828;5753;5754;6689;6833;7502;7503;8366;8654;8785;9033;9200	1844;2564;2627;5462;6571;6572;7652;7823;8625;8626;9627;9960;10124;10388;10591
Q7L1W4	Q7L1W4	4	4	4	Volume-regulated anion channel subunit LRRC8D	LRRC8D	sp|Q7L1W4|LRC8D_HUMAN Volume-regulated anion channel subunit LRRC8D OS=Homo sapiens GN=LRRC8D PE=1 SV=1	1	4	4	4	0	3	1	0	3	1	0	3	1	8.3	8.3	8.3	98.2	858	858	0	26.974	0	6.6	1.6	9684700	0	9030000	654680	215220	0	200670	14548	3				670	1904;2313;2792;4452	True;True;True;True	1945;2362;2852;4573	3747;4486;5412;8846	4235;5075;6121;10191
Q7L2H7	Q7L2H7	1	1	1	Eukaryotic translation initiation factor 3 subunit M	EIF3M	sp|Q7L2H7|EIF3M_HUMAN Eukaryotic translation initiation factor 3 subunit M OS=Homo sapiens GN=EIF3M PE=1 SV=1	1	1	1	1	1	1	0	1	1	0	1	1	0	4.8	4.8	4.8	42.502	374	374	0.0024938	6.4341	4.8	4.8	0	1993400	235230	1758200	0	110740	13068	97676	0	2				671	3853	TRUE	3966	7688;7689	8853;8854
Q7RTV0	Q7RTV0	1	1	1	PHD finger-like domain-containing protein 5A	PHF5A	sp|Q7RTV0|PHF5A_HUMAN PHD finger-like domain-containing protein 5A OS=Homo sapiens GN=PHF5A PE=1 SV=1	1	1	1	1	1	1	0	1	1	0	1	1	0	11.8	11.8	11.8	12.405	110	110	0	35.948	11.8	11.8	0	1701100	266460	1434700	0	212640	33307	179330	0	2				672	1924	TRUE	1965	3796;3797	4297;4298
Q7Z2W4-3;Q7Z2W4-2;Q7Z2W4	Q7Z2W4-3;Q7Z2W4-2;Q7Z2W4	2;2;2	2;2;2	2;2;2	Zinc finger CCCH-type antiviral protein 1	ZC3HAV1	sp|Q7Z2W4-3|ZCCHV_HUMAN Isoform 3 of Zinc finger CCCH-type antiviral protein 1 OS=Homo sapiens GN=ZC3HAV1;sp|Q7Z2W4-2|ZCCHV_HUMAN Isoform 2 of Zinc finger CCCH-type antiviral protein 1 OS=Homo sapiens GN=ZC3HAV1;sp|Q7Z2W4|ZCCHV_HUMAN Zinc finger CCCH-type	3	2	2	2	0	2	0	0	2	0	0	2	0	4.8	4.8	4.8	67.589	624	624;699;902	0	11.486	0	4.8	0	3493900	0	3493900	0	99826	0	99826	0	2				673	368;3774	True;True	377;3887	677;7506	747;8629
Q7Z3C6-2;Q7Z3C6	Q7Z3C6-2;Q7Z3C6	3;3	3;3	3;3	Autophagy-related protein 9A	ATG9A	sp|Q7Z3C6-2|ATG9A_HUMAN Isoform 2 of Autophagy-related protein 9A OS=Homo sapiens GN=ATG9A;sp|Q7Z3C6|ATG9A_HUMAN Autophagy-related protein 9A OS=Homo sapiens GN=ATG9A PE=1 SV=3	2	3	3	3	1	1	3	1	1	3	1	1	3	6	6	6	87.378	778	778;839	0	20.944	2.3	1.9	6	8480100	816950	4359300	3303900	242290	23342	124550	94396	5				674	1176;2613;3530	True;True;True	1201;2667;3635	2242;2243;5062;5063;6956	2502;2503;5733;5734;7994
Q7Z406;Q7Z406-6;Q7Z406-2;Q7Z406-5;Q7Z406-4	Q7Z406;Q7Z406-6;Q7Z406-2;Q7Z406-5;Q7Z406-4	2;2;2;1;1	1;1;1;1;1	1;1;1;1;1	Myosin-14	MYH14	sp|Q7Z406|MYH14_HUMAN Myosin-14 OS=Homo sapiens GN=MYH14 PE=1 SV=2;sp|Q7Z406-6|MYH14_HUMAN Isoform 6 of Myosin-14 OS=Homo sapiens GN=MYH14;sp|Q7Z406-2|MYH14_HUMAN Isoform 2 of Myosin-14 OS=Homo sapiens GN=MYH14;sp|Q7Z406-5|MYH14_HUMAN Isoform 5 of Myosin-1	5	2	1	1	1	1	1	1	0	0	1	0	0	1.1	0.6	0.6	227.87	1995	1995;2003;2036;1478;1779	0.0092915	6.0547	0.6	0.5	0.5	0	0	0	0	0	0	0	0	1				676	1147;2202	True;False	1172;2250	2197;4283;4284	2454;4837;4838
Q7Z4W1	Q7Z4W1	1	1	1	L-xylulose reductase	DCXR	sp|Q7Z4W1|DCXR_HUMAN L-xylulose reductase OS=Homo sapiens GN=DCXR PE=1 SV=2	1	1	1	1	0	1	0	0	1	0	0	1	0	8.2	8.2	8.2	25.913	244	244	0.0013021	6.7142	0	8.2	0	2017700	0	2017700	0	134510	0	134510	0	0				677	921	TRUE	941	1736	1941
Q7Z6E9-2;Q7Z6E9;Q7Z6E9-4	Q7Z6E9-2;Q7Z6E9;Q7Z6E9-4	19;19;12	19;19;12	19;19;12	E3 ubiquitin-protein ligase RBBP6	RBBP6	sp|Q7Z6E9-2|RBBP6_HUMAN Isoform 2 of E3 ubiquitin-protein ligase RBBP6 OS=Homo sapiens GN=RBBP6;sp|Q7Z6E9|RBBP6_HUMAN E3 ubiquitin-protein ligase RBBP6 OS=Homo sapiens GN=RBBP6 PE=1 SV=1;sp|Q7Z6E9-4|RBBP6_HUMAN Isoform 4 of E3 ubiquitin-protein ligase RBBP	3	19	19	19	6	18	0	6	18	0	6	18	0	13.4	13.4	13.4	197.29	1758	1758;1792;952	0	146.66	4.7	12.6	0	121760000	7371600	114390000	0	1623500	98288	1525200	0	30				679	196;273;651;846;947;1182;1732;1787;1981;1982;2107;2212;2433;2590;3526;3832;3894;4624;4625	True;True;True;True;True;True;True;True;True;True;True;True;True;True;True;True;True;True;True	199;279;665;865;967;1207;1769;1825;2023;2024;2153;2260;2484;2642;3631;3945;4007;4750;4751	362;363;507;1194;1591;1592;1593;1594;1793;2255;3390;3513;3514;3893;3894;4123;4124;4310;4732;5020;6949;7653;7654;7655;7766;9142;9143;9144	393;394;554;1321;1784;1785;1786;1787;2009;2515;3829;3965;3966;4402;4403;4671;4672;4673;4872;5347;5685;5686;5687;7987;8815;8816;8817;8936;10510;10511;10512
Q7Z6M3-3;Q7Z6M3;Q7Z6M3-2	Q7Z6M3-3;Q7Z6M3;Q7Z6M3-2	6;6;5	6;6;5	6;6;5	Allergin-1	MILR1	sp|Q7Z6M3-3|MILR1_HUMAN Isoform 3 of Allergin-1 OS=Homo sapiens GN=MILR1;sp|Q7Z6M3|MILR1_HUMAN Allergin-1 OS=Homo sapiens GN=MILR1 PE=1 SV=2;sp|Q7Z6M3-2|MILR1_HUMAN Isoform 2 of Allergin-1 OS=Homo sapiens GN=MILR1	3	6	6	6	3	5	1	3	5	1	3	5	1	32	32	32	28.656	253	253;343;248	0	54.185	20.9	26.5	7.1	78717000	7268400	64492000	6956700	5622700	519170	4606600	496910	15				680	405;765;959;1880;2173;2272	True;True;True;True;True;True	415;781;979;1921;2220;2321	747;1435;1816;1817;1818;1819;1820;3702;3703;3704;3705;3706;4238;4405	821;1606;2033;2034;2035;2036;2037;4183;4184;4185;4186;4187;4188;4791;4976
Q86UN3;Q86UN3-2	Q86UN3	3;1	3;1	3;1	Reticulon-4 receptor-like 2	RTN4RL2	sp|Q86UN3|R4RL2_HUMAN Reticulon-4 receptor-like 2 OS=Homo sapiens GN=RTN4RL2 PE=1 SV=1	2	3	3	3	0	0	3	0	0	3	0	0	3	10.5	10.5	10.5	46.105	420	420;193	0	30.779	0	0	10.5	5854400	0	0	5854400	308130	0	0	308130	3				683	874;3625;4506	True;True;True	893;3730;4627	1644;7158;8944	1843;8227;10297
Q86UX7-2;Q86UX7	Q86UX7-2;Q86UX7	4;4	4;4	4;4	Fermitin family homolog 3	FERMT3	sp|Q86UX7-2|URP2_HUMAN Isoform 2 of Fermitin family homolog 3 OS=Homo sapiens GN=FERMT3;sp|Q86UX7|URP2_HUMAN Fermitin family homolog 3 OS=Homo sapiens GN=FERMT3 PE=1 SV=1	2	4	4	4	0	4	0	0	4	0	0	4	0	8.9	8.9	8.9	75.429	663	663;667	0	30.125	0	8.9	0	7539000	0	7539000	0	198400	0	198400	0	4				684	3715;3895;4317;4544	True;True;True;True	3821;4008;4435;4667	7335;7767;8572;9010	8426;8937;9876;10365
Q86WV6	Q86WV6	2	2	2	Stimulator of interferon genes protein	TMEM173	sp|Q86WV6|STING_HUMAN Stimulator of interferon genes protein OS=Homo sapiens GN=TMEM173 PE=1 SV=1	1	2	2	2	1	2	0	1	2	0	1	2	0	11.6	11.6	11.6	42.192	379	379	0	14.009	5.5	11.6	0	4932900	497270	4435600	0	308300	31079	277220	0	3				685	2496;4128	True;True	2547;4242	4851;4852;8202	5485;5486;9446
Q86XS8-2;Q86XS8	Q86XS8-2;Q86XS8	2;2	2;2	2;2	E3 ubiquitin-protein ligase RNF130	RNF130	sp|Q86XS8-2|GOLI_HUMAN Isoform 2 of E3 ubiquitin-protein ligase RNF130 OS=Homo sapiens GN=RNF130;sp|Q86XS8|GOLI_HUMAN E3 ubiquitin-protein ligase RNF130 OS=Homo sapiens GN=RNF130 PE=1 SV=1	2	2	2	2	1	2	1	1	2	1	1	2	1	9.4	9.4	9.4	42.456	384	384;419	0	16.006	4.2	9.4	4.2	9181700	383120	7173600	1624900	510090	21284	398530	90274	5				686	241;4136	True;True	245;4250	458;8215;8216;8217	499;9463;9464;9465;9466
Q86Y56-2;Q86Y56	Q86Y56-2;Q86Y56	1;1	1;1	1;1	Dynein assembly factor 5, axonemal	DNAAF5	sp|Q86Y56-2|DAAF5_HUMAN Isoform 2 of Dynein assembly factor 5, axonemal OS=Homo sapiens GN=DNAAF5;sp|Q86Y56|DAAF5_HUMAN Dynein assembly factor 5, axonemal OS=Homo sapiens GN=DNAAF5 PE=1 SV=4	2	1	1	1	0	1	0	0	1	0	0	1	0	3.3	3.3	3.3	92.043	843	843;855	0	7.348	0	3.3	0	860940	0	860940	0	20999	0	20999	0	1				687	27	TRUE	27	41	43
Q86YP4-2;Q86YP4;Q86YP4-3	Q86YP4-2;Q86YP4;Q86YP4-3	1;1;1	1;1;1	1;1;1	Transcriptional repressor p66-alpha	GATAD2A	sp|Q86YP4-2|P66A_HUMAN Isoform 2 of Transcriptional repressor p66-alpha OS=Homo sapiens GN=GATAD2A;sp|Q86YP4|P66A_HUMAN Transcriptional repressor p66-alpha OS=Homo sapiens GN=GATAD2A PE=1 SV=1;sp|Q86YP4-3|P66A_HUMAN Isoform 3 of Transcriptional repressor p	3	1	1	1	1	0	0	1	0	0	1	0	0	1.2	1.2	1.2	65.225	608	608;633;634	0	13.145	1.2	0	0	147810	147810	0	0	3889.9	3889.9	0	0	0				688	3165	TRUE	3250	6136	6995
Q8IWA5-3;Q8IWA5;Q8IWA5-2	Q8IWA5-3;Q8IWA5;Q8IWA5-2	6;6;6	6;6;6	6;6;6	Choline transporter-like protein 2	SLC44A2	sp|Q8IWA5-3|CTL2_HUMAN Isoform 3 of Choline transporter-like protein 2 OS=Homo sapiens GN=SLC44A2;sp|Q8IWA5|CTL2_HUMAN Choline transporter-like protein 2 OS=Homo sapiens GN=SLC44A2 PE=1 SV=3;sp|Q8IWA5-2|CTL2_HUMAN Isoform 2 of Choline transporter-like prot	3	6	6	6	0	4	5	0	4	5	0	4	5	13.1	13.1	13.1	79.845	704	704;706;711	0	38.617	0	11.4	8.4	40378000	0	17046000	23332000	1392300	0	587780	804550	10				689	445;496;1425;1956;2902;4706	True;True;True;True;True;True	456;508;1457;1997;2978;4833	827;828;915;916;2757;3841;5668;5669;9298	912;913;914;1005;1006;3087;4345;6475;6476;10697
Q8IWT6	Q8IWT6	7	7	6	Volume-regulated anion channel subunit LRRC8A	LRRC8A	sp|Q8IWT6|LRC8A_HUMAN Volume-regulated anion channel subunit LRRC8A OS=Homo sapiens GN=LRRC8A PE=1 SV=1	1	7	7	6	1	5	3	1	5	3	1	5	2	9.5	9.5	8	94.198	810	810	0	48.802	2.1	6.4	5.3	28840000	538890	22562000	5739100	640890	11975	501380	127540	8				690	1268;3172;3371;3562;3563;3796;4326	True;True;True;True;True;True;True	1297;3259;3467;3667;3668;3909;4444	2445;6154;6568;7029;7030;7031;7538;7539;8584	2749;7014;7511;8080;8081;8082;8667;8668;9889
Q8IY67;Q8IY67-2	Q8IY67;Q8IY67-2	1;1	1;1	1;1	Ribonucleoprotein PTB-binding 1	RAVER1	sp|Q8IY67|RAVR1_HUMAN Ribonucleoprotein PTB-binding 1 OS=Homo sapiens GN=RAVER1 PE=1 SV=1;sp|Q8IY67-2|RAVR1_HUMAN Isoform 2 of Ribonucleoprotein PTB-binding 1 OS=Homo sapiens GN=RAVER1	2	1	1	1	0	1	0	0	1	0	0	1	0	5.1	5.1	5.1	63.876	606	606;739	0	7.1018	0	5.1	0	970300	0	970300	0	44104	0	44104	0	1				691	1460	TRUE	1492	2805	3137
Q8IYB3-2;Q8IYB3	Q8IYB3-2;Q8IYB3	5;5	5;5	5;5	Serine/arginine repetitive matrix protein 1	SRRM1	sp|Q8IYB3-2|SRRM1_HUMAN Isoform 2 of Serine/arginine repetitive matrix protein 1 OS=Homo sapiens GN=SRRM1;sp|Q8IYB3|SRRM1_HUMAN Serine/arginine repetitive matrix protein 1 OS=Homo sapiens GN=SRRM1 PE=1 SV=2	2	5	5	5	1	5	0	1	5	0	1	5	0	8.8	8.8	8.8	102.12	902	902;904	0	33.604	1.9	8.8	0	28880000	1288400	27591000	0	704380	31425	672950	0	7				692	389;1257;2752;4376;4448	True;True;True;True;True	398;1286;2806;4495;4569	712;2428;5343;8684;8685;8840	784;785;2730;6036;9995;9996;10185
Q8IZA0-2;Q8IZA0;Q8IZA0-3	Q8IZA0-2;Q8IZA0;Q8IZA0-3	8;8;4	8;8;4	8;8;4	Dyslexia-associated protein KIAA0319-like protein	KIAA0319L	sp|Q8IZA0-2|K319L_HUMAN Isoform 2 of Dyslexia-associated protein KIAA0319-like protein OS=Homo sapiens GN=KIAA0319L;sp|Q8IZA0|K319L_HUMAN Dyslexia-associated protein KIAA0319-like protein OS=Homo sapiens GN=KIAA0319L PE=1 SV=2;sp|Q8IZA0-3|K319L_HUMAN Isofo	3	8	8	8	2	7	3	2	7	3	2	7	3	12.6	12.6	12.6	109.75	996	996;1049;491	0	82.988	3.2	10.5	4.5	79200000	3958100	69788000	5454000	2140500	106980	1886200	147410	13				693	1105;1563;2024;2079;2098;2128;2147;3013	True;True;True;True;True;True;True;True	1129;1595;2068;2124;2143;2175;2194;3092	2119;2120;2121;3019;3977;3978;3979;4076;4077;4108;4162;4192;5858	2364;2365;2366;3380;4493;4494;4495;4616;4617;4654;4712;4742;6689
Q8IZJ1-2;Q8IZJ1	Q8IZJ1-2;Q8IZJ1	10;10	10;10	10;10	Netrin receptor UNC5B	UNC5B	sp|Q8IZJ1-2|UNC5B_HUMAN Isoform 2 of Netrin receptor UNC5B OS=Homo sapiens GN=UNC5B;sp|Q8IZJ1|UNC5B_HUMAN Netrin receptor UNC5B OS=Homo sapiens GN=UNC5B PE=1 SV=2	2	10	10	10	2	7	5	2	7	5	2	7	5	16.1	16.1	16.1	102.43	934	934;945	0	71.477	3.9	12.3	9.4	112210000	5931800	89792000	16483000	2671600	141230	2137900	392460	21				694	55;242;737;1229;1230;2897;2904;3429;4480;4562	True;True;True;True;True;True;True;True;True;True	55;246;752;1258;1259;2972;2980;3526;4601;4686	90;91;459;1367;2369;2370;2371;2372;2373;2374;5656;5673;6687;6688;8889;9043	98;99;500;1524;2646;2647;2648;2649;2650;2651;2652;2653;2654;2655;6460;6480;7650;7651;10239;10398;10399
Q8N1G4	Q8N1G4	2	2	2	Leucine-rich repeat-containing protein 47	LRRC47	sp|Q8N1G4|LRC47_HUMAN Leucine-rich repeat-containing protein 47 OS=Homo sapiens GN=LRRC47 PE=1 SV=1	1	2	2	2	1	1	0	1	1	0	1	1	0	4.5	4.5	4.5	63.472	583	583	0	11.815	2.6	1.9	0	1958400	172990	1785400	0	67530	5965.3	61565	0	2				695	985;3175	True;True	1005;3262	1877;6158	2104;7018
Q8N350;Q8N350-4	Q8N350	10;4	10;4	10;4	Protein Dos	DOS	sp|Q8N350|CBARP_HUMAN Voltage-dependent calcium channel beta subunit-associated regulatory protein OS=Homo sapiens GN=CBARP PE=1 SV=3	2	10	10	10	5	10	1	5	10	1	5	10	1	23.3	23.3	23.3	73.928	705	705;453	0	124.12	13.5	23.3	4	44866000	2900300	37690000	4276000	1447300	93559	1215800	137930	16				696	42;166;546;862;1795;2150;2404;2571;3272;4750	True;True;True;True;True;True;True;True;True;True	42;168;558;881;1833;2197;2455;2623;3362;4878	68;69;306;307;308;1003;1004;1620;3526;3527;4197;4658;4659;4989;6343;9369	76;77;333;334;335;1102;1103;1816;3979;3980;4748;5265;5266;5652;7238;10776
Q8N370-4;Q8N370-2;Q8N370;Q8N370-3	Q8N370-4;Q8N370-2;Q8N370;Q8N370-3	1;1;1;1	1;1;1;1	1;1;1;1	Large neutral amino acids transporter small subunit 4	SLC43A2	sp|Q8N370-4|LAT4_HUMAN Isoform 4 of Large neutral amino acids transporter small subunit 4 OS=Homo sapiens GN=SLC43A2;sp|Q8N370-2|LAT4_HUMAN Isoform 2 of Large neutral amino acids transporter small subunit 4 OS=Homo sapiens GN=SLC43A2;sp|Q8N370|LAT4_HUMAN L	4	1	1	1	0	1	1	0	1	1	0	1	1	2.3	2.3	2.3	47.968	432	432;489;569;573	0	8.7034	0	2.3	2.3	5146700	0	3355400	1791300	367620	0	239670	127950	2				697	1164	TRUE	1189	2222;2223	2481;2482
Q8N8Z6;Q8N8Z6-2	Q8N8Z6	9;2	9;2	9;2	Discoidin, CUB and LCCL domain-containing protein 1	DCBLD1	sp|Q8N8Z6|DCBD1_HUMAN Discoidin, CUB and LCCL domain-containing protein 1 OS=Homo sapiens GN=DCBLD1 PE=1 SV=2	2	9	9	9	3	7	3	3	7	3	3	7	3	24.8	24.8	24.8	77.92	715	715;539	0	81.673	11.7	20.3	7.4	67288000	2655900	61098000	3534000	1725300	68101	1566600	90616	22				699	25;180;414;1120;1706;1804;1877;2396;3656	True;True;True;True;True;True;True;True;True	25;182;424;1145;1742;1842;1918;2447;3762	37;330;764;765;766;767;2145;3297;3298;3299;3547;3548;3698;4638;4639;7217	37;38;357;840;841;842;843;844;845;2392;3695;3696;3697;3698;3699;4002;4003;4178;4179;5241;5242;8296
Q8N9Q2	Q8N9Q2	3	3	3	Protein SREK1IP1	SREK1IP1	sp|Q8N9Q2|SR1IP_HUMAN Protein SREK1IP1 OS=Homo sapiens GN=SREK1IP1 PE=1 SV=1	1	3	3	3	0	3	0	0	3	0	0	3	0	19.4	19.4	19.4	18.177	155	155	0	18.243	0	19.4	0	7184000	0	7184000	0	1026300	0	1026300	0	3				700	413;1882;2619	True;True;True	423;1923;2673	763;3708;5076	839;4190;5749
Q8NBI5-2;Q8NBI5	Q8NBI5-2;Q8NBI5	10;9	10;9	10;9	Solute carrier family 43 member 3	SLC43A3	sp|Q8NBI5-2|S43A3_HUMAN Isoform 2 of Solute carrier family 43 member 3 OS=Homo sapiens GN=SLC43A3;sp|Q8NBI5|S43A3_HUMAN Solute carrier family 43 member 3 OS=Homo sapiens GN=SLC43A3 PE=1 SV=2	2	10	10	10	6	9	7	6	9	7	6	9	7	25.8	25.8	25.8	55.864	504	504;491	0	229.31	8.1	23	18.1	1573500000	164330000	947720000	461410000	104900000	10955000	63181000	30761000	44				701	961;965;966;1194;1195;1269;2460;3535;4204;4508	True;True;True;True;True;True;True;True;True;True	981;985;986;1220;1221;1298;2511;3640;4320;4629	1823;1824;1825;1826;1827;1832;1833;1834;1835;1836;1837;1838;1839;1840;1841;1842;1843;1844;2287;2288;2289;2290;2291;2292;2293;2294;2446;2447;4787;6964;6965;6966;8341;8947	2040;2041;2042;2043;2044;2049;2050;2051;2052;2053;2054;2055;2056;2057;2058;2059;2060;2061;2062;2063;2064;2065;2066;2067;2068;2554;2555;2556;2557;2558;2559;2560;2561;2562;2750;2751;2752;2753;5409;8003;8004;8005;9602;10300
Q8NBN3-3;Q8NBN3	Q8NBN3-3;Q8NBN3	1;1	1;1	1;1	Transmembrane protein 87A	TMEM87A	sp|Q8NBN3-3|TM87A_HUMAN Isoform 3 of Transmembrane protein 87A OS=Homo sapiens GN=TMEM87A;sp|Q8NBN3|TM87A_HUMAN Transmembrane protein 87A OS=Homo sapiens GN=TMEM87A PE=1 SV=3	2	1	1	1	0	1	0	0	1	0	0	1	0	5.1	5.1	5.1	56.773	494	494;555	0	13.634	0	5.1	0	1375800	0	1375800	0	52914	0	52914	0	1				702	4614	TRUE	4740	9123	10489
Q8NBS9-2;Q8NBS9	Q8NBS9-2;Q8NBS9	2;2	2;2	2;2	Thioredoxin domain-containing protein 5	TXNDC5	sp|Q8NBS9-2|TXND5_HUMAN Isoform 2 of Thioredoxin domain-containing protein 5 OS=Homo sapiens GN=TXNDC5;sp|Q8NBS9|TXND5_HUMAN Thioredoxin domain-containing protein 5 OS=Homo sapiens GN=TXNDC5 PE=1 SV=2	2	2	2	2	0	2	0	0	2	0	0	2	0	10.8	10.8	10.8	36.177	324	324;432	0	12.141	0	10.8	0	4371800	0	4371800	0	242880	0	242880	0	2				703	229;683	True;True	233;697	437;1253	478;1389
Q8NC42	Q8NC42	7	7	7	E3 ubiquitin-protein ligase RNF149	RNF149	sp|Q8NC42|RN149_HUMAN E3 ubiquitin-protein ligase RNF149 OS=Homo sapiens GN=RNF149 PE=2 SV=2	1	7	7	7	2	3	6	2	3	6	2	3	6	24.8	24.8	24.8	43.164	400	400	0	50.886	6.2	12.5	21.2	25561000	1057900	10464000	14040000	1503600	62230	615510	825860	11				704	973;1283;1389;1428;1533;1925;2333	True;True;True;True;True;True;True	993;1312;1421;1460;1565;1966;2382	1856;1857;2480;2688;2761;2762;2970;3798;3799;3800;4518	2080;2081;2788;3006;3091;3092;3328;4299;4300;4301;5111
Q8NDW4	Q8NDW4	1	1	1	Zinc finger protein 248	ZNF248	sp|Q8NDW4|ZN248_HUMAN Zinc finger protein 248 OS=Homo sapiens GN=ZNF248 PE=1 SV=1	1	1	1	1	0	1	0	0	1	0	0	1	0	1.6	1.6	1.6	67.086	579	579	0.0059102	6.1568	0	1.6	0	2192700	0	2192700	0	70733	0	70733	0	1				705	2556	TRUE	2607	4968	5631
Q8NDW8-6;Q8NDW8-5;Q8NDW8;Q8NDW8-7	Q8NDW8-6;Q8NDW8-5;Q8NDW8;Q8NDW8-7	1;1;1;1	1;1;1;1	1;1;1;1	Tetratricopeptide repeat protein 21A	TTC21A	sp|Q8NDW8-6|TT21A_HUMAN Isoform 6 of Tetratricopeptide repeat protein 21A OS=Homo sapiens GN=TTC21A;sp|Q8NDW8-5|TT21A_HUMAN Isoform 5 of Tetratricopeptide repeat protein 21A OS=Homo sapiens GN=TTC21A;sp|Q8NDW8|TT21A_HUMAN Tetratricopeptide repeat protein 2	4	1	1	1	1	0	0	1	0	0	1	0	0	1.2	1.2	1.2	145.56	1272	1272;1302;1320;1321	0.0092807	6.0547	1.2	0	0	0	0	0	0	0	0	0	0	1				706	2919	TRUE	2995	5693	6501
Q8NE01;Q8NE01-2;Q8NE01-3	Q8NE01;Q8NE01-2	5;3;2	4;3;2	4;3;2	Metal transporter CNNM3	CNNM3	sp|Q8NE01|CNNM3_HUMAN Metal transporter CNNM3 OS=Homo sapiens GN=CNNM3 PE=1 SV=1;sp|Q8NE01-2|CNNM3_HUMAN Isoform 2 of Metal transporter CNNM3 OS=Homo sapiens GN=CNNM3	3	5	4	4	1	5	1	1	4	1	1	4	1	12.2	11	11	76.118	707	707;659;680	0	26.543	2.5	12.2	3.1	18481000	685110	16436000	1359900	486340	18029	432520	35786	6				707	325;672;3498;3578;4166	True;True;True;False;True	334;686;3601;3683;4280	594;595;1231;1232;6858;7061;8281	654;655;1361;1362;7852;8118;9539
Q8NE71-2;Q8NE71	Q8NE71-2;Q8NE71	3;3	3;3	3;3	ATP-binding cassette sub-family F member 1	ABCF1	sp|Q8NE71-2|ABCF1_HUMAN Isoform 2 of ATP-binding cassette sub-family F member 1 OS=Homo sapiens GN=ABCF1;sp|Q8NE71|ABCF1_HUMAN ATP-binding cassette sub-family F member 1 OS=Homo sapiens GN=ABCF1 PE=1 SV=2	2	3	3	3	0	3	0	0	3	0	0	3	0	4.8	4.8	4.8	91.679	807	807;845	0	18.127	0	4.8	0	5985700	0	5985700	0	166270	0	166270	0	3				708	416;1255;3960	True;True;True	426;1284;4075	769;2426;7905	847;2728;9106
Q8NFZ8	Q8NFZ8	2	2	2	Cell adhesion molecule 4	CADM4	sp|Q8NFZ8|CADM4_HUMAN Cell adhesion molecule 4 OS=Homo sapiens GN=CADM4 PE=1 SV=1	1	2	2	2	0	1	1	0	1	1	0	1	1	9.3	9.3	9.3	42.785	388	388	0	30.441	0	5.4	3.9	4208600	0	2571000	1637600	300620	0	183640	116970	2				709	580;3220	True;True	592;3308	1061;6230	1168;7098
Q8NG11-2;Q8NG11;Q8NG11-3	Q8NG11-2;Q8NG11;Q8NG11-3	2;2;1	2;2;1	2;2;1	Tetraspanin-14	TSPAN14	sp|Q8NG11-2|TSN14_HUMAN Isoform 2 of Tetraspanin-14 OS=Homo sapiens GN=TSPAN14;sp|Q8NG11|TSN14_HUMAN Tetraspanin-14 OS=Homo sapiens GN=TSPAN14 PE=1 SV=1;sp|Q8NG11-3|TSN14_HUMAN Isoform 3 of Tetraspanin-14 OS=Homo sapiens GN=TSPAN14	3	2	2	2	0	2	1	0	2	1	0	2	1	11.1	11.1	11.1	28.876	253	253;270;147	0	14.818	0	11.1	6.7	10121000	0	8023300	2097500	920080	0	729390	190680	3				710	3877;4548	True;True	3990;4671	7735;7736;9018	8904;8905;10373
Q8TA86	Q8TA86	2	2	2	Retinitis pigmentosa 9 protein	RP9	sp|Q8TA86|RP9_HUMAN Retinitis pigmentosa 9 protein OS=Homo sapiens GN=RP9 PE=1 SV=2	1	2	2	2	2	2	0	2	2	0	2	2	0	11.3	11.3	11.3	26.106	221	221	0	18.649	11.3	11.3	0	10055000	1045300	9009900	0	773480	80409	693070	0	4				711	1792;3789	True;True	1830;3902	3522;3523;7527;7528	3975;3976;8652;8653
Q8TB96	Q8TB96	2	2	2	T-cell immunomodulatory protein	ITFG1	sp|Q8TB96|TIP_HUMAN T-cell immunomodulatory protein OS=Homo sapiens GN=ITFG1 PE=1 SV=1	1	2	2	2	0	0	2	0	0	2	0	0	2	5.6	5.6	5.6	68.107	612	612	0	11.81	0	0	5.6	2335200	0	0	2335200	129730	0	0	129730	2				712	1170;4367	True;True	1195;4485	2231;8662	2490;9970
Q8TCT7	Q8TCT7	1	1	1	Signal peptide peptidase-like 2B	SPPL2B	sp|Q8TCT7|SPP2B_HUMAN Signal peptide peptidase-like 2B OS=Homo sapiens GN=SPPL2B PE=1 SV=2	1	1	1	1	0	1	0	0	1	0	0	1	0	3.9	3.9	3.9	64.643	592	592	0	7.6069	0	3.9	0	4334600	0	4334600	0	149470	0	149470	0	2				713	4131	TRUE	4245	8206;8207	9450;9451
Q8TCZ2-3;Q8TCZ2-2;Q8TCZ2;Q8TCZ2-5;Q8TCZ2-6	Q8TCZ2-3;Q8TCZ2-2;Q8TCZ2;Q8TCZ2-5	3;3;3;3;1	3;3;3;3;1	3;3;3;3;1	CD99 antigen-like protein 2	CD99L2	sp|Q8TCZ2-3|C99L2_HUMAN Isoform 3 of CD99 antigen-like protein 2 OS=Homo sapiens GN=CD99L2;sp|Q8TCZ2-2|C99L2_HUMAN Isoform 2 of CD99 antigen-like protein 2 OS=Homo sapiens GN=CD99L2;sp|Q8TCZ2|C99L2_HUMAN CD99 antigen-like protein 2 OS=Homo sapiens GN=CD99L	5	3	3	3	2	2	2	2	2	2	2	2	2	22.6	22.6	22.6	20.3	190	190;213;262;272;189	0	21.173	15.8	15.8	14.7	146080000	15585000	111080000	19421000	18260000	1948100	13885000	2427600	7				714	675;1451;3312	True;True;True	689;1483;3404	1238;1239;1240;2793;2794;2795;6435	1370;1371;1372;3125;3126;3127;7345
Q8TDN6	Q8TDN6	1	1	1	Ribosome biogenesis protein BRX1 homolog	BRIX1	sp|Q8TDN6|BRX1_HUMAN Ribosome biogenesis protein BRX1 homolog OS=Homo sapiens GN=BRIX1 PE=1 SV=2	1	1	1	1	0	1	0	0	1	0	0	1	0	8.8	8.8	8.8	41.401	353	353	0	7.944	0	8.8	0	3723900	0	3723900	0	186190	0	186190	0	1				715	4056	TRUE	4171	8077	9314
Q8TDW0	Q8TDW0	2	1	1	Volume-regulated anion channel subunit LRRC8C	LRRC8C	sp|Q8TDW0|LRC8C_HUMAN Volume-regulated anion channel subunit LRRC8C OS=Homo sapiens GN=LRRC8C PE=1 SV=2	1	2	1	1	0	0	2	0	0	1	0	0	1	3.1	1.6	1.6	92.448	803	803	0	8.2115	0	0	3.1	1348200	0	0	1348200	28685	0	0	28685	1				716	256;1268	True;False	260;1297	480;2445	523;2749
Q8WTV0-3;Q8WTV0-4;Q8WTV0-2;Q8WTV0-5;Q8WTV0	Q8WTV0-3;Q8WTV0-4;Q8WTV0-2	3;3;3;1;1	3;3;3;1;1	3;3;3;1;1	Scavenger receptor class B member 1	SCARB1	sp|Q8WTV0-3|SCRB1_HUMAN Isoform 2 of Scavenger receptor class B member 1 OS=Homo sapiens GN=SCARB1;sp|Q8WTV0-4|SCRB1_HUMAN Isoform 4 of Scavenger receptor class B member 1 OS=Homo sapiens GN=SCARB1;sp|Q8WTV0-2|SCRB1_HUMAN Isoform 1 of Scavenger receptor cl	5	3	3	3	3	3	2	3	3	2	3	3	2	7.3	7.3	7.3	45.102	409	409;474;509;506;552	0	22.035	7.3	7.3	6.8	105510000	9039600	72155000	24312000	7033800	602640	4810300	1620800	10				717	663;895;1178	True;True;True	677;914;1203	1212;1213;1681;1682;1683;1684;1685;2246;2247;2248	1339;1340;1883;1884;1885;1886;1887;2506;2507;2508
Q8WU90;Q8WU90-2	Q8WU90	4;1	4;1	4;1	Zinc finger CCCH domain-containing protein 15	ZC3H15	sp|Q8WU90|ZC3HF_HUMAN Zinc finger CCCH domain-containing protein 15 OS=Homo sapiens GN=ZC3H15 PE=1 SV=1	2	4	4	4	1	3	0	1	3	0	1	3	0	11.7	11.7	11.7	48.602	426	426;162	0	24.98	3.3	8.5	0	8209700	374050	7835700	0	328390	14962	313430	0	4				718	827;1361;1937;3379	True;True;True;True	846;1392;1978;3475	1560;2636;3814;6583	1750;2952;4315;7527
Q8WUH1	Q8WUH1	1	1	1	Protein Churchill	CHURC1	sp|Q8WUH1|CHUR_HUMAN Protein Churchill OS=Homo sapiens GN=CHURC1 PE=1 SV=2	1	1	1	1	0	1	0	0	1	0	0	1	0	12.9	12.9	12.9	16.111	139	139	0	7.308	0	12.9	0	5902100	0	5902100	0	737760	0	737760	0	1				719	3636	TRUE	3742	7182	8257
Q8WUM4;Q8WUM4-2;Q8WUM4-3	Q8WUM4;Q8WUM4-2	6;6;1	6;6;1	6;6;1	Programmed cell death 6-interacting protein	PDCD6IP	sp|Q8WUM4|PDC6I_HUMAN Programmed cell death 6-interacting protein OS=Homo sapiens GN=PDCD6IP PE=1 SV=1;sp|Q8WUM4-2|PDC6I_HUMAN Isoform 2 of Programmed cell death 6-interacting protein OS=Homo sapiens GN=PDCD6IP	3	6	6	6	1	5	2	1	5	2	1	5	2	10.3	10.3	10.3	96.022	868	868;873;271	0	44.032	2.1	9.3	3	18963000	489190	17543000	931180	395070	10191	365480	19400	8				720	1096;1144;1300;2924;3011;4080	True;True;True;True;True;True	1120;1169;1329;3000;3090;4194	2104;2193;2508;2509;2510;5702;5856;8116	2348;2450;2816;2817;2818;6512;6687;9358
Q8WUM9	Q8WUM9	12	12	12	Sodium-dependent phosphate transporter 1	SLC20A1	sp|Q8WUM9|S20A1_HUMAN Sodium-dependent phosphate transporter 1 OS=Homo sapiens GN=SLC20A1 PE=1 SV=1	1	12	12	12	5	10	2	5	10	2	5	10	2	21.5	21.5	21.5	73.699	679	679	0	113.28	6	21.2	6	179020000	20981000	134110000	23929000	8137200	953700	6095900	1087700	24				721	124;710;981;1862;2462;2463;2687;2688;2713;2767;4321;4322	True;True;True;True;True;True;True;True;True;True;True;True	126;724;1001;1901;2513;2514;2741;2742;2767;2822;4439;4440	230;1318;1871;3667;4789;4790;4791;4792;4793;5224;5225;5226;5227;5228;5229;5230;5274;5363;8577;8578;8579	246;1470;2096;4145;5411;5412;5413;5414;5415;5910;5911;5912;5913;5914;5915;5916;5917;5918;5919;5963;6059;9882;9883;9884
Q8WUX1;Q8WUX1-2	Q8WUX1	3;1	3;1	3;1	Sodium-coupled neutral amino acid transporter 5	SLC38A5	sp|Q8WUX1|S38A5_HUMAN Sodium-coupled neutral amino acid transporter 5 OS=Homo sapiens GN=SLC38A5 PE=1 SV=1	2	3	3	3	1	0	3	1	0	3	1	0	3	6.8	6.8	6.8	51.457	472	472;421	0	17.293	3.6	0	6.8	34146000	5181200	0	28965000	1897000	287840	0	1609200	5				722	434;983;1624	True;True;True	444;1003;1659	802;1875;3140;3141;3142	882;2102;3515;3516;3517
[truncated: 164 more rows]
[truncated: 5 more columns]
